# Supplementary material for: Ni3Te2O2(PO4)2(OH)4, an open-framework structure isotypic with Co3Te2O2(PO4)2(OH)4
Source: Acta Crystallogr E Crystallogr Commun. 2020 Apr 3;76(Pt 5):625–8. doi: 10.1107/S2056989020004466 (PMC7199271; doi:10.1107/S2056989020004466)
Supplement: Supplementary file 1 [file e-76-00625-sup1.cif]

##############################################################################
#                                                                            #
# This CIF contains the data in a paper accepted for publication in          #
# Acta Crystallographica Section E. It conforms to the requirements of       #
# Notes for Authors for Acta Crystallographica Section E, and has been       #
# peer reviewed under the auspices of the IUCr Commission on Journals.       #
#                                                                            #
# Full details of the Crystallographic Information File format               #
# are given in the paper "The Crystallographic Information File (CIF):       #
# a New Standard Archive File for Crystallography" by S. R. Hall, F. H.      #
# Allen and I. D. Brown [Acta Cryst. (1991), A47, 655-685].                  #
#                                                                            #
# The current version of the core CIF dictionary is obtainable from          #
# ftp://ftp.iucr.org/pub/cif_core.dic.                                       #
#                                                                            #
# Software is freely available for graphical display of the structure(s)     #
# in this CIF. For information consult the CIF software page                 #
# http://www.iucr.org/resources/cif/software.                                #
#                                                                            #
# This file may be used for bona fide research purposes within the           #
# scientific community so long as proper attribution is given to the journal # 
# article from which it was obtained.                                        #
#                                                                            #
##############################################################################
data_I
_database_code_depnum_ccdc_archive 'CCDC 1993934'
_audit_creation_method     'SHELXL-2016/6'
_journal_date_recd_electronic     2020-03-30
_journal_date_accepted     2020-03-31
_journal_name_full     'Acta Crystallographica, Section E'
_journal_year     2020
_journal_volume     76
_journal_issue      5
_journal_page_first     625
_journal_page_last     628
_journal_paper_category     GI
_journal_paper_doi     10.1107/S2056989020004466
_journal_coeditor_code     HB7902
_publ_contact_author_name     'Felix Eder'
_publ_contact_author_address
;
Institute for Chemical Technologies and Analytics, Division of Structural,
 Chemistry, TU Wien, Getreidemarkt 9/164-SC, A-1060 Vienna, Austria
;
_publ_contact_author_email     'felix.eder@tuwien.ac.at'
_publ_contact_author_fax     '-'
_publ_contact_author_phone     '004369911767014'
_publ_section_title
;
Ni~3~Te~2~O~2~(PO~4~)~2~(OH)~4~, an open-framework structure isotypic with
Co~3~Te~2~O~2~(PO~4~)~2~(OH)~4~
;
_publ_section_title_footnote     .
loop_
    _publ_author_name
    _publ_author_footnote
    _publ_author_address
    'Eder, Felix' .
;
Institute for Chemical Technologies and Analytics
Division of Structural Chemistry
TU Wien
Getreidemarkt 9/164-SC
A-1060 Vienna
Austria
;
    'Weil, Matthias' .
;
Institute for Chemical Technologies and Analytics
Division of Structural Chemistry
TU Wien
Getreidemarkt 9/164-SC
A-1060 Vienna
Austria
;
_publ_section_synopsis
;
The crystal structure of Ni~3~Te~2~O~2~(PO~4~)~2~(OH)~4~ comprises a
comparatively rare penta-coordinated Te^IV^ atom, resulting in a
[TeO~3~(OH)~2~] square-pyramidal coordination polyhedron.
;
_chemical_name_systematic
;
Trinickel(II)
bis(oxidodihydoxidotellurate(IV)) bis(phosphate)
;
_chemical_name_common     ?
_chemical_formula_moiety     'H4 Ni3 O14 P2 Te2'
_chemical_formula_sum     'H4 Ni3 O14 P2 Te2'
_chemical_formula_iupac     'Ni3 Te2 O2 (P O4)2 (O H)4'
_chemical_formula_weight     721.30
_chemical_melting_point     ?
_space_group_crystal_system     monoclinic
_space_group_name_H-M_alt     'C 2/m'
_space_group_name_Hall     '-C 2y'
loop_
    _space_group_symop_operation_xyz
    'x, y, z'
    '-x, y, -z'
    'x+1/2, y+1/2, z'
    '-x+1/2, y+1/2, -z'
    '-x, -y, -z'
    'x, -y, z'
    '-x+1/2, -y+1/2, -z'
    'x+1/2, -y+1/2, z'
_cell_length_a     19.241(7)
_cell_length_b     5.943(2)
_cell_length_c     4.7808(18)
_cell_angle_alpha     90
_cell_angle_beta     104.094(8)
_cell_angle_gamma     90
_cell_volume     530.3(3)
_cell_formula_units_Z     2
_cell_measurement_reflns_used     8089
_cell_measurement_theta_min     3.5975
_cell_measurement_theta_max     35.2585
_cell_measurement_temperature     300(2)
_exptl_crystal_description     'block'
_exptl_crystal_colour     'light green'
_exptl_crystal_size_max     0.080
_exptl_crystal_size_mid     0.060
_exptl_crystal_size_min     0.030
_exptl_crystal_density_diffrn     4.518
_exptl_crystal_density_meas     ?
_exptl_crystal_density_method     ?
_exptl_crystal_F_000     668
_exptl_absorpt_coefficient_mu     11.054
_exptl_absorpt_correction_type     multi-scan
_exptl_absorpt_process_details
;
(<i>SADABS</i>; Bruker, 2016)
;
_exptl_absorpt_correction_T_min     0.6004
_exptl_absorpt_correction_T_max     0.7470
_diffrn_ambient_temperature     300(2)
_diffrn_source     ?
_diffrn_radiation_type     MoK\a
_diffrn_radiation_wavelength     0.71073
_diffrn_measurement_device_type     'Bruker APEXII CCD'
_diffrn_measurement_method     '\w- and \f-scan'
_diffrn_detector_area_resol_mean     ?
_diffrn_reflns_number     12917
_diffrn_reflns_av_R_equivalents     0.0541
_diffrn_reflns_av_unetI/netI     0.0258
_diffrn_reflns_theta_min     3.598
_diffrn_reflns_theta_max     35.648
_diffrn_reflns_theta_full     25.242
_diffrn_measured_fraction_theta_max     0.977
_diffrn_measured_fraction_theta_full     0.998
_diffrn_reflns_limit_h_min     -31
_diffrn_reflns_limit_h_max     31
_diffrn_reflns_limit_k_min     -9
_diffrn_reflns_limit_k_max     9
_diffrn_reflns_limit_l_min     -7
_diffrn_reflns_limit_l_max     7
_refine_special_details     ?
_reflns_number_total     1292
_reflns_number_gt     1212
_reflns_threshold_expression     'I > 2\s(I)'
_refine_ls_structure_factor_coef     Fsqd
_refine_ls_matrix_type     full
_refine_ls_R_factor_all     0.0240
_refine_ls_R_factor_gt     0.0219
_refine_ls_wR_factor_gt     0.0570
_refine_ls_wR_factor_ref     0.0578
_refine_ls_goodness_of_fit_ref     1.111
_refine_ls_restrained_S_all     1.111
_refine_ls_number_reflns     1292
_refine_ls_number_parameters     63
_refine_ls_number_restraints     0
_refine_ls_hydrogen_treatment     refall
_refine_ls_weighting_scheme     calc
_refine_ls_weighting_details
              'w=1/[\s^2^(Fo^2^)+(0.0264P)^2^+2.8929P] where P=(Fo^2^+2Fc^2^)/3'
_atom_sites_solution_hydrogens     difmap
_atom_sites_solution_primary     isomor
_atom_sites_solution_secondary     ?
_refine_ls_shift/su_max     0.001
_refine_ls_shift/su_mean     0.000
_refine_diff_density_max     3.844
_refine_diff_density_min     -1.391
_refine_ls_extinction_method     none
_refine_ls_extinction_coef     .
loop_
    _atom_type_symbol
    _atom_type_description
    _atom_type_scat_dispersion_real
    _atom_type_scat_dispersion_imag
    _atom_type_scat_source
    'Ni' 'Ni' 0.3393 1.1124
                         'International Tables Vol C Tables 4.2.6.8 and 6.1.1.4'
    'O' 'O' 0.0106 0.0060
                         'International Tables Vol C Tables 4.2.6.8 and 6.1.1.4'
    'P' 'P' 0.1023 0.0942
                         'International Tables Vol C Tables 4.2.6.8 and 6.1.1.4'
    'Te' 'Te' -0.5308 1.6751
                         'International Tables Vol C Tables 4.2.6.8 and 6.1.1.4'
    'H' 'H' 0.0000 0.0000
                         'International Tables Vol C Tables 4.2.6.8 and 6.1.1.4'
_computing_data_collection
;
APEX3 (Bruker, 2016)
;
_computing_cell_refinement
;
SAINT (Bruker, 2016)
;
_computing_data_reduction
;
SAINT (Bruker, 2016)
;
_computing_structure_solution     'coordinates from isotypic structure'
_computing_structure_refinement
;
SHELXL (Sheldrick, 2015)
;
_computing_molecular_graphics
;
ATOMS (Dowty, 2006)
;
_computing_publication_material
;
publCIF (Westrip, 2010)
;
loop_
    _atom_site_type_symbol
    _atom_site_label
    _atom_site_fract_x
    _atom_site_fract_y
    _atom_site_fract_z
    _atom_site_U_iso_or_equiv
    _atom_site_adp_type
    _atom_site_calc_flag
    _atom_site_occupancy
    _atom_site_disorder_assembly
    _atom_site_disorder_group
    Te Te1 0.39329(2) 0.500000 0.84942(4) 0.00797(6) Uani d 1 . .
    Ni Ni1 0.250000 0.250000 0.500000 0.00608(8) Uani d 1 . .
    Ni Ni2 0.500000 1.000000 1.000000 0.00680(11) Uani d 1 . .
    P P1 0.33875(4) 0.000000 0.09068(16) 0.00516(13) Uani d 1 . .
    O O1 0.30175(13) 0.000000 0.3417(5) 0.0075(4) Uani d 1 . .
    O O2 0.31714(9) 0.2109(3) 0.9006(4) 0.0085(3) Uani d 1 . .
    O O3 0.32631(13) 0.500000 0.4940(5) 0.0075(4) Uani d 1 . .
    O O4 0.42002(13) 0.000000 0.2189(5) 0.0093(4) Uani d 1 . .
    O O5 0.45243(10) 0.7393(3) 0.7251(4) 0.0110(3) Uani d 1 . .
    H H1 0.441(3) 0.790(10) 0.565(11) 0.043(14) Uiso d 1 . .
loop_
    _atom_site_aniso_label
    _atom_site_aniso_U_11
    _atom_site_aniso_U_22
    _atom_site_aniso_U_33
    _atom_site_aniso_U_12
    _atom_site_aniso_U_13
    _atom_site_aniso_U_23
    Te1 0.00681(10) 0.00738(9) 0.00868(10) 0.000 -0.00009(7) 0.000
    Ni1 0.00630(17) 0.00493(16) 0.00686(16) 0.00020(12) 0.00132(13) -0.00027(12)
    Ni2 0.0063(2) 0.0062(2) 0.0081(2) 0.000 0.00213(19) 0.000
    P1 0.0061(3) 0.0051(3) 0.0049(3) 0.000 0.0026(2) 0.000
    O1 0.0095(10) 0.0062(9) 0.0084(9) 0.000 0.0051(8) 0.000
    O2 0.0094(7) 0.0071(6) 0.0084(6) -0.0011(5) 0.0009(5) 0.0023(5)
    O3 0.0085(10) 0.0060(9) 0.0074(9) 0.000 0.0008(8) 0.000
    O4 0.0062(9) 0.0137(10) 0.0077(9) 0.000 0.0013(7) 0.000
    O5 0.0098(7) 0.0118(7) 0.0109(7) -0.0046(6) 0.0017(6) -0.0004(6)
_geom_special_details
;
 All esds (except the esd in the dihedral angle between two l.s. planes)
 are estimated using the full covariance matrix.  The cell esds are taken
 into account individually in the estimation of esds in distances, angles
 and torsion angles; correlations between esds in cell parameters are only
 used when they are defined by crystal symmetry.  An approximate (isotropic)
 treatment of cell esds is used for estimating esds involving l.s. planes.
;
loop_
    _geom_bond_atom_site_label_1
    _geom_bond_atom_site_label_2
    _geom_bond_site_symmetry_2
    _geom_bond_distance
    _geom_bond_publ_flag
    Te1 O3 . 1.866(2) ?
    Te1 O5 . 2.0002(18) ?
    Te1 O5 6_565 2.0002(18) ?
    Te1 O2 6_565 2.3093(18) ?
    Te1 O2 . 2.3094(18) ?
    Ni1 O1 . 2.0343(16) ?
    Ni1 O1 7_556 2.0343(16) ?
    Ni1 O2 7_556 2.0457(18) ?
    Ni1 O2 . 2.0457(18) ?
    Ni1 O3 7_556 2.0940(18) ?
    Ni1 O3 . 2.0940(18) ?
    Ni1 Ni1 4_556 2.9717(11) ?
    Ni1 Ni1 4_546 2.9717(11) ?
    Ni2 O4 5_666 2.061(2) ?
    Ni2 O4 1_566 2.061(2) ?
    Ni2 O5 5_677 2.0928(19) ?
    Ni2 O5 6_575 2.0928(19) ?
    Ni2 O5 2_657 2.0928(19) ?
    Ni2 O5 . 2.0928(19) ?
    P1 O4 . 1.534(3) ?
    P1 O1 . 1.538(2) ?
    P1 O2 6_554 1.5449(18) ?
    P1 O2 1_554 1.5449(18) ?
loop_
    _geom_angle_atom_site_label_1
    _geom_angle_atom_site_label_2
    _geom_angle_atom_site_label_3
    _geom_angle_site_symmetry_1
    _geom_angle_site_symmetry_3
    _geom_angle
    _geom_angle_publ_flag
    O3 Te1 O5 . . 92.64(8) ?
    O3 Te1 O5 . 6_565 92.64(8) ?
    O5 Te1 O5 . 6_565 90.65(11) ?
    O3 Te1 O2 . 6_565 77.35(7) ?
    O5 Te1 O2 . 6_565 85.64(8) ?
    O5 Te1 O2 6_565 6_565 169.13(7) ?
    O3 Te1 O2 . . 77.35(7) ?
    O5 Te1 O2 . . 169.13(7) ?
    O5 Te1 O2 6_565 . 85.64(8) ?
    O2 Te1 O2 6_565 . 96.14(9) ?
    O1 Ni1 O1 . 7_556 180.0 ?
    O1 Ni1 O2 . 7_556 89.40(9) ?
    O1 Ni1 O2 7_556 7_556 90.60(9) ?
    O1 Ni1 O2 . . 90.60(9) ?
    O1 Ni1 O2 7_556 . 89.40(9) ?
    O2 Ni1 O2 7_556 . 180.0 ?
    O1 Ni1 O3 . 7_556 83.98(8) ?
    O1 Ni1 O3 7_556 7_556 96.02(8) ?
    O2 Ni1 O3 7_556 7_556 78.95(8) ?
    O2 Ni1 O3 . 7_556 101.05(8) ?
    O1 Ni1 O3 . . 96.02(8) ?
    O1 Ni1 O3 7_556 . 83.98(8) ?
    O2 Ni1 O3 7_556 . 101.05(8) ?
    O2 Ni1 O3 . . 78.95(8) ?
    O3 Ni1 O3 7_556 . 180.0 ?
    O4 Ni2 O4 5_666 1_566 180.00(7) ?
    O4 Ni2 O5 5_666 5_677 93.01(7) ?
    O4 Ni2 O5 1_566 5_677 86.99(7) ?
    O4 Ni2 O5 5_666 6_575 86.99(7) ?
    O4 Ni2 O5 1_566 6_575 93.01(7) ?
    O5 Ni2 O5 5_677 6_575 84.49(11) ?
    O4 Ni2 O5 5_666 2_657 93.01(7) ?
    O4 Ni2 O5 1_566 2_657 86.99(7) ?
    O5 Ni2 O5 5_677 2_657 95.51(11) ?
    O5 Ni2 O5 6_575 2_657 180.0 ?
    O4 Ni2 O5 5_666 . 86.99(7) ?
    O4 Ni2 O5 1_566 . 93.01(7) ?
    O5 Ni2 O5 5_677 . 180.0 ?
    O5 Ni2 O5 6_575 . 95.51(11) ?
    O5 Ni2 O5 2_657 . 84.49(11) ?
    O4 P1 O1 . . 107.98(14) ?
    O4 P1 O2 . 6_554 109.71(9) ?
    O1 P1 O2 . 6_554 110.48(9) ?
    O4 P1 O2 . 1_554 109.71(9) ?
    O1 P1 O2 . 1_554 110.48(9) ?
    O2 P1 O2 6_554 1_554 108.48(14) ?
    P1 O1 Ni1 . 4_546 130.69(6) ?
    P1 O1 Ni1 . . 130.69(6) ?
    Ni1 O1 Ni1 4_546 . 93.84(10) ?
    P1 O2 Ni1 1_556 . 131.38(11) ?
    P1 O2 Te1 1_556 . 125.39(10) ?
    Ni1 O2 Te1 . . 95.09(6) ?
    Te1 O3 Ni1 . . 108.58(9) ?
    Te1 O3 Ni1 . 4_556 108.58(9) ?
    Ni1 O3 Ni1 . 4_556 90.40(10) ?
    P1 O4 Ni2 . 1_544 127.69(15) ?
    Te1 O5 Ni2 . . 122.22(9) ?
loop_
    _geom_hbond_atom_site_label_D
    _geom_hbond_atom_site_label_H
    _geom_hbond_atom_site_label_A
    _geom_hbond_site_symmetry_A
    _geom_hbond_distance_DH
    _geom_hbond_distance_HA
    _geom_hbond_distance_DA
    _geom_hbond_angle_DHA
    _geom_hbond_publ_flag
    O5 H1 O4 1_565 0.80(5) 2.03(5) 2.812(3) 164(6) yes
_shelx_space_group_comment
;
The symmetry employed for this shelxl refinement is uniquely defined
by the following loop, which should always be used as a source of
symmetry information in preference to the above space-group names.
They are only intended as comments.
;
_shelx_estimated_absorpt_T_min     0.472
_shelx_estimated_absorpt_T_max     0.733
_shelx_hkl_file
;
  -4   0   0  173.88   13.40
  -4   0   0  152.18   10.80
  -4   0   0  137.99   10.30
  -4   0   0  156.98   10.10
   4   0   0  146.09   10.30
   4   0   0  164.58   10.40
   4   0   0  163.38   10.30
   4   0   0  159.98   10.10
   4   0   0  163.08   10.30
   4   0   0  149.69   10.70
   4   0   0  154.08   10.10
  -6   0   0  391.56   24.50
   6   0   0  404.56   25.10
   6   0   0  342.87   24.10
   6   0   0  374.96   24.50
   6   0   0  400.86   24.10
   6   0   0  407.76   24.40
  -6   0   0  344.37   24.10
   6   0   0  363.66   24.50
   8   0   0  531.15   33.40
  -8   0   0  491.65   32.60
  -8   0   0  482.15   32.50
  -8   0   0  531.25   32.10
   8   0   0  541.65   32.50
   8   0   0  471.65   32.60
  -8   0   0  443.16   37.50
   8   0   0  543.75   32.60
  10   0   0  274.97   19.40
 -10   0   0  278.97   19.40
 -10   0   0  287.77   25.90
  10   0   0  289.77   19.40
 -10   0   0  281.97   20.30
 -10   0   0  317.67   19.30
  10   0   0  317.57   19.30
  10   0   0  256.27   20.10
  12   0   0  931.01   61.29
 -12   0   0  891.41   61.19
 -12   0   0  975.10   60.59
 -12   0   0  846.02   62.29
 -12   0   0 1077.19   71.09
  12   0   0  941.81   61.19
  12   0   0  999.10   62.69
 -12   0   0  998.20   61.29
  14   0   0 2784.12  152.18
 -14   0   0 2125.29  153.18
 -14   0   0 2302.77  151.98
  14   0   0 2372.66  153.58
  14   0   0 2422.66  152.18
  16   0   0  224.78   15.50
 -16   0   0  202.58   24.90
 -16   0   0  182.28   16.70
  16   0   0  215.58   15.70
 -16   0   0  216.18   15.60
 -16   0   0  257.07   15.80
  16   0   0  225.48   17.60
 -18   0   0  427.36   29.10
  18   0   0  424.16   28.80
 -18   0   0  429.36   29.00
  18   0   0  442.16   31.50
  18   0   0  439.46   29.20
 -18   0   0  407.76   41.50
  20   0   0 1086.39   72.39
  20   0   0 1256.87   72.99
 -20   0   0  953.20   86.89
 -20   0   0 1192.48   72.69
  22   0   0  305.07   24.00
 -22   0   0  296.07   21.00
 -22   0   0  249.38   34.40
  22   0   0  275.87   20.50
  22   0   0  321.77   21.30
  24   0   0    2.60    5.00
  24   0   0   -1.70    3.00
 -24   0   0    6.30   10.40
 -24   0   0    2.70    3.10
 -26   0   0    0.10   10.20
  26   0   0    5.00    3.80
  26   0   0    1.10    5.70
 -26   0   0    4.90    3.70
 -28   0   0  610.54   64.89
 -28   0   0  578.34   41.60
  28   0   0  637.74   41.80
  28   0   0  590.24   45.50
  30   0   0    3.20    4.20
  -1  -1   0  126.99    8.60
   1  -1   0  132.79    8.70
   1  -1   0  135.49    9.50
  -1  -1   0  141.59    8.60
  -1  -1   0  118.99    8.90
   1  -1   0  127.09    8.40
   1  -1   0  133.39    8.60
   1  -1   0  130.49    8.60
  -1  -1   0  134.49    9.90
   1  -1   0  132.89    8.70
  -1  -1   0  134.69    9.60
  -1   1   0  119.69    8.40
   1   1   0  122.49    8.60
  -1   1   0  132.29    8.80
  -1   1   0  143.29    9.10
   1   1   0  140.39    9.10
   1   1   0  129.89    8.50
   1   1   0  138.29    9.00
  -3  -1   0  286.67   21.40
  -3  -1   0  322.97   22.00
  -3  -1   0  346.97   21.80
  -3  -1   0  343.77   21.30
   3  -1   0  385.16   21.80
   3  -1   0  350.86   21.50
   3  -1   0  360.46   22.00
   3  -1   0  365.86   21.50
  -3  -1   0  320.57   22.50
   3  -1   0  389.66   21.60
  -3  -1   0  281.17   23.60
   3  -1   0  343.97   21.30
   3   1   0  361.46   21.40
  -3   1   0  311.97   21.40
   3   1   0  303.57   22.10
   3   1   0  298.47   21.60
   3   1   0  357.16   21.80
   3   1   0  326.37   21.30
   5  -1   0 3856.91  249.08
   5  -1   0 3492.05  249.68
  -5  -1   0 4336.27  253.57
   5  -1   0 4021.60  249.18
  -5  -1   0 3696.63  250.27
   5  -1   0 3984.80  249.08
  -5  -1   0 3978.70  249.48
  -5  -1   0 4137.69  248.78
   5  -1   0 4130.79  249.38
   5  -1   0 3924.21  249.08
   5   1   0 4024.20  248.98
   5   1   0 3966.70  249.58
  -5   1   0 4141.99  252.67
   5   1   0 4096.29  250.27
   5   1   0 3879.81  249.28
   5   1   0 3748.43  249.38
   5   1   0 3973.30  248.88
  -7  -1   0   76.19    5.40
  -7  -1   0   74.19    5.70
   7  -1   0   78.99    5.90
   7  -1   0   85.79    6.00
  -7  -1   0   79.29    7.50
  -7  -1   0   71.59    9.80
  -7  -1   0   83.79    6.40
   7  -1   0   86.59    5.90
   7  -1   0   80.79    6.20
   7  -1   0   83.39    7.00
   7   1   0   79.59    6.10
   7   1   0   86.79    5.50
  -7   1   0   81.79    6.10
   7   1   0   82.29    6.00
   7   1   0   86.89    5.60
   7   1   0   82.69    6.30
   7   1   0   87.19    6.70
   7   1   0   72.29    7.40
  -9  -1   0 1220.48   72.59
   9  -1   0 1090.89   72.19
  -9  -1   0 1135.39   73.79
   9  -1   0 1081.29   73.29
   9  -1   0 1143.49   72.09
   9  -1   0 1022.50   71.79
  -9  -1   0 1141.09   71.49
  -9  -1   0 1330.37   80.29
   9  -1   0 1121.39   72.39
   9  -1   0 1202.38   72.09
   9   1   0 1047.60   72.89
   9   1   0 1019.70   73.79
   9   1   0 1066.39   72.09
  -9   1   0 1257.07   72.29
   9   1   0 1104.89   71.49
   9   1   0 1131.19   71.59
   9   1   0 1158.48   72.39
  -9   1   0 1158.28   78.69
 -11  -1   0    4.90    1.10
  11  -1   0    2.30    1.50
  11  -1   0    4.20    1.50
 -11  -1   0    5.40    2.90
  11  -1   0    3.50    2.10
  11  -1   0    2.70    1.50
  11  -1   0    3.10    1.70
  11  -1   0    4.40    1.40
 -11  -1   0    2.40    4.20
 -11  -1   0    4.00    1.90
  11   1   0    8.30    3.60
 -11   1   0    3.90    2.50
  11   1   0    4.10    1.10
 -11   1   0    6.70    5.00
  11   1   0    3.40    2.40
  11   1   0    2.40    1.90
 -11   1   0    3.20    1.50
 -11   1   0    0.40    1.50
  11   1   0    3.90    1.40
 -13  -1   0 1657.13  100.49
 -13  -1   0 1866.31  113.79
  13  -1   0 1543.85  102.99
  13  -1   0 1500.85  101.49
 -13  -1   0 1457.65  101.49
 -13  -1   0 1446.46  102.99
  13  -1   0 1620.24  100.89
  13  -1   0 1649.23  101.49
 -13   1   0 1722.33  101.49
  13   1   0 1641.74  101.59
 -13   1   0 1440.76  101.19
  13   1   0 1463.65  104.09
 -13   1   0 1621.14  103.09
  13   1   0 1669.73  101.29
 -13   1   0 1548.15  110.59
  13   1   0 1657.73  102.79
  15  -1   0  840.32   62.39
 -15  -1   0  998.90   61.29
  15  -1   0  973.20   60.19
 -15  -1   0 1040.60   63.29
  15  -1   0  970.20   60.89
  15   1   0 1013.20   62.69
  15   1   0  993.20   61.19
 -15   1   0  820.12   69.99
 -15   1   0  858.81   60.59
 -15   1   0  923.51   60.79
  17  -1   0   65.79    6.50
 -17  -1   0   69.59    8.40
  17  -1   0   59.39    6.70
 -17  -1   0   54.89    6.60
 -17  -1   0   79.39   15.80
 -17  -1   0   73.39    7.00
  17  -1   0   55.99    8.40
 -17   1   0   74.39    6.60
  17   1   0   66.49    8.90
  17   1   0   76.99    6.10
 -17   1   0   49.30   13.80
  17   1   0   67.89    6.50
 -17   1   0   70.99    6.20
 -19  -1   0  232.88   16.20
 -19  -1   0  198.38   16.30
  19  -1   0  205.68   15.90
  19  -1   0  196.28   18.10
 -19  -1   0  283.27   31.50
  19  -1   0  224.78   16.20
 -19   1   0  232.48   16.20
 -19   1   0  174.08   25.70
  19   1   0  208.28   18.20
  19   1   0  226.98   15.70
  19   1   0  237.18   16.60
 -21  -1   0    3.10    2.60
  21  -1   0    3.20    4.30
 -21  -1   0    4.50    8.40
  21  -1   0    1.20    2.40
  21  -1   0   -1.90    2.50
  21   1   0    5.60    4.60
  21   1   0    3.10    2.60
 -21   1   0    1.80    2.70
 -21   1   0    0.70    7.50
  23  -1   0  506.95   36.10
  23  -1   0  467.55   32.60
 -23  -1   0  454.15   49.99
 -23  -1   0  479.05   32.60
  23  -1   0  545.05   32.90
  23   1   0  498.65   32.80
 -23   1   0  523.25   32.80
  23   1   0  405.36   34.90
 -23   1   0  367.46   46.00
 -25  -1   0  448.76   31.70
 -25  -1   0  465.05   51.59
  25  -1   0  433.86   31.70
  25  -1   0  443.06   35.10
 -25   1   0  464.15   31.90
 -25   1   0  446.06   49.70
  25   1   0  424.06   31.50
  25   1   0  486.05   35.40
 -27  -1   0  125.89   26.80
  27  -1   0   99.29   11.30
  27  -1   0   95.69   14.50
 -27  -1   0  116.29   11.80
 -27   1   0   97.59   11.00
  27   1   0  102.69   11.30
  27   1   0  107.89   15.10
 -27   1   0  109.69   28.50
  29  -1   0  154.38   18.40
 -29  -1   0  164.78   32.60
  29  -1   0  195.38   15.20
 -29  -1   0  172.88   14.80
 -29   1   0  176.88   14.90
  29   1   0  189.58   19.80
 -29   1   0  146.59   31.00
  29   1   0  148.19   14.60
   0  -2   0 1675.23  114.19
   0  -2   0 1771.82  114.49
   0  -2   0 1802.82  114.49
   0  -2   0 1935.91  116.39
   0  -2   0 1796.52  115.59
   0  -2   0 1751.92  114.79
   0  -2   0 1756.12  114.49
   0   2   0 2098.79  115.59
   0   2   0 1709.33  113.89
   0   2   0 1863.61  114.89
   2  -2   0 1236.38   79.69
  -2  -2   0 1286.37   78.19
   2  -2   0 1302.97   78.09
   2  -2   0 1178.48   77.59
   2  -2   0 1201.38   77.89
  -2  -2   0 1328.97   80.69
  -2  -2   0 1196.98   79.69
  -2  -2   0 1181.28   77.99
   2  -2   0 1194.88   77.99
  -2  -2   0 1279.17   78.59
   2  -2   0 1234.98   78.19
   2   2   0 1227.88   77.89
   2   2   0 1206.58   77.79
   2   2   0 1250.07   78.49
  -2   2   0 1195.18   78.29
  -2   2   0 1136.99   77.49
  -2   2   0 1330.57   78.99
   4  -2   0 4244.18  278.87
   4  -2   0 4926.61  279.37
  -4  -2   0 4175.08  281.07
   4  -2   0 4370.56  279.27
  -4  -2   0 4301.57  279.17
  -4  -2   0 4386.66  279.77
   4  -2   0 4726.03  279.57
  -4  -2   0 4176.98  282.97
   4  -2   0 4307.37  279.17
  -4   2   0 4437.56  278.97
   4   2   0 4541.05  280.47
  -4   2   0 4612.24  280.27
  -4   2   0 4507.45  279.57
   4   2   0 4331.97  279.37
   4   2   0 4578.44  279.07
   4   2   0 4446.85  278.97
   6  -2   0  230.88   16.60
   6  -2   0  260.87   17.50
   6  -2   0  223.88   16.60
  -6  -2   0  214.38   21.00
   6  -2   0  260.67   17.10
  -6  -2   0  239.48   16.40
  -6  -2   0  263.27   16.20
  -6  -2   0  264.97   17.30
  -6  -2   0  306.77   19.20
   6  -2   0  244.28   16.30
   6  -2   0  252.37   16.60
   6   2   0  264.27   16.20
   6   2   0  229.98   16.90
  -6   2   0  248.28   16.40
   6   2   0  277.97   16.40
   6   2   0  236.78   18.10
  -8  -2   0  242.08   15.60
   8  -2   0  245.48   16.00
  -8  -2   0  237.88   16.90
   8  -2   0  242.88   17.50
   8  -2   0  249.18   16.80
   8  -2   0  228.68   16.20
  -8  -2   0  236.28   16.00
  -8  -2   0  237.38   18.40
   8  -2   0  234.28   16.20
   8  -2   0  246.68   16.30
   8   2   0  274.47   17.10
   8   2   0  233.08   16.40
   8   2   0  249.18   15.70
   8   2   0  259.17   18.20
  -8   2   0  231.58   20.60
  -8   2   0  247.58   16.10
   8   2   0  240.88   15.90
 -10  -2   0 4153.88  264.47
  10  -2   0 4281.57  262.57
  10  -2   0 4059.39  263.47
  10  -2   0 4553.64  262.07
 -10  -2   0 3770.32  261.57
 -10  -2   0 4080.99  261.27
 -10  -2   0 3577.24  269.77
 -10  -2   0 4037.00  262.67
  10  -2   0 4451.35  261.87
  10  -2   0 4297.97  262.17
  10  -2   0 4482.15  262.07
  10   2   0 3595.14  263.87
 -10   2   0 4657.83  262.57
 -10   2   0 3951.00  268.57
  10   2   0 4152.18  261.47
 -10   2   0 4223.98  261.97
  10   2   0 4214.28  261.97
  10   2   0 4143.59  262.27
  10   2   0 4242.08  262.97
  10   2   0 4276.77  261.37
 -12  -2   0    2.00    2.40
  12  -2   0    4.90    1.80
 -12  -2   0    2.30    1.50
 -12  -2   0    3.80    3.60
 -12  -2   0    3.90    0.80
  12  -2   0    4.60    2.00
 -12  -2   0    1.60    4.40
  12  -2   0    0.00    2.40
  12  -2   0    1.20    1.50
  12  -2   0    2.10    1.50
  12  -2   0    3.20    1.80
 -12   2   0    0.80    1.50
  12   2   0    2.50    0.80
  12   2   0    0.00    2.50
  12   2   0    1.30    1.50
  12   2   0   -2.80    1.70
  12   2   0    4.50    3.40
  12   2   0    2.10    0.90
 -12   2   0   -0.60    3.10
 -12   2   0    3.20    1.60
 -14  -2   0   -0.50    1.50
 -14  -2   0   -0.50    5.10
  14  -2   0    1.80    2.70
 -14  -2   0    1.90    2.80
  14  -2   0    3.30    1.80
  14  -2   0    7.50    2.40
  14  -2   0    1.30    1.70
 -14  -2   0    1.50    3.30
  14  -2   0    0.70    1.90
  14  -2   0    0.80    1.50
  14   2   0    0.00    3.40
 -14   2   0   -0.90    4.10
 -14   2   0    1.50    2.60
  14   2   0    5.90    2.70
 -14   2   0    0.30    1.50
  14   2   0    2.70    2.60
 -14   2   0   -0.70    1.50
  14   2   0    1.20    1.50
 -16  -2   0  499.25   48.40
 -16  -2   0  594.24   37.40
 -16  -2   0  518.75   39.10
  16  -2   0  581.04   37.10
  16  -2   0  604.14   36.20
  16  -2   0  542.55   38.70
  16  -2   0  543.85   36.60
  16   2   0  447.16   39.30
  16   2   0  547.15   36.20
 -16   2   0  617.34   36.60
  16   2   0  536.95   36.80
  16   2   0  532.75   38.10
 -16   2   0  575.64   36.50
  18  -2   0 1750.62  121.09
  18  -2   0 1792.52  123.09
 -18  -2   0 2045.40  124.09
  18  -2   0 2069.89  120.39
 -18  -2   0 1854.51  120.79
  18  -2   0 1761.52  120.79
 -18  -2   0 1810.42  121.39
  18   2   0 1793.32  120.99
 -18   2   0 2200.48  136.79
  18   2   0 1839.52  122.79
  18   2   0 1959.70  120.49
 -18   2   0 1809.02  120.69
 -20  -2   0   39.70   15.30
  20  -2   0   47.70    8.50
  20  -2   0   46.10    6.40
  20  -2   0   44.60    6.20
 -20  -2   0   52.29    6.30
 -20  -2   0   60.49    7.60
 -20   2   0   47.60    6.20
  20   2   0   59.69    7.00
 -20   2   0   64.99   16.90
  20   2   0   48.50    8.30
 -22  -2   0   62.49    7.60
 -22  -2   0   62.99   19.70
  22  -2   0   67.29   10.70
  22  -2   0   52.89    7.30
  22  -2   0   66.99    7.90
  22   2   0   60.89   10.00
  22   2   0   67.39    8.10
 -22   2   0   61.49    7.50
 -22   2   0   83.89   18.40
  24  -2   0  289.27   21.00
  24  -2   0  252.97   20.60
 -24  -2   0  258.97   37.10
  24  -2   0  262.47   23.80
 -24  -2   0  310.67   21.00
 -24   2   0  284.87   36.70
  24   2   0  253.17   20.80
 -24   2   0  256.07   20.50
  24   2   0  337.57   24.70
 -26  -2   0  243.28   38.20
 -26  -2   0  280.37   21.60
  26  -2   0  225.18   24.40
  26  -2   0  298.57   25.50
  26  -2   0  289.37   21.70
  26   2   0  299.37   21.90
 -26   2   0  281.17   21.60
  26   2   0  361.76   26.10
 -26   2   0  297.57   39.60
  28  -2   0   54.79    7.80
  28  -2   0   43.40   10.30
 -28  -2   0   59.79   22.40
 -28  -2   0   56.79    8.10
  28   2   0   58.89    8.10
  28   2   0   67.49   11.80
 -28   2   0   59.99   21.70
 -28   2   0   55.19    7.90
   1  -3   0  167.68   12.10
   1  -3   0  159.58   10.80
  -1  -3   0  155.58   11.30
   1  -3   0  159.88   11.90
  -1  -3   0  157.88   11.40
   1  -3   0  164.38   13.80
   1  -3   0  162.18   11.30
  -1  -3   0  172.68   13.50
  -1  -3   0  164.98   13.80
  -1  -3   0  157.68   11.90
   1  -3   0  168.08   11.50
  -1  -3   0  166.28   11.40
   1  -3   0  151.58   11.30
  -1  -3   0  164.08   10.90
  -1   3   0  157.08   10.40
   1   3   0  141.19   10.90
  -1   3   0  182.18   12.90
   1   3   0  170.58   12.80
  -3  -3   0  740.03   48.50
   3  -3   0  722.13   47.10
   3  -3   0  741.63   48.00
  -3  -3   0  727.43   47.90
  -3  -3   0  736.53   50.39
  -3  -3   0  780.12   51.69
   3  -3   0  778.82   50.29
   3  -3   0  735.83   47.70
   3  -3   0  742.13   47.80
  -3  -3   0  727.43   47.60
  -3   3   0  694.83   47.00
   3   3   0  750.22   47.40
  -3   3   0  781.92   49.20
   3   3   0  786.12   49.30
   3   3   0  723.23   47.50
  -5  -3   0 2110.19  129.19
  -5  -3   0 2159.78  131.89
  -5  -3   0 1953.50  126.89
   5  -3   0 2083.19  126.19
  -5  -3   0 2024.20  125.99
   5  -3   0 2060.89  126.59
   5  -3   0 1961.50  125.59
   5  -3   0 1900.31  125.99
   5  -3   0 1880.91  126.19
   5   3   0 1998.60  126.19
  -5   3   0 1889.91  125.49
  -5   3   0 1877.41  127.39
   5   3   0 2024.70  125.89
   5   3   0 1978.60  127.79
   5   3   0 2000.70  125.69
  -7  -3   0   88.69   12.20
   7  -3   0  101.69    7.80
   7  -3   0  112.79    7.90
  -7  -3   0   96.89   10.40
   7  -3   0   97.09    7.60
   7  -3   0  101.19    8.20
  -7  -3   0  105.79    8.70
  -7  -3   0   95.99    7.50
   7  -3   0   99.99    7.20
   7   3   0  102.89    7.30
  -7   3   0  121.59   11.10
  -7   3   0   99.89    9.20
  -7   3   0  105.19    7.30
   7   3   0  107.49    7.20
   7   3   0   97.99    8.00
   7   3   0   99.99    9.70
  -9  -3   0  700.43   45.40
  -9  -3   0  674.63   53.49
   9  -3   0  701.13   45.80
   9  -3   0  732.83   45.30
  -9  -3   0  723.43   46.80
   9  -3   0  734.43   45.80
  -9  -3   0  704.63   49.00
   9  -3   0  678.43   45.70
   9  -3   0  724.43   47.10
   9  -3   0  722.53   46.30
   9   3   0  764.82   45.10
   9   3   0  621.34   46.10
  -9   3   0  660.33   50.39
  -9   3   0  717.83   47.80
   9   3   0  723.13   46.00
   9   3   0  742.53   45.30
  -9   3   0  712.83   45.40
   9   3   0  709.13   48.10
  11  -3   0  105.69    9.60
 -11  -3   0  119.59    7.70
  11  -3   0  102.59    8.00
  11  -3   0  106.89    7.50
  11  -3   0   85.09    7.80
 -11  -3   0   87.09    8.80
  11  -3   0   92.19    8.30
  11  -3   0  114.59    8.10
 -11  -3   0  112.29   11.60
 -11  -3   0   97.79   14.90
  11   3   0  100.79    8.90
  11   3   0  117.29   10.90
 -11   3   0   91.89   12.50
  11   3   0  105.59    7.30
  11   3   0   94.49    8.20
 -11   3   0   96.09    7.60
  11   3   0   98.19    7.10
  13  -3   0 1448.36   95.69
  13  -3   0 1537.95   93.69
 -13  -3   0 1532.95   94.99
 -13  -3   0 1543.05  106.49
  13  -3   0 1508.75   93.79
  13  -3   0 1433.16   93.89
 -13  -3   0 1454.25   93.19
 -13  -3   0 1666.33   97.99
  13  -3   0 1397.86   94.39
  13  -3   0 1515.85   93.39
  13   3   0 1368.16   93.99
  13   3   0 1440.86   92.59
  13   3   0 1351.36   94.79
  13   3   0 1462.85   93.59
 -13   3   0 1296.77   93.89
 -13   3   0 1542.45   93.69
  13   3   0 1483.35   97.09
  15  -3   0  783.82   48.50
 -15  -3   0  877.91   53.39
  15  -3   0  801.12   51.29
  15  -3   0  756.72   48.60
  15  -3   0  758.72   49.50
 -15  -3   0  724.83   61.69
  15  -3   0  725.93   48.90
  15  -3   0  659.33   48.50
 -15  -3   0  743.73   49.90
 -15   3   0  744.63   48.60
  15   3   0  811.72   53.09
  15   3   0  664.73   49.00
  15   3   0  731.93   48.50
 -15   3   0  739.73   48.90
  15   3   0  710.23   50.09
  17  -3   0  102.79    9.20
  17  -3   0  118.89    9.10
 -17  -3   0  100.49   10.40
  17  -3   0  114.59    9.80
  17  -3   0  121.59    9.10
 -17  -3   0   98.89    8.90
 -17  -3   0   97.59   18.90
  17  -3   0  106.89   11.50
 -17  -3   0   93.19   12.10
  17   3   0  100.79    9.60
 -17   3   0  135.89   18.10
  17   3   0  102.69   10.60
 -17   3   0  114.29    9.20
  17   3   0  108.49   13.30
 -19  -3   0  114.19   21.40
 -19  -3   0  120.49   10.90
  19  -3   0   95.19    9.50
 -19  -3   0  111.99    9.40
  19  -3   0  101.09    8.70
  19  -3   0   88.89   12.20
  19  -3   0   94.89    9.30
 -19   3   0  121.69   18.70
  19   3   0   98.49    9.70
  19   3   0   90.79   11.20
 -19   3   0   99.89    9.10
  19   3   0  100.69   15.00
 -21  -3   0    3.80    2.80
 -21  -3   0   -0.50    8.60
  21  -3   0    0.10    4.50
  21  -3   0    2.30    3.20
  21  -3   0    1.20    2.90
  21   3   0    3.90    3.30
  21   3   0    5.00    4.50
 -21   3   0    3.10    2.90
 -21   3   0    3.70    7.70
 -23  -3   0  445.96   30.80
  23  -3   0  421.16   34.00
 -23  -3   0  514.65   52.09
  23  -3   0  385.76   30.60
  23  -3   0  439.36   31.30
 -23   3   0  379.06   30.30
  23   3   0  423.56   31.00
  23   3   0  511.15   34.60
 -23   3   0  462.75   46.70
 -25  -3   0  506.05   56.99
 -25  -3   0  540.45   35.90
  25  -3   0  524.55   36.50
  25  -3   0  497.85   39.40
  25  -3   0  519.05   36.00
  25   3   0  533.85   36.40
 -25   3   0  569.14   36.10
  25   3   0  442.06   38.40
 -27  -3   0  134.69   28.80
  27  -3   0  143.99   13.30
  27  -3   0  137.89   13.10
 -27  -3   0  135.49   12.40
 -27   3   0  137.99   12.60
  27   3   0  137.89   15.60
  27   3   0  132.99   13.90
   0  -4   0 9999.00  598.04
   0  -4   0 9627.34  595.64
   0  -4   0 9323.87  594.94
   0  -4   0 9650.63  594.34
   0  -4   0 8989.20  594.14
   0  -4   0 9124.39  593.44
   0  -4   0 9276.67  594.14
   0   4   0 9202.48  593.84
   0   4   0 9873.71  596.04
   2  -4   0   33.30    4.00
   2  -4   0   30.70    2.90
   2  -4   0   35.80    4.20
  -2  -4   0   37.20    4.50
  -2  -4   0   36.20    6.00
  -2  -4   0   33.70    3.40
   2  -4   0   34.90    6.90
   2  -4   0   33.80    4.20
  -2  -4   0   33.80    4.90
  -2  -4   0   34.30    7.10
  -2  -4   0   32.50    3.90
  -2   4   0   32.00    2.30
   2   4   0   30.60    5.60
  -2   4   0   37.30    6.10
   2   4   0   34.30    3.60
   2   4   0   28.60    3.40
  -2   4   0   28.50    3.60
  -4  -4   0   85.29    6.40
   4  -4   0   74.79    6.30
  -4  -4   0   73.49    9.90
  -4  -4   0   69.79    7.20
  -4  -4   0   70.69    6.70
   4  -4   0   70.49    5.40
   4  -4   0   79.99    6.50
  -4  -4   0   75.99    9.50
   4  -4   0   77.29    6.60
   4   4   0   69.69    5.70
   4   4   0   67.19    6.00
  -4   4   0   80.89    8.20
   4   4   0   81.59    6.20
  -4   4   0   71.19    5.20
   4   4   0   71.29    7.70
   6  -4   0  355.06   23.10
  -6  -4   0  324.47   24.20
  -6  -4   0  360.36   27.10
   6  -4   0  359.76   23.30
  -6  -4   0  329.47   23.00
  -6  -4   0  327.77   29.00
   6  -4   0  337.07   22.40
  -6  -4   0  335.17   23.60
   6  -4   0  330.57   23.30
   6  -4   0  356.66   23.80
   6   4   0  371.86   25.70
   6   4   0  297.07   23.00
  -6   4   0  347.57   22.30
   6   4   0  371.76   23.00
  -6   4   0  378.26   25.30
   6   4   0  361.76   22.70
  -8  -4   0  807.82   58.39
  -8  -4   0  794.22   51.39
  -8  -4   0  775.42   49.90
   8  -4   0  780.82   49.30
   8  -4   0  773.72   50.79
   8  -4   0  794.62   50.19
  -8  -4   0  750.52   50.49
  -8  -4   0  765.02   53.99
   8  -4   0  766.12   49.99
   8  -4   0  734.43   50.19
  -8   4   0  813.22   53.49
   8   4   0  810.72   49.40
  -8   4   0  770.82   52.19
   8   4   0  747.43   49.60
  -8   4   0  757.92   49.40
   8   4   0  725.13   50.19
   8   4   0  773.72   52.59
  10  -4   0  162.48   12.50
  10  -4   0  168.68   11.80
 -10  -4   0  203.18   21.30
  10  -4   0  187.88   12.70
  10  -4   0  170.98   13.10
 -10  -4   0  181.98   12.30
 -10  -4   0  164.18   13.70
  10  -4   0  180.78   12.90
 -10  -4   0  160.38   16.40
  10   4   0  168.48   11.60
  10   4   0  163.88   14.90
  10   4   0  181.18   13.10
 -10   4   0  161.98   14.70
  10   4   0  177.58   11.90
 -10   4   0  169.08   17.90
 -10   4   0  142.29   11.80
 -12  -4   0  410.96   41.50
 -12  -4   0  463.15   31.60
  12  -4   0  480.25   32.90
  12  -4   0  504.05   31.50
  12  -4   0  577.04   32.60
  12  -4   0  454.45   32.00
 -12  -4   0  495.65   36.70
  12  -4   0  485.25   32.10
  12   4   0  457.05   35.20
  12   4   0  498.65   31.20
  12   4   0  478.95   32.90
  12   4   0  477.75   32.40
 -12   4   0  479.75   31.60
 -12   4   0  495.15   35.00
  14  -4   0 1317.47   83.69
 -14  -4   0 1238.38   82.99
  14  -4   0 1354.16   82.99
 -14  -4   0 1127.79   95.29
 -14  -4   0 1334.97   88.39
  14  -4   0 1284.87   83.59
 -14  -4   0 1456.45   85.39
  14  -4   0 1383.46   83.59
  14  -4   0 1291.67   84.49
  14   4   0 1272.87   83.29
 -14   4   0 1325.77   86.99
  14   4   0 1358.26   84.89
 -14   4   0 1367.26   83.19
  14   4   0 1110.89   86.69
  14   4   0 1274.07   83.89
  16  -4   0   76.99    8.50
  16  -4   0   91.89    8.20
 -16  -4   0   85.69    7.80
 -16  -4   0   88.49   12.20
 -16  -4   0   77.99   17.30
 -16  -4   0   97.59    9.80
  16  -4   0   90.09    8.20
  16  -4   0   94.39    8.00
  16  -4   0   93.89    7.50
  16   4   0   82.59    9.30
 -16   4   0   74.19    7.50
  16   4   0   99.79    9.80
 -16   4   0  103.69   12.00
  16   4   0   98.39   12.30
  18  -4   0  298.27   23.20
 -18  -4   0  292.67   36.50
 -18  -4   0  312.67   27.60
 -18  -4   0  336.47   23.00
 -18  -4   0  341.07   24.80
  18  -4   0  354.36   23.20
  18  -4   0  328.87   24.10
  18   4   0  344.57   25.10
  18   4   0  307.87   23.60
  18   4   0  320.87   28.10
 -18   4   0  305.07   22.80
 -18   4   0  423.86   28.80
 -20  -4   0  944.31   57.69
 -20  -4   0  875.71   55.49
 -20  -4   0  798.42   73.79
  20  -4   0  861.61   56.69
  20  -4   0  808.92   55.69
  20   4   0  877.71   56.39
 -20   4   0  917.51   55.59
  20   4   0  740.53   60.69
  20   4   0  757.22   57.19
 -22  -4   0  247.08   35.50
  22  -4   0  243.88   19.00
 -22  -4   0  242.58   18.50
  22  -4   0  263.07   19.80
  22   4   0  254.27   25.10
 -22   4   0  255.07   18.60
  22   4   0  239.98   19.30
  22   4   0  237.18   21.40
 -24  -4   0    1.00   13.00
  24  -4   0    1.70    4.00
 -24  -4   0    6.30    3.70
  24  -4   0    3.60    3.90
 -24   4   0    8.10    4.10
  24   4   0    8.00    4.50
 -24   4   0   -0.50    6.40
  26  -4   0   -2.30    3.50
 -26  -4   0    5.20    3.60
 -26  -4   0   -7.80    9.90
  26  -4   0    2.40    3.90
 -26   4   0    1.10    3.60
  26   4   0    1.60    4.10
 -26   4   0   10.80    8.00
  -1  -5   0   85.89    6.30
   1  -5   0   78.39    7.20
   1  -5   0   92.39   11.10
   1  -5   0   86.29    6.20
   1  -5   0   79.09    7.30
  -1  -5   0   95.89   11.30
   1  -5   0   72.99    6.90
  -1  -5   0   83.09    7.20
  -1  -5   0   73.69    7.30
  -1   5   0   91.39    9.60
   1   5   0   72.29    6.70
   1   5   0   80.39    9.50
   1   5   0   77.89    6.90
  -1   5   0   75.09    6.70
  -3  -5   0   60.49   10.30
  -3  -5   0   49.30    4.80
  -3  -5   0   53.69    7.10
   3  -5   0   56.39    5.70
  -3  -5   0   48.70    5.70
   3  -5   0   49.70    4.30
  -3  -5   0   49.00    7.90
  -3  -5   0   62.69    6.60
   3  -5   0   59.89    9.80
   3  -5   0   48.20    6.00
   3  -5   0   49.80    5.90
   3   5   0   52.19    5.10
   3   5   0   54.39    5.40
   3   5   0   53.19    6.90
  -3   5   0   65.49    7.90
  -3   5   0   58.59    5.20
   3   5   0   56.09    8.50
  -5  -5   0 1724.33  110.99
   5  -5   0 1691.23  109.89
  -5  -5   0 1640.94  110.09
  -5  -5   0 1820.02  109.79
  -5  -5   0 1599.54  114.29
  -5  -5   0 1713.23  109.19
   5  -5   0 1794.82  109.89
   5  -5   0 1670.83  108.59
  -5  -5   0 1835.92  116.19
   5  -5   0 1686.63  110.29
  -5   5   0 1659.63  109.49
   5   5   0 1635.54  112.29
   5   5   0 1739.23  109.19
   5   5   0 1769.22  109.59
  -5   5   0 1800.42  112.29
  -7  -5   0   67.39    6.00
   7  -5   0   62.09    7.20
   7  -5   0   55.69    4.80
   7  -5   0   74.49    6.40
  -7  -5   0   57.19   10.60
  -7  -5   0   69.29   11.90
  -7  -5   0   56.89    7.00
   7  -5   0   58.79    6.60
  -7  -5   0   64.09    8.00
   7   5   0   58.29    5.50
   7   5   0   69.99    9.70
  -7   5   0   54.89    8.60
   7   5   0   62.19    5.30
  -7   5   0   58.79    5.80
  -9  -5   0  574.34   49.60
  -9  -5   0  676.93   42.80
  -9  -5   0  585.84   41.60
  -9  -5   0  685.43   40.90
   9  -5   0  607.54   41.80
   9  -5   0  600.34   40.60
   9  -5   0  608.24   41.20
   9  -5   0  603.54   40.80
   9  -5   0  648.34   41.10
  -9  -5   0  633.54   46.20
   9   5   0  646.44   40.20
  -9   5   0  609.04   43.40
   9   5   0  578.34   44.00
   9   5   0  632.44   40.50
 -11  -5   0    5.60    3.70
 -11  -5   0    0.70    5.50
 -11  -5   0    4.60    2.20
  11  -5   0    0.60    2.70
  11  -5   0    4.30    2.60
  11  -5   0    5.20    2.30
 -11  -5   0    6.00    3.70
  11  -5   0   18.70    3.80
 -11  -5   0    1.30    4.70
 -11   5   0    3.30    3.90
  11   5   0    4.10    4.70
 -13  -5   0  732.03   60.79
 -13  -5   0  749.53   53.89
  13  -5   0  805.82   48.30
  13  -5   0  660.53   48.00
 -13  -5   0  671.73   47.40
  13  -5   0  725.53   49.10
  13  -5   0  700.63   48.00
 -13  -5   0  729.13   49.80
 -13  -5   0  706.23   48.80
  13   5   0  743.23   48.50
  13   5   0  785.52   52.29
 -13   5   0  760.92   51.69
 -15  -5   0  519.05   36.10
 -15  -5   0  517.85   37.10
  15  -5   0  577.74   35.50
  15  -5   0  527.25   35.30
  15  -5   0  492.45   36.10
 -15  -5   0  523.35   35.90
  15  -5   0  544.45   35.10
 -15  -5   0  529.95   41.00
 -15  -5   0  443.46   47.30
  15   5   0  519.05   39.70
 -15   5   0  504.75   38.80
  15   5   0  560.84   35.90
 -17  -5   0   17.20    5.50
 -17  -5   0   26.00   13.50
 -17  -5   0   15.90    4.90
 -17  -5   0   28.80    8.70
 -17  -5   0   26.50    6.60
  17  -5   0   28.50    5.20
  17  -5   0   25.70    4.90
  17  -5   0   18.30    5.10
 -17   5   0   24.20    4.40
 -17   5   0   27.00    7.60
  17   5   0   25.20    5.50
  17   5   0   35.00    9.20
 -19  -5   0  135.89   18.30
 -19  -5   0  200.28   16.90
 -19  -5   0  183.58   16.50
  19  -5   0  188.08   15.90
  19  -5   0  186.38   15.10
  19  -5   0  182.18   14.60
 -19  -5   0  187.68   29.60
 -19   5   0  214.08   14.70
  19   5   0  171.38   20.00
 -19   5   0  218.08   20.00
  19   5   0  197.68   15.80
  21  -5   0   -1.90    3.30
 -21  -5   0   -2.40    5.00
 -21  -5   0    2.40   10.60
  21  -5   0    3.20    3.80
 -21   5   0   -3.80    5.80
  21   5   0   -0.10    6.40
  21   5   0    5.90    4.60
 -23  -5   0  300.27   40.80
  23  -5   0  273.77   21.40
 -23  -5   0  245.48   22.60
  23  -5   0  283.87   22.30
  23   5   0  275.97   28.20
  23   5   0  268.67   21.80
 -23   5   0  303.77   26.90
  25  -5   0  220.98   18.70
  25  -5   0  221.38   18.00
 -25  -5   0  196.48   19.40
 -25  -5   0  237.58   37.50
  25   5   0  237.18   18.70
 -25   5   0  198.38   22.30
   0  -6   0  810.92   57.89
   0  -6   0  803.42   50.99
   0  -6   0  795.22   52.29
   0  -6   0  790.62   52.49
   0   6   0  796.92   55.09
   0   6   0  773.32   51.69
   2  -6   0  296.17   22.20
  -2  -6   0  316.37   22.60
   2  -6   0  329.27   22.60
  -2  -6   0  309.67   21.20
  -2  -6   0  329.97   22.40
   2  -6   0  318.57   22.50
  -2  -6   0  309.37   27.50
   2  -6   0  320.37   27.30
   2   6   0  323.67   22.30
  -2   6   0  323.97   21.90
   2   6   0  315.77   21.70
   2   6   0  299.77   25.00
  -2   6   0  313.77   25.10
   4  -6   0 1382.56   85.59
  -4  -6   0 1255.17   84.29
  -4  -6   0 1334.27   85.19
   4  -6   0 1302.07   85.39
  -4  -6   0 1353.76   91.69
  -4  -6   0 1286.77   85.69
  -4  -6   0 1343.27   86.79
   4  -6   0 1351.56   85.79
   4   6   0 1280.97   84.49
  -4   6   0 1384.26   88.39
  -4   6   0 1304.97   84.89
   4   6   0 1353.96   85.19
   4   6   0 1258.87   88.29
   6  -6   0  116.29   10.40
  -6  -6   0  121.79   11.10
  -6  -6   0  116.89   10.30
   6  -6   0  135.99   10.80
  -6  -6   0  120.29   11.80
   6  -6   0  130.79   11.10
  -6  -6   0  115.89    9.80
  -6  -6   0  131.49   15.70
  -6   6   0  126.49   10.20
   6   6   0  127.59   10.30
  -6   6   0  142.49   13.70
   6   6   0  126.79    9.60
   6   6   0  134.89   13.90
   8  -6   0   40.80    5.70
  -8  -6   0   15.70    4.10
  -8  -6   0   27.80    8.70
  -8  -6   0   21.60    5.10
   8  -6   0   26.30    5.20
  -8  -6   0   36.70    6.40
  -8  -6   0   36.50    5.10
   8  -6   0   28.90    4.90
   8   6   0   32.70    7.80
   8   6   0   22.60    3.40
   8   6   0   32.50    4.40
  -8   6   0   20.80    6.40
  -8   6   0   27.90    4.20
 -10  -6   0 1377.56   97.69
  10  -6   0 1522.05   91.79
  10  -6   0 1433.46   92.39
 -10  -6   0 1469.05   93.19
 -10  -6   0 1416.36   91.99
 -10  -6   0 1299.37   90.79
  10  -6   0 1505.95   91.49
 -10   6   0 1468.75   94.99
  10   6   0 1234.88   94.59
 -10   6   0 1430.06   91.09
  12  -6   0   -0.30    2.80
  12  -6   0    4.90    3.40
 -12  -6   0    4.10    5.70
  12  -6   0    1.90    2.60
 -12  -6   0   -0.80    3.70
 -12  -6   0    2.40    2.50
 -12  -6   0   -2.00    3.50
  12   6   0    1.70    5.30
 -12   6   0    0.30    2.20
 -12   6   0    0.90    4.60
  14  -6   0    7.90    4.10
 -14  -6   0   17.90    8.20
 -14  -6   0   23.80    6.10
 -14  -6   0   23.90    6.00
  14  -6   0   16.40    4.30
 -14  -6   0   20.90   11.90
 -14   6   0   15.70    6.50
 -14   6   0   11.20    3.50
  14   6   0   17.80    5.10
  14   6   0   21.10    7.70
 -16  -6   0  165.58   26.90
  16  -6   0  183.78   14.80
  16  -6   0  187.68   15.10
 -16  -6   0  180.98   16.00
 -16  -6   0  168.48   20.10
  16  -6   0  176.58   15.60
 -16   6   0  205.08   19.30
  16   6   0  187.48   19.70
  16   6   0  195.48   15.50
 -18  -6   0  811.32   60.89
  18  -6   0  947.31   54.19
  18  -6   0  786.42   53.59
 -18  -6   0  784.62   54.69
  18  -6   0  869.01   55.29
 -18  -6   0  721.43   70.39
  18   6   0  839.12   54.39
 -18   6   0  662.53   57.09
  18   6   0  830.02   59.69
  20  -6   0   14.60    5.60
  20  -6   0   26.40    5.60
 -20  -6   0   10.30   13.50
  20  -6   0   11.00    4.70
 -20  -6   0    9.30    6.00
 -20   6   0   16.00    8.20
  20   6   0   14.60    9.00
  20   6   0   21.50    6.10
 -22  -6   0    1.90   13.10
  22  -6   0    7.40    5.20
  22  -6   0    7.50    4.60
 -22  -6   0   16.10    6.50
 -22   6   0   16.30    8.20
  22   6   0   15.40    9.30
  22   6   0   13.70    5.30
 -24  -6   0  169.78   33.70
  -1  -7   0   70.99    8.10
  -1  -7   0   62.99    7.50
   1  -7   0   53.39    7.20
   1  -7   0   43.80    6.80
  -1  -7   0   52.19   11.80
   1   7   0   51.79    6.10
   1   7   0   60.49   10.50
   1   7   0   56.89    7.10
  -1   7   0   53.29    7.10
  -1   7   0   71.29   11.10
  -1   7   0   54.69    6.40
  -3  -7   0  200.98   15.30
  -3  -7   0  170.58   19.90
   3  -7   0  201.78   15.00
   3  -7   0  183.48   14.70
  -3  -7   0  187.68   14.70
   3   7   0  187.78   13.70
   3   7   0  180.48   18.20
  -3   7   0  176.48   17.70
  -3   7   0  173.38   14.00
   3   7   0  177.88   14.30
  -5  -7   0  620.44   48.10
  -5  -7   0  607.94   40.80
  -5  -7   0  587.84   41.30
   5  -7   0  597.64   41.30
   5  -7   0  608.14   41.00
   5  -7   0  589.44   41.00
   5   7   0  612.44   40.60
  -5   7   0  582.14   40.40
  -5   7   0  652.53   44.70
   5   7   0  613.64   40.00
   5   7   0  571.54   44.50
   7  -7   0   46.50    6.40
   7  -7   0   42.70    6.80
  -7  -7   0   38.70    7.40
  -7  -7   0   41.60   11.00
  -7  -7   0   34.90    5.70
  -7  -7   0   39.30    6.70
   7  -7   0   34.90    6.00
  -7   7   0   42.70    9.20
  -7   7   0   45.20    5.90
   7   7   0   37.60    9.30
   7   7   0   38.20    5.50
  -9  -7   0  270.37   21.30
   9  -7   0  300.47   20.90
   9  -7   0  259.77   21.10
  -9  -7   0  269.57   19.80
  -9  -7   0  279.07   27.30
   9  -7   0  278.07   20.90
  -9  -7   0  293.67   20.50
   9   7   0  247.38   24.30
  -9   7   0  283.37   24.30
  11  -7   0   61.89    8.70
 -11  -7   0   45.20    7.00
  11  -7   0   52.29    8.00
 -11  -7   0   53.29    8.30
 -11  -7   0   71.59   14.40
 -11  -7   0   69.89    7.70
  11  -7   0   55.99    7.20
  11   7   0   58.99   11.80
 -11   7   0   64.49   11.40
 -13  -7   0  499.45   38.00
  13  -7   0  543.85   37.60
 -13  -7   0  625.14   46.50
  13  -7   0  546.75   38.50
 -13   7   0  510.75   41.20
  13   7   0  544.25   37.70
  13   7   0  531.15   42.20
  15  -7   0  250.17   22.40
  15  -7   0  306.97   22.30
 -15  -7   0  268.17   22.50
 -15  -7   0  322.07   30.10
  15   7   0  283.77   26.80
 -15   7   0  318.67   26.90
  15   7   0  276.77   22.10
 -17  -7   0   46.50   12.80
  17  -7   0   53.19    7.90
  17  -7   0   55.69    8.80
 -17  -7   0   37.30    8.20
  17   7   0   51.89    8.20
 -17   7   0   61.59   12.80
  17   7   0   51.99   12.30
  19  -7   0   31.60    6.60
 -19  -7   0   41.60   12.80
 -19  -7   0   35.90    7.80
  19  -7   0   37.40    7.70
 -19   7   0   43.20   11.60
  19   7   0   26.30    9.80
  19   7   0   42.90    7.80
   0  -8   0 1902.61  126.59
   0  -8   0 1932.81  126.29
   0   8   0 2045.30  130.69
   0   8   0 1955.10  126.49
  -2  -8   0    4.40    3.80
  -2  -8   0    3.60    3.90
   2  -8   0    8.80    4.20
   2  -8   0    3.40    3.90
  -2   8   0   -1.80    5.40
   2   8   0   -1.90    5.50
   2   8   0    4.40    3.20
   2   8   0    2.10    2.50
  -2   8   0   13.90    4.40
  -4  -8   0   27.90    5.60
   4  -8   0   27.60    5.70
  -4  -8   0   26.20    9.70
   4  -8   0   27.00    6.10
  -4  -8   0   35.60    6.70
   4   8   0   23.30    4.30
  -4   8   0   25.40    5.70
  -4   8   0   32.00    9.00
   4   8   0   25.50    5.00
   4   8   0   39.90   10.20
  -6  -8   0  159.38   13.10
   6  -8   0  119.49   12.90
   6  -8   0  174.18   13.80
  -6  -8   0  152.18   13.90
  -6  -8   0  138.39   19.20
   6   8   0  133.19   17.00
  -6   8   0  148.69   13.80
  -6   8   0  162.48   17.30
  -8  -8   0  353.56   26.80
   8  -8   0  345.77   26.20
  -8  -8   0  361.26   25.80
  -8  -8   0  330.97   33.10
   8  -8   0  335.47   26.50
   8  -8   0  351.66   26.00
  -8   8   0  382.86   30.50
   8   8   0  381.06   31.40
 -10  -8   0   31.80    7.00
  10  -8   0   57.89    8.50
  10  -8   0   44.80    7.70
 -10  -8   0   52.59    7.40
 -10  -8   0   55.79   14.00
 -10   8   0   39.90   10.60
  10   8   0   41.30   11.20
 -12  -8   0  112.09   20.20
 -12  -8   0  139.99   13.30
  12  -8   0  131.29   12.70
  12  -8   0  127.29   13.00
 -12   8   0  142.29   19.00
  12   8   0  118.99   18.20
  14  -8   0  439.66   29.30
 -14  -8   0  370.16   36.90
 -14  -8   0  373.36   29.40
  14  -8   0  375.66   29.70
 -14   8   0  415.56   34.00
  14   8   0  383.96   29.00
  14   8   0  390.96   34.30
 -16  -8   0    6.00    9.40
  16  -8   0   24.00    6.20
 -16   8   0   18.30    8.90
  16   8   0    6.30    6.40
  -1  -9   0   33.70    7.30
  -1  -9   0   40.90    7.30
   1  -9   0   35.60    7.10
   1  -9   0   33.40    6.90
  -1   9   0   42.90   10.50
  -1   9   0   34.00    6.80
   1   9   0   34.60   10.50
   1   9   0   39.70    7.00
   3  -9   0   15.10    5.30
  -3  -9   0   19.80    5.40
  -3  -9   0   15.00    5.40
   3  -9   0   19.00    5.70
   3   9   0   17.70    4.80
  -3   9   0   20.00    9.20
   3   9   0   18.50    8.70
  -3   9   0   17.50    5.40
  -5  -9   0  465.05   33.00
  -5  -9   0  461.05   33.70
   5  -9   0  479.05   33.40
   5  -9   0  462.75   33.10
  -5   9   0  500.25   34.10
   5   9   0  422.96   37.50
  -5   9   0  423.96   36.80
   7  -9   0   12.70    5.20
  -7  -9   0   28.20    6.80
   7  -9   0   20.10    6.00
  -7  -9   0   27.90    6.00
  -7   9   0   29.90    9.80
   7   9   0   19.70    9.40
  -7   9   0   11.70    5.50
  -9  -9   0  176.48   15.40
  -9   9   0  178.88   20.20
   9   9   0  165.98   33.20
  30   0  -1  746.63   54.09
 -30   0   1  691.13   49.90
  30   0  -1  723.53   50.19
 -30   0   1  776.02   75.39
  28   0  -1   20.40    7.80
 -28   0   1   24.20    5.40
  28   0  -1   14.40    5.10
 -28   0   1   11.40   14.00
  26   0  -1    2.80    5.30
 -26   0   1    1.00    3.40
  26   0  -1    1.80    3.60
  26   0  -1    2.00    3.10
 -26   0   1    0.30   10.20
  24   0  -1  191.88   15.20
 -24   0   1  162.98   29.00
 -24   0   1  180.78   14.80
  24   0  -1  198.88   18.20
  24   0  -1  185.08   14.70
 -22   0   1  651.33   58.29
 -22   0   1  608.84   40.60
  22   0  -1  578.54   43.00
  22   0  -1  548.35   40.60
  22   0  -1  648.14   41.10
  20   0  -1  147.29   11.60
  20   0  -1  129.49   13.20
 -20   0   1  143.79   22.60
  20   0  -1  146.69   11.70
 -20   0   1  129.79   11.10
  18   0  -1  745.13   51.69
  18   0  -1  865.41   53.79
 -18   0   1  727.13   63.79
  18   0  -1  835.42   51.89
 -18   0   1  765.52   51.39
  16   0  -1 2287.67  149.59
  16   0  -1 2226.68  148.99
  16   0  -1 2440.26  151.18
 -16   0   1 2449.75  162.28
 -16   0   1 2428.86  149.29
 -16   0   1 2336.87  148.59
  16   0  -1 2302.27  149.59
  14   0  -1   26.50    3.00
  14   0  -1   19.20    4.40
  14   0  -1   27.90    4.10
 -14   0   1   18.30    3.50
  14   0  -1   24.60    3.40
  14   0  -1   30.10    4.00
 -14   0   1   24.10    3.30
 -14   0   1   25.60    2.70
 -14   0   1   21.60    8.60
 -12   0   1  606.64   50.89
  12   0  -1  669.93   43.60
  12   0  -1  677.33   42.90
  12   0  -1  694.23   43.40
 -12   0   1  751.22   42.70
 -12   0   1  613.64   42.70
  12   0  -1  630.74   43.70
 -12   0   1  704.63   43.40
  12   0  -1  671.83   44.60
  10   0  -1 4332.17  282.37
 -10   0   1 4149.18  281.87
  10   0  -1 4813.02  282.77
 -10   0   1 4966.50  282.17
  10   0  -1 4244.88  283.57
  10   0  -1 4607.84  283.07
  10   0  -1 4513.15  282.17
 -10   0   1 4386.46  282.57
  10   0  -1 4396.86  282.87
   8   0  -1  214.58   17.30
   8   0  -1  261.97   17.80
   8   0  -1  252.27   17.30
  -8   0   1  259.97   16.90
   8   0  -1  288.37   17.20
   8   0  -1  235.68   16.80
  -8   0   1  252.27   16.90
  -8   0   1  299.37   23.10
   8   0  -1  250.77   17.10
   6   0  -1  263.57   19.90
  -6   0   1  262.97   23.20
   6   0  -1  251.77   18.60
   6   0  -1  306.37   19.10
   6   0  -1  308.47   19.50
  -6   0   1  316.57   19.10
   6   0  -1  334.27   19.40
  -6   0   1  301.47   19.10
   6   0  -1  313.97   19.20
   4   0  -1  347.37   23.10
   4   0  -1  377.16   23.30
   4   0  -1  353.86   23.10
   4   0  -1  352.96   23.40
  -4   0   1  367.66   23.10
  -4   0   1  329.27   26.40
   4   0  -1  347.07   24.30
  -4   0   1  370.56   22.70
  -4   0   1  384.06   23.10
   2   0  -1 6075.59  369.06
   2   0  -1 5432.46  370.26
  -2   0   1 6467.25  368.76
   2   0  -1 5604.14  368.86
  -2   0   1 6184.28  368.96
   2   0  -1 5522.05  368.66
  -2   0   1 6077.69  368.76
  -2   0   1 5759.42  368.86
   2   0  -1 5844.02  369.76
   2   0  -1 5784.62  368.96
   0   0  -1  776.72   45.30
   0   0  -1  669.83   43.80
   0   0  -1  671.73   43.70
   0   0   1  660.63   43.80
   0   0   1  668.23   43.70
   0   0   1  703.93   43.70
   0   0  -1  713.43   44.10
   0   0  -1  688.23   45.50
   0   0   1  691.03   43.70
   0   0   1  667.33   44.10
  -2   0  -1   12.30    1.30
  -2   0  -1   13.80    3.10
   2   0   1   13.70    1.80
   2   0   1   12.90    1.60
   2   0   1    9.80    1.50
   2   0   1   16.50    2.00
   2   0   1   12.20    1.30
   2   0   1   13.20    2.10
   2   0   1   11.80    2.10
   2   0   1   12.30    1.10
  -2   0  -1   16.90    1.60
  -2   0  -1   13.60    3.40
  -2   0  -1   13.20    2.30
  -4   0  -1 5204.88  308.97
  -4   0  -1 4971.40  306.27
   4   0   1 5150.18  306.37
   4   0   1 5004.20  306.87
  -4   0  -1 4319.47  306.17
  -4   0  -1 4716.33  307.17
   4   0   1 4864.11  307.07
   4   0   1 4438.86  306.17
   4   0   1 4786.02  307.17
   4   0   1 4949.90  306.57
  -4   0  -1 5121.79  308.57
   4   0   1 5076.79  307.27
   4   0   1 4831.82  306.27
   6   0   1 1927.81  121.09
  -6   0  -1 1694.63  120.89
  -6   0  -1 1989.10  123.49
  -6   0  -1 1836.52  123.89
   6   0   1 1959.50  121.69
   6   0   1 1824.32  121.19
   6   0   1 2006.60  122.29
   6   0   1 1929.91  121.39
  -6   0  -1 1997.30  120.99
  -6   0  -1 2073.49  122.19
   8   0   1  304.97   19.50
  -8   0  -1  291.07   18.90
  -8   0  -1  283.27   22.40
   8   0   1  347.37   21.00
  -8   0  -1  308.17   21.80
   8   0   1  284.17   19.20
  -8   0  -1  276.17   19.00
  -8   0  -1  266.07   20.20
   8   0   1  318.97   19.70
 -10   0  -1  767.52   57.69
  10   0   1  969.00   58.29
  10   0   1  880.71   58.39
 -10   0  -1 1000.10   61.99
 -10   0  -1  906.61   59.29
  10   0   1  922.91   59.89
  10   0   1  923.41   58.59
 -10   0  -1  968.10   60.89
  12   0   1  839.32   61.99
 -12   0  -1  960.40   61.49
  12   0   1  891.71   63.89
 -12   0  -1 1041.30   63.29
 -12   0  -1 1094.19   61.49
  12   0   1  986.50   62.59
 -12   0  -1 1006.70   65.69
  12   0   1 1020.80   62.39
 -12   0  -1  921.11   64.49
 -14   0  -1  170.88   14.40
 -14   0  -1  165.18   13.20
 -14   0  -1  165.08   15.50
  14   0   1  175.58   12.10
 -14   0  -1  174.58   11.30
  14   0   1  171.98   14.40
 -14   0  -1  176.08   22.20
  14   0   1  166.08   12.30
 -16   0  -1  214.68   27.20
 -16   0  -1  218.28   17.10
  16   0   1  235.98   16.40
  16   0   1  198.88   18.20
 -16   0  -1  256.57   20.20
  16   0   1  248.68   16.00
 -18   0  -1 1709.53  122.19
  18   0   1 1838.22  124.19
  18   0   1 2067.89  121.79
 -18   0  -1 1930.81  125.69
  18   0   1 1983.90  121.69
  20   0   1   51.79    6.20
 -20   0  -1   50.49   16.30
  20   0   1   38.70    8.20
 -20   0  -1   52.49    6.90
 -22   0  -1  112.69   10.50
  22   0   1  126.59   10.30
  22   0   1  103.39   14.30
 -22   0  -1  120.09   23.00
  24   0   1  253.67   17.60
  24   0   1  226.08   21.40
 -24   0  -1  189.18   32.10
 -24   0  -1  242.88   18.00
  26   0   1 1034.20   73.69
 -26   0  -1 1032.60   93.29
  26   0   1 1063.49   69.29
 -26   0  -1 1076.99   69.79
  28   0   1   11.00    4.40
  28   0   1    9.60    7.20
 -28   0  -1    5.40   12.80
 -28   0  -1   13.50    4.80
 -29  -1   1   80.29   25.30
 -29  -1   1   69.69    9.30
  29  -1  -1   85.89   10.30
 -29   1   1   81.19   24.70
 -29   1   1  115.09   10.30
  29   1  -1   95.89   10.80
  29   1  -1   55.99   11.40
  27  -1  -1   -4.00    2.90
  27  -1  -1    1.30    4.00
  27  -1  -1   -7.70    5.00
 -27  -1   1   -0.10   10.50
 -27  -1   1   -1.80    3.10
  27   1  -1    1.00    5.50
 -27   1   1    1.60   11.20
  27   1  -1   -0.60    3.70
 -27   1   1    0.10    3.30
 -25  -1   1  700.03   64.79
  25  -1  -1  611.24   46.10
  25  -1  -1  624.84   43.30
  25  -1  -1  583.44   42.90
 -25  -1   1  642.34   42.90
 -25   1   1  574.74   59.99
 -25   1   1  645.64   43.00
  25   1  -1  700.13   46.30
  25   1  -1  602.14   43.00
 -23  -1   1  386.06   26.20
  23  -1  -1  393.36   26.70
 -23  -1   1  335.37   41.40
  23  -1  -1  365.26   28.80
  23  -1  -1  347.87   26.10
 -23   1   1  418.96   43.00
 -23   1   1  378.46   26.10
  23   1  -1  348.07   28.30
  23   1  -1  357.56   26.30
  23   1  -1  343.17   25.90
  21  -1  -1  435.16   29.30
 -21  -1   1  334.87   41.50
  21  -1  -1  410.96   28.90
  21  -1  -1  441.66   31.50
 -21  -1   1  411.16   28.60
  21   1  -1  460.35   29.10
 -21   1   1  399.76   28.60
  21   1  -1  432.96   29.20
 -21   1   1  392.86   42.00
  21   1  -1  444.36   31.20
 -19  -1   1   59.09   16.50
  19  -1  -1   56.99    6.80
  19  -1  -1   60.89    7.10
 -19  -1   1   56.09    6.40
  19  -1  -1   60.29    8.80
 -19   1   1   66.49   16.60
 -19   1   1   48.70    6.10
  19   1  -1   59.59    5.50
  19   1  -1   63.69    8.90
  19   1  -1   57.19    6.70
  19   1  -1   61.79    7.10
 -17  -1   1  828.12   61.89
  17  -1  -1  695.33   47.60
 -17  -1   1  707.63   47.00
  17  -1  -1  618.74   48.70
 -17  -1   1  685.23   46.80
  17  -1  -1  676.33   47.30
  17   1  -1  667.83   47.40
  17   1  -1  760.42   49.00
  17   1  -1  770.52   47.60
 -17   1   1  730.33   47.20
  17   1  -1  784.52   46.80
 -15  -1   1  447.26   32.10
  15  -1  -1  457.65   33.90
  15  -1  -1  482.45   32.70
  15  -1  -1  530.25   31.30
  15  -1  -1  476.45   32.40
 -15  -1   1  479.35   32.60
 -15  -1   1  474.85   32.00
  15   1  -1  477.85   32.60
  15   1  -1  509.75   32.60
 -15   1   1  528.15   32.40
 -15   1   1  475.35   31.20
  15   1  -1  457.95   33.50
  15   1  -1  480.15   31.90
  15   1  -1  532.35   31.60
 -13  -1   1  126.99   10.40
  13  -1  -1  143.29   10.90
  13  -1  -1  164.88   11.30
 -13  -1   1  152.38   11.20
  13  -1  -1  156.58   12.50
 -13  -1   1  138.49   10.50
 -13  -1   1  125.09   17.60
  13  -1  -1  154.28    9.80
  13   1  -1  178.98   12.40
  13   1  -1  161.88   11.20
  13   1  -1  139.09   11.00
  13   1  -1  146.59   10.50
  13   1  -1  159.18   10.30
 -13   1   1  125.29    9.70
 -13   1   1  151.68   17.80
 -13   1   1  151.38   10.70
 -11  -1   1  214.18   23.40
  11  -1  -1  274.67   17.10
  11  -1  -1  232.18   18.00
 -11  -1   1  230.68   16.60
  11  -1  -1  232.08   16.90
  11  -1  -1  266.97   17.30
  11  -1  -1  236.78   16.10
  11   1  -1  257.97   16.80
  11   1  -1  242.58   16.40
  11   1  -1  219.78   18.60
 -11   1   1  272.77   23.70
 -11   1   1  242.18   16.00
  11   1  -1  232.68   16.90
 -11   1   1  270.17   15.90
  11   1  -1  265.57   17.30
  11   1  -1  239.08   16.60
 -11   1   1  227.58   16.70
  11   1  -1  290.47   18.10
  -9  -1   1  146.19   12.30
   9  -1  -1  176.68   12.10
   9  -1  -1  206.38   13.80
   9  -1  -1  161.28   11.30
  -9  -1   1  179.38   11.80
   9  -1  -1  146.49   12.80
   9  -1  -1  174.68   12.20
  -9  -1   1  153.08   11.70
   9  -1  -1  162.38   11.90
  -9  -1   1  160.18   11.60
   9   1  -1  173.78   12.30
   9   1  -1  159.88   11.80
   9   1  -1  186.88   12.60
  -9   1   1  180.08   11.00
   9   1  -1  167.08   11.90
  -9   1   1  189.48   17.30
   9   1  -1  181.28   13.90
   9   1  -1  159.98   12.10
   9   1  -1  163.28   11.90
  -9   1   1  162.88   11.80
   9   1  -1  174.98   11.70
  -9   1   1  196.68   11.00
   7  -1  -1 2641.54  169.78
  -7  -1   1 2680.33  169.68
  -7  -1   1 2726.83  169.78
   7  -1  -1 2739.93  170.18
  -7  -1   1 2683.83  169.68
  -7  -1   1 3081.19  169.68
  -7  -1   1 2676.73  170.48
  -7  -1   1 2780.52  169.18
   7  -1  -1 2396.06  169.88
  -7   1   1 2544.55  169.08
  -7   1   1 2242.78  173.38
  -7   1   1 2876.71  169.08
   7   1  -1 2734.63  169.88
   7   1  -1 2719.23  169.68
   7   1  -1 2341.07  170.88
   7   1  -1 2931.01  170.58
  -7   1   1 2684.63  169.78
   7   1  -1 2908.41  169.88
   7   1  -1 2733.03  170.18
   7   1  -1 2745.93  169.88
   5  -1  -1 2752.92  177.68
   5  -1  -1 2864.91  177.48
   5  -1  -1 2497.15  177.08
  -5  -1   1 2727.13  177.38
  -5  -1   1 2867.51  177.38
  -5  -1   1 3017.00  183.08
   5  -1  -1 2654.33  177.68
   5  -1  -1 3188.58  179.48
   5  -1  -1 2718.53  177.78
   5  -1  -1 3044.10  177.28
  -5  -1   1 2758.62  177.08
  -5  -1   1 2840.72  177.28
   5   1  -1 2909.61  177.58
  -5   1   1 2815.12  177.48
   5   1  -1 3063.39  178.48
  -5   1   1 2472.85  180.28
   5   1  -1 2946.51  177.48
   5   1  -1 2797.12  177.58
  -5   1   1 2691.43  177.38
   5   1  -1 3100.69  178.68
  -5   1   1 2581.24  177.08
   5   1  -1 2745.43  177.38
  -3  -1   1 1221.98   75.69
  -3  -1   1 1260.37   80.19
   3  -1  -1 1166.88   75.99
   3  -1  -1 1292.77   75.79
  -3  -1   1 1090.59   75.59
   3  -1  -1 1199.48   75.99
  -3  -1   1 1179.28   75.89
  -3  -1   1 1288.47   75.89
  -3  -1   1 1179.98   75.79
   3  -1  -1 1237.98   75.69
   3  -1  -1 1045.60   76.49
  -3   1   1 1233.98   75.79
  -3   1   1 1159.58   75.39
   3   1  -1 1251.67   76.29
  -3   1   1 1250.07   75.79
   3   1  -1 1262.07   77.29
  -3   1   1 1215.38   75.89
   3   1  -1 1217.78   75.99
   3   1  -1 1199.58   75.79
  -3   1   1 1070.29   77.89
  -1  -1   1 1426.16   87.09
   1  -1  -1 1397.66   87.09
   1  -1  -1 1399.66   88.39
   1  -1  -1 1418.36   88.99
  -1  -1   1 1370.76   87.19
  -1  -1   1 1397.76   86.99
   1  -1  -1 1363.76   87.29
  -1  -1   1 1295.47   90.39
  -1  -1   1 1219.48   86.89
   1  -1  -1 1330.27   87.09
   1  -1  -1 1443.46   86.89
  -1  -1   1 1299.77   87.09
  -1  -1   1 1418.56   87.09
   1  -1  -1 1366.36   87.19
  -1   1   1 1493.15   89.29
  -1   1   1 1260.87   86.79
   1   1  -1 1483.25   88.89
  -1   1   1 1538.95   87.69
  -1   1   1 1278.87   87.09
  -1   1   1 1325.57   86.99
   1   1  -1 1548.74   87.29
   1   1  -1 1319.77   87.19
  -1   1   1 1346.17   87.29
   1   1  -1 1406.66   87.09
   1  -1   1 1680.83  104.09
   1  -1   1 1710.63  103.89
  -1  -1  -1 1601.54  103.89
   1  -1   1 1692.23  103.79
  -1  -1  -1 1820.12  105.89
  -1  -1  -1 1731.23  105.99
   1  -1   1 1897.41  108.09
  -1  -1  -1 1662.43  103.69
  -1  -1  -1 1718.23  104.39
   1  -1   1 1660.73  103.99
   1  -1   1 1511.65  104.09
   1  -1   1 1780.32  104.09
  -1  -1  -1 1599.14  103.79
   1   1   1 1387.36  104.29
   1   1   1 1579.74  104.29
   1   1   1 1637.04  103.89
   1   1   1 1669.03  103.79
  -1   1  -1 1465.15  103.89
  -1   1  -1 1632.44  104.09
  -1   1  -1 1717.43  103.99
   1   1   1 1494.55  104.39
   3  -1   1 2375.46  140.29
  -3  -1  -1 2132.39  140.99
  -3  -1  -1 2560.14  143.09
   3  -1   1 2257.07  140.49
   3  -1   1 2024.70  140.79
  -3  -1  -1 2378.36  142.49
   3  -1   1 2094.29  140.59
  -3  -1  -1 2363.76  140.19
   3  -1   1 2383.56  140.39
   3  -1   1 2015.60  140.59
   3  -1   1 1979.90  140.49
  -3   1  -1 2224.88  140.49
   3   1   1 2256.97  141.09
   3   1   1 2192.28  140.39
   3   1   1 2257.07  140.99
  -3   1  -1 2297.07  140.39
   3   1   1 2125.39  140.09
   5  -1   1 1198.48   73.59
   5  -1   1 1153.88   73.29
  -5  -1  -1 1139.29   75.19
   5  -1   1 1142.59   73.39
  -5  -1  -1 1019.80   73.79
  -5  -1  -1 1008.80   75.39
   5  -1   1 1161.18   73.49
   5  -1   1 1232.08   73.19
   5  -1   1 1113.69   73.89
  -5   1  -1 1286.57   73.19
   5   1   1 1186.88   74.39
  -5   1  -1 1146.69   74.09
   5   1   1 1198.78   73.39
   5   1   1 1206.28   73.19
  -7  -1  -1   89.29    8.30
   7  -1   1   90.29    6.00
  -7  -1  -1   95.59    9.10
   7  -1   1   88.39    7.20
   7  -1   1   79.99    6.40
   7  -1   1   75.09    6.20
   7  -1   1   83.19    6.10
   7  -1   1   84.39    6.10
  -7  -1  -1   77.49    6.90
   7   1   1   68.39    6.90
   7   1   1   83.29    7.60
  -7   1  -1   93.79    7.20
  -7   1  -1   67.29    7.90
   7   1   1   82.39    6.20
  -7   1  -1   83.39    5.70
   7   1   1   73.09    6.10
   7   1   1   69.29    5.30
   9  -1   1 1381.26   85.59
   9  -1   1 1480.05   85.79
   9  -1   1 1323.37   85.49
  -9  -1  -1 1171.08   93.19
   9  -1   1 1330.87   85.39
  -9  -1  -1 1282.37   86.99
   9  -1   1 1449.85   85.99
  -9  -1  -1 1477.65   86.49
   9  -1   1 1290.17   86.69
  -9  -1  -1 1349.47   88.59
  -9   1  -1 1173.58   86.09
  -9   1  -1 1347.57   88.09
   9   1   1 1402.46   84.89
   9   1   1 1279.77   86.59
  -9   1  -1 1516.15   85.19
   9   1   1 1264.57   87.29
   9   1   1 1355.46   85.49
 -11  -1  -1  702.93   43.40
  11  -1   1  651.33   41.60
  11  -1   1  628.54   43.20
  11  -1   1  667.23   42.10
  11  -1   1  658.43   41.80
  11  -1   1  653.43   41.80
 -11  -1  -1  638.24   42.70
 -11  -1  -1  624.24   45.00
  11  -1   1  625.14   41.70
  11   1   1  614.54   44.20
 -11   1  -1  653.13   44.60
  11   1   1  595.64   43.00
  11   1   1  594.64   41.10
 -11   1  -1  621.64   42.50
 -11   1  -1  655.53   41.20
  11   1   1  693.33   41.90
 -11   1  -1  684.53   45.20
 -13  -1  -1 1810.12  139.19
  13  -1   1 2193.98  128.09
 -13  -1  -1 1951.20  131.49
  13  -1   1 2024.40  129.79
  13  -1   1 2277.17  128.09
  13  -1   1 1980.40  128.19
 -13  -1  -1 1962.50  128.79
  13  -1   1 2072.49  127.99
  13  -1   1 2086.99  127.89
  13   1   1 1788.82  130.59
  13   1   1 1984.60  127.99
 -13   1  -1 1870.11  130.69
  13   1   1 2039.70  127.29
 -13   1  -1 1874.91  128.49
  13   1   1 1996.80  129.69
 -13   1  -1 2010.30  127.19
 -13   1  -1 2341.97  132.49
  15  -1   1    4.90    3.30
  15  -1   1    9.30    2.50
 -15  -1  -1   12.10    3.50
 -15  -1  -1    9.50    7.70
 -15  -1  -1    9.20    5.30
  15  -1   1    5.90    2.30
  15  -1   1    8.20    2.60
 -15   1  -1    9.60    1.70
 -15   1  -1    4.10    4.10
 -15   1  -1   10.60    3.10
 -15   1  -1    6.60    7.10
 -15   1  -1    7.70    4.10
  15   1   1   10.30    3.90
  15   1   1    5.70    1.60
  15   1   1    7.30    2.60
 -17  -1  -1  271.97   23.60
 -17  -1  -1  300.37   21.00
  17  -1   1  287.37   22.30
 -17  -1  -1  299.97   32.90
  17  -1   1  335.57   19.90
  17  -1   1  277.57   19.70
 -17   1  -1  256.87   22.80
 -17   1  -1  272.97   20.30
 -17   1  -1  213.58   29.50
  17   1   1  299.97   22.40
  17   1   1  290.77   20.00
  19  -1   1    7.30    2.50
 -19  -1  -1    7.50    8.40
 -19  -1  -1   15.00    6.40
  19  -1   1    6.00    3.20
 -19  -1  -1   13.20    4.20
  19  -1   1    3.90    4.40
 -19   1  -1    8.90    9.20
  19   1   1   14.80    5.40
 -19   1  -1   10.20    3.40
  19   1   1   11.10    3.30
 -21  -1  -1  311.37   38.30
  21  -1   1  286.47   26.00
  21  -1   1  378.66   23.50
  21   1   1  320.87   26.20
  21   1   1  362.26   23.40
 -21   1  -1  327.57   38.50
 -21   1  -1  301.37   23.30
 -23  -1  -1  284.57   22.50
  23  -1   1  346.27   26.70
 -23  -1  -1  275.07   38.40
  23  -1   1  307.37   22.30
  23   1   1  315.27   26.10
 -23   1  -1  305.57   22.60
  23   1   1  334.37   22.60
 -23   1  -1  308.67   38.70
  25  -1   1    9.40    4.10
  25  -1   1   -1.30    5.30
 -25  -1  -1   -1.10    9.40
 -25  -1  -1    1.60    3.30
 -25   1  -1    1.40    3.60
  25   1   1    0.50    3.20
  25   1   1   -1.80    6.50
 -25   1  -1   -5.10    9.90
  27  -1   1  115.29   11.10
  27  -1   1  129.39   17.10
 -27  -1  -1  127.09   27.90
 -27  -1  -1  136.99   12.30
 -27   1  -1  143.29   28.50
  27   1   1   79.29   14.30
  27   1   1  112.09   11.00
  29  -1   1    5.50    4.30
  29   1   1    2.00    4.20
 -30  -2   1  119.39   17.20
  30   2  -1  152.58   17.70
  28  -2  -1  133.19   13.30
 -28  -2   1  158.98   13.20
 -28  -2   1  100.49   28.50
  28  -2  -1  129.99   13.00
  28   2  -1  147.59   16.10
  28   2  -1  153.68   13.60
 -28   2   1  162.08   13.40
 -28   2   1  157.08   28.70
 -26  -2   1  421.06   29.00
 -26  -2   1  444.16   50.99
  26  -2  -1  381.66   29.20
  26  -2  -1  390.86   29.50
 -26   2   1  414.16   29.00
  26   2  -1  422.06   29.60
 -26   2   1  452.35   48.10
  26   2  -1  333.27   31.10
 -24  -2   1   13.60    3.90
 -24  -2   1    9.10   11.70
  24  -2  -1    3.70    3.90
  24  -2  -1   10.80    4.20
  24   2  -1   10.70    5.70
  24   2  -1    7.30    4.30
 -24   2   1   15.10   11.90
 -24   2   1    6.90    3.60
 -22  -2   1   21.40   13.20
 -22  -2   1   15.70    4.10
  22  -2  -1   14.00    4.30
  22  -2  -1    9.70    3.90
  22  -2  -1   15.70    6.10
 -22   2   1   17.20   10.80
 -22   2   1   13.60    3.90
  22   2  -1   22.20    4.90
  22   2  -1   15.30    3.90
  22   2  -1   15.20    5.50
 -20  -2   1 2080.39  147.89
  20  -2  -1 1939.81  129.59
 -20  -2   1 2040.60  129.19
  20  -2  -1 2138.39  132.39
  20  -2  -1 2027.20  130.09
  20   2  -1 2140.09  131.49
 -20   2   1 2039.90  129.29
  20   2  -1 1973.70  129.69
  20   2  -1 2105.29  129.59
 -20   2   1 1753.52  141.89
  18  -2  -1   19.70    5.60
 -18  -2   1   19.20    3.60
 -18  -2   1   17.50   10.20
 -18  -2   1   30.50    4.50
  18  -2  -1   26.70    4.70
  18  -2  -1   24.20    4.20
  18   2  -1   25.40    5.40
  18   2  -1   23.60    4.30
 -18   2   1   30.10   11.30
 -18   2   1   27.70    4.20
  18   2  -1   19.30    4.40
  16  -2  -1  108.39    9.40
 -16  -2   1  107.69    8.60
  16  -2  -1   99.09    7.90
 -16  -2   1  117.39   18.60
  16  -2  -1   89.69    8.70
 -16  -2   1  110.89    9.10
  16  -2  -1  123.09   11.30
 -16   2   1   98.99   16.00
  16   2  -1  119.79   12.80
  16   2  -1  112.89    8.00
  16   2  -1  116.69   10.50
  16   2  -1  102.49    8.20
  16   2  -1  114.79    9.20
 -16   2   1  114.89    8.90
  16   2  -1  102.19    9.00
  14  -2  -1  276.77   18.10
  14  -2  -1  267.57   19.00
  14  -2  -1  290.07   19.50
 -14  -2   1  274.17   18.60
 -14  -2   1  289.57   29.10
 -14  -2   1  291.47   19.20
 -14   2   1  256.77   18.60
  14   2  -1  240.78   21.30
  14   2  -1  273.87   19.10
  14   2  -1  268.37   18.10
  14   2  -1  246.18   18.30
 -14   2   1  313.07   27.50
 -14   2   1  259.97   17.80
  14   2  -1  260.97   19.70
  14   2  -1  284.07   19.20
  12  -2  -1 2843.72  176.78
 -12  -2   1 2934.91  176.98
 -12  -2   1 2768.82  175.48
 -12  -2   1 2485.95  185.88
 -12  -2   1 2934.01  176.38
  12  -2  -1 2759.82  177.08
 -12  -2   1 2859.31  178.28
  12  -2  -1 2559.94  175.98
  12  -2  -1 2530.15  175.78
 -12   2   1 2923.21  175.88
  12   2  -1 2707.73  176.78
  12   2  -1 2895.11  176.38
  12   2  -1 2861.91  177.38
  12   2  -1 2991.00  179.48
 -12   2   1 2794.82  175.88
  12   2  -1 2816.42  176.98
 -12   2   1 2719.13  183.68
  12   2  -1 2937.51  176.08
 -12   2   1 2751.82  176.48
  12   2  -1 2789.42  175.88
  10  -2  -1  402.36   25.10
 -10  -2   1  380.96   24.20
 -10  -2   1  376.16   26.20
 -10  -2   1  414.26   33.30
  10  -2  -1  383.16   23.80
  10  -2  -1  358.56   24.10
  10  -2  -1  371.26   24.60
 -10  -2   1  356.56   24.80
 -10  -2   1  311.17   23.60
  10   2  -1  363.86   24.90
 -10   2   1  347.27   24.30
 -10   2   1  369.16   23.90
  10   2  -1  389.56   26.70
  10   2  -1  402.96   24.30
 -10   2   1  380.96   29.80
  10   2  -1  343.47   24.90
  10   2  -1  354.76   24.40
  10   2  -1  394.26   24.70
   8  -2  -1  523.45   32.20
   8  -2  -1  498.35   31.40
  -8  -2   1  506.75   31.80
  -8  -2   1  493.95   33.50
   8  -2  -1  481.65   31.60
   8  -2  -1  533.05   34.70
   8  -2  -1  529.15   31.10
  -8  -2   1  486.75   31.10
  -8  -2   1  464.65   32.00
  -8  -2   1  492.75   31.30
  -8  -2   1  461.75   38.50
   8   2  -1  489.35   31.80
  -8   2   1  492.35   31.50
   8   2  -1  496.65   31.40
   8   2  -1  480.15   31.60
   8   2  -1  489.35   33.30
  -8   2   1  435.66   35.20
   8   2  -1  452.55   31.80
  -8   2   1  459.15   31.20
  -6  -2   1 5439.36  357.96
  -6  -2   1 5704.63  360.26
   6  -2  -1 5171.68  359.36
  -6  -2   1 6011.10  358.56
   6  -2  -1 6055.19  358.86
   6  -2  -1 5663.73  358.36
  -6  -2   1 5672.43  365.06
   6  -2  -1 6568.54  361.66
  -6  -2   1 5027.30  358.66
   6  -2  -1 6499.25  358.36
   6   2  -1 5701.43  358.46
   6   2  -1 5588.54  359.56
  -6   2   1 6035.40  358.26
   6   2  -1 5361.16  358.16
  -6   2   1 5827.72  358.26
   6   2  -1 5717.13  358.16
  -6   2   1 4896.31  360.56
   4  -2  -1  668.53   44.70
   4  -2  -1  706.13   42.00
  -4  -2   1  610.94   46.80
   4  -2  -1  690.33   42.20
  -4  -2   1  686.53   43.90
   4  -2  -1  647.14   43.30
   4  -2  -1  643.24   41.60
  -4  -2   1  682.73   41.80
   4  -2  -1  640.54   41.80
   4  -2  -1  596.84   41.90
  -4  -2   1  683.93   42.10
  -4  -2   1  606.24   41.40
  -4   2   1  606.04   42.90
   4   2  -1  648.84   42.00
   4   2  -1  679.83   41.80
   4   2  -1  682.63   42.90
  -4   2   1  649.04   41.90
  -4   2   1  674.63   41.80
   2  -2  -1  164.08   11.10
   2  -2  -1  169.98   14.00
  -2  -2   1  167.48   11.30
  -2  -2   1  182.48   15.70
  -2  -2   1  170.88   11.30
   2  -2  -1  170.18   13.00
   2  -2  -1  161.38   11.40
  -2  -2   1  163.08   11.50
   2  -2  -1  159.18   11.60
  -2  -2   1  151.08   10.70
   2  -2  -1  191.78   11.50
  -2   2   1  177.28   11.60
   2   2  -1  171.58   11.30
  -2   2   1  159.98   11.10
   2   2  -1  165.88   11.40
   2   2  -1  159.98   11.90
  -2   2   1  170.38   12.40
   0  -2   1 3502.85  216.08
   0  -2  -1 3446.86  216.58
   0  -2   1 3673.93  216.58
   0  -2   1 3444.76  220.58
   0  -2  -1 3421.06  216.88
   0  -2   1 3210.58  216.58
   0  -2  -1 3624.44  219.18
   0  -2  -1 3608.24  216.38
   0  -2  -1 3752.72  218.78
   0  -2   1 3336.97  216.38
   0   2   1 3324.97  217.38
   0   2  -1 3394.66  216.38
   0   2  -1 3295.17  216.88
   0   2   1 3305.97  216.18
   0   2  -1 3361.06  216.58
   0   2   1 3333.17  216.78
  -2  -2  -1   21.20    4.70
   2  -2   1   21.20    2.60
  -2  -2  -1   18.90    3.10
   2  -2   1   17.40    2.20
   2  -2   1   17.60    2.50
  -2  -2  -1   20.90    4.60
  -2  -2  -1   22.90    2.00
   2  -2   1   18.40    2.50
   2  -2   1   18.90    2.70
   2   2   1   23.20    3.20
  -2   2  -1   21.20    2.70
   2   2   1   18.60    3.50
  -2   2  -1   23.50    2.50
   2   2   1   17.30    2.10
  -2   2  -1   15.70    2.70
  -4  -2  -1   40.60    6.00
  -4  -2  -1   39.60    4.50
   4  -2   1   36.20    3.20
   4  -2   1   39.00    3.80
   4  -2   1   31.00    4.00
  -4  -2  -1   45.40    7.00
   4  -2   1   41.90    3.70
   4  -2   1   35.80    3.30
   4  -2   1   39.90    4.00
  -4   2  -1   33.90    4.00
   4   2   1   37.60    5.10
  -4   2  -1   37.50    3.40
   4   2   1   35.10    4.10
  -6  -2  -1   90.09    9.10
   6  -2   1   85.29    7.90
   6  -2   1  105.59    7.50
   6  -2   1   93.69    7.00
  -6  -2  -1   91.49    8.10
  -6  -2  -1   96.29   10.20
  -6  -2  -1   99.99   12.40
   6  -2   1   98.29    7.00
   6  -2   1   91.99    7.40
   6  -2   1  104.69    7.40
   6   2   1  101.09    6.30
   6   2   1  113.99    9.10
  -6   2  -1   97.39    7.00
   6   2   1   88.29    6.30
   6   2   1   97.69    6.30
   6   2   1   99.09    8.10
   8  -2   1 6375.06  391.86
  -8  -2  -1 6342.57  400.76
  -8  -2  -1 6431.86  393.96
  -8  -2  -1 6109.09  395.46
   8  -2   1 6243.78  391.86
   8  -2   1 5952.90  392.26
   8  -2   1 6209.28  392.36
   8  -2   1 7081.99  393.46
  -8  -2  -1 5656.63  392.86
   8  -2   1 6222.28  392.16
   8   2   1 6934.81  393.26
   8   2   1 6302.17  391.26
  -8   2  -1 6360.46  391.86
   8   2   1 6215.68  391.96
  -8   2  -1 5933.51  392.96
   8   2   1 5349.67  393.46
  10  -2   1  470.85   31.70
  10  -2   1  447.76   31.80
  10  -2   1  494.65   31.90
 -10  -2  -1  452.45   40.30
  10  -2   1  499.55   33.10
 -10  -2  -1  442.26   34.90
 -10  -2  -1  506.15   33.30
  10  -2   1  488.95   31.50
  10  -2   1  489.55   31.50
 -10  -2  -1  462.45   32.60
  10   2   1  545.95   33.10
 -10   2  -1  520.25   31.30
  10   2   1  469.45   30.70
 -10   2  -1  491.45   32.50
  10   2   1  479.05   31.60
  10   2   1  443.16   33.60
 -12  -2  -1   -1.90    4.00
  12  -2   1    6.10    2.10
  12  -2   1    6.10    2.10
 -12  -2  -1    7.20    3.10
  12  -2   1    2.40    1.70
  12  -2   1    3.60    3.00
  12  -2   1    1.60    2.00
 -12  -2  -1    4.50    4.40
 -12  -2  -1    4.60    2.80
  12  -2   1    3.40    2.00
  12   2   1    1.40    3.00
 -12   2  -1    2.10    1.30
  12   2   1    7.30    4.00
 -12   2  -1    2.20    2.10
  12   2   1    3.60    2.20
 -12   2  -1    2.90    3.30
  12   2   1    4.10    1.00
 -14  -2  -1  510.15   43.80
  14  -2   1  453.05   31.00
  14  -2   1  431.76   32.80
  14  -2   1  439.46   30.90
 -14  -2  -1  512.35   32.40
  14  -2   1  455.05   30.70
 -14  -2  -1  508.65   35.70
  14  -2   1  479.75   31.30
  14  -2   1  502.45   30.90
 -14   2  -1  479.55   34.70
 -14   2  -1  480.25   30.30
  14   2   1  467.65   34.40
 -14   2  -1  369.86   39.60
 -14   2  -1  472.25   31.70
  14   2   1  465.35   31.10
  14   2   1  408.06   32.30
  16  -2   1  570.04   39.60
  16  -2   1  572.24   39.90
  16  -2   1  662.73   40.00
  16  -2   1  534.05   41.80
  16  -2   1  601.04   39.70
 -16  -2  -1  631.84   41.20
 -16  -2  -1  642.04   44.70
  16  -2   1  622.84   40.10
 -16   2  -1  699.23   54.29
 -16   2  -1  557.64   39.00
 -16   2  -1  680.43   40.80
  16   2   1  604.84   42.00
 -16   2  -1  540.25   43.10
  16   2   1  604.54   39.90
  16   2   1  528.05   43.30
 -18  -2  -1  335.67   24.20
  18  -2   1  317.37   22.70
  18  -2   1  302.97   22.40
 -18  -2  -1  343.87   27.80
 -18  -2  -1  273.27   34.70
  18  -2   1  338.97   22.90
  18  -2   1  352.86   22.80
  18  -2   1  304.87   25.20
 -18   2  -1  299.87   23.10
 -18   2  -1  327.97   22.90
 -18   2  -1  397.96   38.20
  18   2   1  308.77   25.00
  18   2   1  324.47   22.80
  20  -2   1  190.88   14.10
  20  -2   1  165.58   13.80
  20  -2   1  198.38   17.40
 -20  -2  -1  165.58   26.90
 -20  -2  -1  186.58   15.50
  20   2   1  177.48   16.70
  20   2   1  165.08   14.10
 -20   2  -1  184.18   14.10
 -20   2  -1  175.38   25.80
  22  -2   1  998.30   65.79
 -22  -2  -1  955.10   86.19
  22  -2   1  980.90   66.69
  22  -2   1 1042.00   69.69
  22   2   1 1017.00   66.09
 -22   2  -1 1199.48   86.99
  22   2   1  929.61   68.79
 -22   2  -1  933.71   65.79
 -24  -2  -1  142.09   12.70
 -24  -2  -1  131.69   27.20
  24  -2   1  132.89   15.80
  24  -2   1  144.69   12.60
  24   2   1  139.39   12.30
 -24   2  -1  149.79   27.60
 -24   2  -1  162.78   12.90
  24   2   1  147.59   16.60
  26  -2   1  300.87   28.00
 -26  -2  -1  307.97   44.60
  26  -2   1  323.17   24.10
 -26  -2  -1  389.76   25.30
 -26   2  -1  376.16   25.10
  26   2   1  285.57   23.70
  26   2   1  337.97   28.60
  28  -2   1  317.77   26.50
 -28   2  -1  465.35   51.99
  28   2   1  335.17   35.50
 -28   2  -1  375.06   28.80
  28   2   1  368.46   26.90
 -29  -3   1   90.59    9.80
  29  -3  -1   53.09    8.90
 -29   3   1   74.39    9.40
  27  -3  -1    7.50    4.60
  27  -3  -1   -2.60    3.90
 -27  -3   1   -0.60   11.70
 -27  -3   1    2.00    3.40
 -27   3   1    0.40    3.60
  27   3  -1    1.80    4.40
 -25  -3   1  622.14   66.79
 -25  -3   1  659.23   46.30
  25  -3  -1  653.93   46.90
  25  -3  -1  769.02   48.10
  25   3  -1  679.33   49.10
 -25   3   1  745.73   46.90
  25   3  -1  699.03   47.20
  23  -3  -1  219.58   17.70
 -23  -3   1  218.68   33.20
  23  -3  -1  202.58   17.80
 -23  -3   1  248.18   17.20
  23   3  -1  242.58   18.10
 -23   3   1  228.18   17.20
  23   3  -1  216.38   19.50
 -21  -3   1  418.16   44.60
 -21  -3   1  424.56   27.20
  21  -3  -1  375.06   27.40
  21  -3  -1  366.76   27.90
 -21   3   1  342.27   38.20
  21   3  -1  393.26   29.00
 -21   3   1  416.16   27.20
  21   3  -1  376.56   27.70
 -19  -3   1   34.80    5.40
 -19  -3   1   36.10    4.90
  19  -3  -1   33.70    5.30
 -19  -3   1   29.60   13.30
  19  -3  -1   34.40    5.80
  19   3  -1   24.80    5.20
 -19   3   1   40.00   12.50
 -19   3   1   22.80    4.30
  19   3  -1   24.00    4.50
  19   3  -1   38.70    6.80
  19   3  -1   33.80    8.90
  17  -3  -1  307.77   24.10
 -17  -3   1  332.17   24.50
 -17  -3   1  379.36   38.10
 -17  -3   1  340.97   26.60
 -17  -3   1  361.56   23.80
  17  -3  -1  345.47   24.90
  17  -3  -1  356.16   23.40
  17   3  -1  354.36   28.40
  17   3  -1  375.66   24.40
  17   3  -1  357.06   24.50
 -17   3   1  348.87   23.90
  17   3  -1  295.87   25.00
 -17   3   1  377.76   33.80
 -15  -3   1  596.84   37.40
 -15  -3   1  546.35   47.10
 -15  -3   1  492.05   34.50
  15  -3  -1  480.95   34.60
  15  -3  -1  455.85   34.00
  15  -3  -1  505.95   33.50
 -15  -3   1  506.15   33.60
  15   3  -1  502.55   34.30
  15   3  -1  491.75   33.10
  15   3  -1  460.05   34.70
 -15   3   1  579.24   43.00
  15   3  -1  497.05   37.50
 -15   3   1  548.25   33.90
  15   3  -1  480.55   33.40
  15   3  -1  510.25   34.40
  13  -3  -1  127.69    9.80
 -13  -3   1  126.69   12.00
  13  -3  -1  125.29    8.80
 -13  -3   1  137.49   10.10
 -13  -3   1  136.59   10.60
  13  -3  -1  122.29    9.30
  13  -3  -1  122.59   10.30
 -13  -3   1  109.79   17.50
 -13  -3   1  126.89    9.20
  13   3  -1  115.49   10.20
  13   3  -1  116.19    9.10
 -13   3   1  133.09    9.60
 -13   3   1  113.89   14.60
  13   3  -1  131.79   12.70
  13   3  -1  125.29    9.50
  13   3  -1  119.59    9.80
  11  -3  -1  377.26   25.00
 -11  -3   1  396.06   27.30
  11  -3  -1  368.86   23.60
 -11  -3   1  362.46   25.00
  11  -3  -1  383.46   24.10
 -11  -3   1  360.26   24.50
 -11  -3   1  323.77   32.70
 -11  -3   1  362.86   23.80
  11  -3  -1  354.96   24.20
 -11  -3   1  358.76   23.50
 -11   3   1  318.17   24.10
  11   3  -1  375.66   24.20
  11   3  -1  321.47   24.40
 -11   3   1  375.66   24.10
 -11   3   1  328.77   28.70
  11   3  -1  426.86   24.80
  11   3  -1  379.66   23.90
  11   3  -1  369.66   26.90
   9  -3  -1   15.70    2.60
  -9  -3   1   13.80    7.00
   9  -3  -1   15.00    2.50
   9  -3  -1   19.00    2.30
  -9  -3   1   16.50    4.60
  -9  -3   1   15.90    3.10
  -9  -3   1   16.70    3.40
  -9  -3   1   14.80    2.10
   9  -3  -1   14.00    3.00
  -9  -3   1   15.70    2.20
   9   3  -1   18.20    2.80
   9   3  -1   19.00    2.50
  -9   3   1   18.50    2.50
  -9   3   1   15.20    4.00
   9   3  -1   20.70    3.00
  -9   3   1   14.50    4.60
   9   3  -1   16.60    4.10
   7  -3  -1 1568.34  107.49
  -7  -3   1 1604.04  108.39
  -7  -3   1 1769.42  105.09
   7  -3  -1 1686.03  105.59
  -7  -3   1 1814.82  105.39
   7  -3  -1 1671.63  109.49
   7  -3  -1 1617.84  105.29
   7  -3  -1 1706.43  106.19
  -7  -3   1 1800.32  106.09
  -7  -3   1 1531.45  113.09
   7  -3  -1 1576.44  105.59
  -7  -3   1 1634.94  106.39
   7   3  -1 1787.32  105.39
   7   3  -1 1494.65  105.19
   7   3  -1 1803.32  105.79
   7   3  -1 1726.43  107.59
  -7   3   1 1551.84  107.39
  -7   3   1 1658.63  105.29
  -7   3   1 1647.44  107.39
  -5  -3   1 1808.02  119.39
  -5  -3   1 1797.42  118.39
   5  -3  -1 1767.32  119.29
   5  -3  -1 1794.52  119.19
   5  -3  -1 1908.21  119.59
   5  -3  -1 1864.71  118.99
   5  -3  -1 1896.11  121.49
  -5  -3   1 1725.73  125.29
   5  -3  -1 1880.41  122.99
  -5  -3   1 1849.91  119.09
   5  -3  -1 2139.29  118.99
  -5  -3   1 2003.90  119.09
  -5   3   1 1876.01  118.79
   5   3  -1 1942.61  120.69
  -5   3   1 2021.30  120.99
   5   3  -1 1843.52  118.39
   5   3  -1 1909.01  119.29
   5   3  -1 1861.31  118.99
   3  -3  -1  208.58   17.50
  -3  -3   1  243.38   18.40
  -3  -3   1  202.08   14.40
   3  -3  -1  245.28   16.00
  -3  -3   1  239.18   15.80
  -3  -3   1  207.48   20.00
   3  -3  -1  224.68   15.50
   3  -3  -1  240.98   15.40
   3  -3  -1  229.48   15.60
  -3  -3   1  241.68   15.50
   3  -3  -1  235.08   19.00
  -3  -3   1  237.88   15.40
   3   3  -1  227.98   15.30
   3   3  -1  220.58   15.60
  -3   3   1  220.98   15.00
   3   3  -1  237.18   16.70
  -3   3   1  236.78   17.00
   1  -3  -1 1410.76   88.69
   1  -3  -1 1404.06   91.59
  -1  -3   1 1372.56   88.99
  -1  -3   1 1370.06   88.59
   1  -3  -1 1469.15   89.39
  -1  -3   1 1427.86   88.79
   1  -3  -1 1360.56   91.99
   1  -3  -1 1441.36   88.89
  -1  -3   1 1388.46   93.39
   1  -3  -1 1401.26   88.79
  -1   3   1 1323.47   88.19
   1   3  -1 1384.56   88.99
   1   3  -1 1451.55   89.79
   1   3  -1 1367.26   88.59
  -1  -3  -1 1052.09   64.49
  -1  -3  -1 1007.40   67.49
  -1  -3  -1  992.90   64.99
   1  -3   1  968.20   64.49
  -1  -3  -1 1053.39   67.39
   1  -3   1 1019.00   68.49
   1  -3   1  980.20   64.49
   1  -3   1  994.60   64.39
  -1  -3  -1  967.70   64.09
   1  -3   1  946.81   63.99
  -1  -3  -1 1041.00   66.39
   1   3   1  937.31   63.79
   1   3   1 1057.39   64.99
  -1   3  -1 1062.49   65.39
   1   3   1  983.30   65.79
  -1   3  -1 1034.00   64.29
  -1   3  -1 1030.90   64.59
   3  -3   1 1726.93  116.19
   3  -3   1 1847.62  116.09
   3  -3   1 1782.62  116.09
   3  -3   1 1816.72  115.69
  -3  -3  -1 1945.81  119.39
  -3  -3  -1 1821.62  116.09
  -3  -3  -1 1705.63  119.49
   3  -3   1 1812.62  116.29
  -3  -3  -1 1892.11  116.99
  -3  -3  -1 1912.31  119.49
  -3   3  -1 1725.83  116.89
   3   3   1 1952.30  116.69
   3   3   1 1908.61  117.69
  -3   3  -1 1795.22  115.89
   5  -3   1  311.37   20.10
  -5  -3  -1  306.97   22.50
   5  -3   1  279.77   19.20
  -5  -3  -1  283.97   24.40
  -5  -3  -1  293.67   23.00
   5  -3   1  318.17   19.90
   5  -3   1  288.57   19.30
   5  -3   1  277.67   19.80
  -5  -3  -1  317.07   20.70
   5  -3   1  293.17   19.90
  -5  -3  -1  269.47   19.50
   5   3   1  309.47   18.80
  -5   3  -1  307.97   20.60
   5   3   1  244.68   20.90
   5   3   1  283.17   20.20
  -5   3  -1  269.07   19.40
   7  -3   1   24.70    3.20
  -7  -3  -1   36.40    7.30
  -7  -3  -1   32.10    3.90
   7  -3   1   32.40    4.10
  -7  -3  -1   24.70    7.50
   7  -3   1   33.20    4.10
   7  -3   1   32.60    4.20
  -7  -3  -1   26.60    4.60
   7  -3   1   31.20    4.40
  -7  -3  -1   27.70    5.80
   7  -3   1   34.70    3.70
   7   3   1   43.00    2.80
  -7   3  -1   27.80    3.40
   7   3   1   28.10    5.60
   7   3   1   29.40    4.70
  -7   3  -1   33.40    4.80
   7   3   1   31.90    2.60
  -9  -3  -1 1033.00   63.59
   9  -3   1  936.81   63.59
  -9  -3  -1  984.90   64.79
  -9  -3  -1  964.60   67.69
  -9  -3  -1 1120.19   73.59
   9  -3   1  983.80   64.79
   9  -3   1  956.10   63.99
   9  -3   1  947.61   63.19
   9  -3   1  970.00   63.89
   9  -3   1 1007.90   63.39
  -9  -3  -1  934.31   65.69
   9   3   1 1064.09   64.79
  -9   3  -1 1062.49   65.39
   9   3   1 1005.10   62.29
   9   3   1  883.51   65.59
   9   3   1  914.21   62.29
   9   3   1 1012.20   63.59
  -9   3  -1 1038.50   63.39
   9   3   1  996.00   62.39
 -11  -3  -1  300.07   25.70
 -11  -3  -1  329.77   23.10
  11  -3   1  305.27   21.70
  11  -3   1  332.87   22.10
 -11  -3  -1  328.37   23.60
  11  -3   1  323.27   21.90
 -11  -3  -1  288.07   30.10
  11  -3   1  325.57   21.30
  11  -3   1  317.87   21.40
  11  -3   1  280.87   22.90
  11   3   1  329.97   21.70
 -11   3  -1  312.87   21.30
  11   3   1  347.27   23.10
 -11   3  -1  305.87   22.70
  11   3   1  320.87   24.40
  13  -3   1 2136.79  132.49
  13  -3   1 2204.68  133.09
  13  -3   1 2085.19  134.59
  13  -3   1 1914.91  132.69
 -13  -3  -1 2236.58  134.29
  13  -3   1 2131.79  132.59
  13  -3   1 2169.08  133.29
 -13  -3  -1 1888.01  136.99
  13   3   1 2069.99  132.79
 -13   3  -1 2041.10  132.39
  13   3   1 2361.26  134.69
  13   3   1 2192.38  136.29
 -13   3  -1 2050.29  132.29
 -13   3  -1 1742.53  133.19
  15  -3   1    3.80    2.60
  15  -3   1    0.00    1.80
  15  -3   1    1.20    2.70
  15  -3   1    4.50    2.40
  15  -3   1    5.40    4.10
 -15  -3  -1    5.60    3.80
 -15  -3  -1    4.80    5.60
 -15  -3  -1    3.80    6.90
  15  -3   1    2.00    2.40
 -15   3  -1    1.90    1.70
  15   3   1    1.60    4.40
  15   3   1    1.50    2.60
 -15   3  -1   -1.40    5.10
 -15   3  -1    3.80    2.10
 -15   3  -1    1.90    3.70
 -15   3  -1    3.80    2.80
  15   3   1   -0.50    3.20
  17  -3   1  256.17   17.80
  17  -3   1  264.17   18.30
 -17  -3  -1  240.28   22.90
  17  -3   1  253.47   17.70
 -17  -3  -1  256.37   31.50
  17  -3   1  238.78   20.20
  17  -3   1  248.88   18.00
 -17  -3  -1  278.17   19.90
  17  -3   1  241.28   18.20
 -17   3  -1  222.48   18.30
 -17   3  -1  207.98   27.40
 -17   3  -1  250.07   21.90
  17   3   1  255.27   18.20
 -17   3  -1  266.17   17.40
 -17   3  -1  227.08   17.50
  17   3   1  249.97   22.40
  17   3   1  246.08   20.00
  19  -3   1    2.30    3.10
 -19  -3  -1    0.90    5.80
 -19  -3  -1   -2.10    7.30
 -19  -3  -1    3.30    4.40
  19  -3   1    1.00    3.00
  19  -3   1    1.80    2.60
  19  -3   1   -0.80    2.50
  19  -3   1   -1.20    2.30
  19  -3   1   -1.70    3.90
  19   3   1    2.30    4.10
  19   3   1    0.20    2.80
  19   3   1    3.00    5.80
 -19   3  -1   -2.70    2.00
 -19   3  -1    1.40    6.80
  21  -3   1  214.38   16.80
 -21  -3  -1  245.98   18.80
  21  -3   1  228.38   16.60
 -21  -3  -1  210.68   32.00
  21  -3   1  209.48   19.50
  21   3   1  233.18   16.80
 -21   3  -1  209.58   16.50
  21   3   1  213.08   19.50
 -21   3  -1  175.68   26.90
  23  -3   1  287.37   20.80
  23  -3   1  256.97   23.60
 -23  -3  -1  221.48   35.60
  23  -3   1  269.77   20.20
 -23   3  -1  284.87   36.00
  23   3   1  288.97   20.60
  23   3   1  257.27   23.20
 -23   3  -1  301.07   20.50
 -25  -3  -1    4.00    4.00
 -25  -3  -1   -4.70    9.90
  25  -3   1   -3.70    3.10
  25  -3   1   -4.00    4.90
 -25   3  -1   -1.00   10.40
  25   3   1   -2.50    5.20
 -25   3  -1    1.40    3.80
  25   3   1    1.30    4.10
 -27  -3  -1  159.68   49.20
  27  -3   1  140.09   12.80
 -27  -3  -1  147.09   13.50
  27   3   1  126.59   13.00
  27   3   1  171.68   17.70
 -27   3  -1  133.39   12.80
  28  -4  -1   15.40    5.40
 -28  -4   1   11.20    4.70
 -28   4   1    4.30    4.60
 -26  -4   1   -5.40    3.10
  26  -4  -1   -2.70    3.90
 -26  -4   1    5.80   13.70
  26  -4  -1    0.40    3.90
 -26   4   1    3.20    7.30
  26   4  -1    4.80    4.50
 -26   4   1    5.70    3.50
 -24  -4   1  159.68   12.30
  24  -4  -1  124.89   12.80
 -24  -4   1  145.49   29.00
 -24  -4   1  142.09   13.70
  24  -4  -1  135.89   13.30
  24   4  -1  143.79   13.30
 -24   4   1  140.89   12.60
 -22  -4   1  319.37   42.80
 -22  -4   1  332.77   25.70
 -22  -4   1  393.76   25.20
  22  -4  -1  344.07   25.70
  22  -4  -1  331.17   26.20
  22   4  -1  313.17   30.70
  22   4  -1  397.66   26.50
 -22   4   1  390.16   25.30
 -20  -4   1  135.19   24.90
 -20  -4   1  139.49   12.30
 -20  -4   1  160.78   11.40
  20  -4  -1  130.19   12.40
  20  -4  -1  122.69   11.70
  20   4  -1  114.09   12.00
  20   4  -1  141.29   17.00
 -20   4   1  139.09   11.30
 -18  -4   1  459.05   32.70
  18  -4  -1  424.66   32.50
 -18  -4   1  480.15   31.20
  18  -4  -1  439.26   31.90
 -18  -4   1  457.05   32.10
  18  -4  -1  486.75   31.30
 -18  -4   1  416.86   45.80
  18   4  -1  409.96   35.90
 -18   4   1  501.05   36.60
  18   4  -1  496.45   32.40
 -18   4   1  486.55   31.50
  18   4  -1  506.65   32.10
  16  -4  -1 1319.97   90.89
  16  -4  -1 1523.85   89.79
 -16  -4   1 1160.28   92.99
 -16  -4   1 1347.57   90.89
  16  -4  -1 1445.16   90.29
 -16  -4   1 1484.75  106.69
 -16  -4   1 1505.75   90.59
 -16  -4   1 1382.56   89.39
  16   4  -1 1320.17   93.89
  16   4  -1 1396.36   90.49
 -16   4   1 1431.66   89.69
  16   4  -1 1483.75   90.49
 -16   4   1 1394.86   93.99
 -14  -4   1    1.10    7.50
 -14  -4   1    0.70    3.10
 -14  -4   1   -2.10    3.90
  14  -4  -1    1.30    2.50
 -14  -4   1    1.70    1.60
  14  -4  -1    2.40    2.30
  14  -4  -1    3.20    2.40
 -14  -4   1    1.40    3.00
  14   4  -1    0.50    1.70
  14   4  -1    1.50    2.10
 -14   4   1    4.10    4.50
  14   4  -1    9.10    3.30
 -14   4   1    6.90    2.20
  14   4  -1    1.60    4.50
  12  -4  -1  292.47   21.90
  12  -4  -1  333.27   22.00
  12  -4  -1  321.57   21.40
 -12  -4   1  300.67   21.30
  12  -4  -1  282.87   22.60
 -12  -4   1  371.56   34.20
 -12  -4   1  329.07   25.80
 -12  -4   1  352.46   22.80
 -12  -4   1  316.97   21.20
 -12  -4   1  341.07   23.20
  12   4  -1  319.07   25.00
 -12   4   1  319.77   24.90
  12   4  -1  315.87   21.40
 -12   4   1  311.47   21.60
  12   4  -1  300.17   22.30
  12   4  -1  329.37   21.80
 -10  -4   1 2119.09  155.28
  10  -4  -1 2314.87  155.88
 -10  -4   1 2828.92  169.18
 -10  -4   1 2566.54  160.08
  10  -4  -1 2479.15  156.78
 -10  -4   1 2574.94  157.08
 -10  -4   1 2230.28  155.08
  10  -4  -1 2448.26  155.48
 -10  -4   1 2470.75  156.38
  10  -4  -1 2480.05  155.98
  10   4  -1 2465.85  155.48
 -10   4   1 2484.55  158.78
  10   4  -1 2517.45  155.88
 -10   4   1 2449.05  155.48
  10   4  -1 2505.35  158.78
  -8  -4   1  193.48   13.00
  -8  -4   1  204.38   14.60
   8  -4  -1  182.08   13.90
   8  -4  -1  193.58   13.60
  -8  -4   1  199.68   17.60
  -8  -4   1  226.28   13.90
  -8  -4   1  226.78   15.40
   8  -4  -1  186.48   14.00
   8  -4  -1  182.98   14.50
   8  -4  -1  193.28   16.60
  -8  -4   1  194.88   22.20
   8   4  -1  196.58   13.60
  -8   4   1  204.18   16.40
  -8   4   1  178.08   13.40
   8   4  -1  193.28   16.10
   8   4  -1  204.18   14.00
   6  -4  -1   19.50    3.00
  -6  -4   1   15.50    3.40
  -6  -4   1   18.80    2.80
  -6  -4   1   17.40    1.70
   6  -4  -1   20.00    2.80
   6  -4  -1   17.00    3.20
   6  -4  -1   16.40    1.40
   6  -4  -1   21.30    3.50
   6  -4  -1   18.40    5.00
  -6  -4   1   21.10    5.70
  -6  -4   1   15.90    6.70
  -6  -4   1   13.60    2.80
  -6   4   1   15.60    2.40
   6   4  -1   19.20    2.70
   6   4  -1   22.50    4.90
   6   4  -1   18.60    3.10
  -6   4   1   20.10    4.80
   4  -4  -1  138.79    9.40
  -4  -4   1  167.78   16.80
  -4  -4   1  143.49   14.00
   4  -4  -1  160.18   11.00
  -4  -4   1  139.39   10.50
  -4  -4   1  128.19   10.90
  -4  -4   1  140.59   10.60
   4  -4  -1  163.68   14.10
   4  -4  -1  145.89   11.00
   4  -4  -1  153.08   11.30
   4  -4  -1  145.69   10.60
  -4   4   1  147.99   10.00
   4   4  -1  147.99   10.60
   4   4  -1  129.19   10.70
  -4   4   1  163.08   13.10
   4   4  -1  144.49   12.50
  -2  -4   1 2835.92  180.68
   2  -4  -1 2785.32  179.28
   2  -4  -1 2952.10  180.58
   2  -4  -1 2912.61  180.38
   2  -4  -1 2757.32  183.78
  -2  -4   1 2729.73  179.98
  -2  -4   1 2699.13  185.48
  -2  -4   1 2902.21  180.38
   2  -4  -1 2990.10  180.58
   2  -4  -1 2861.41  184.98
   2  -4  -1 2793.52  180.98
   2   4  -1 2806.62  180.58
  -2   4   1 2694.93  179.58
   2   4  -1 2817.72  180.18
   2   4  -1 2934.01  181.98
  -2   4   1 3204.38  182.88
   0  -4   1  229.68   15.80
   0  -4   1  218.58   15.20
   0  -4  -1  213.98   15.40
   0  -4  -1  241.28   15.70
   0  -4  -1  228.08   19.10
   0  -4  -1  223.68   15.80
   0  -4  -1  223.18   19.70
   0  -4  -1  227.48   15.70
   0  -4  -1  222.88   14.70
   0  -4  -1  235.68   16.60
   0  -4   1  257.67   20.40
   0  -4   1  222.58   15.90
   0   4   1  201.38   14.70
   0   4  -1  221.28   15.90
   0   4   1  188.98   17.20
   0   4  -1  233.48   15.60
   0   4  -1  247.38   17.40
   2  -4   1   39.60    5.00
  -2  -4  -1   37.20    7.80
  -2  -4  -1   50.69    8.00
  -2  -4  -1   52.09    6.20
  -2  -4  -1   45.10    5.20
   2  -4   1   42.10    5.10
  -2  -4  -1   46.60    6.50
  -2  -4  -1   48.60    4.40
  -2  -4  -1   44.50    5.10
   2  -4   1   49.20    4.30
   2  -4   1   45.30    4.70
  -2   4  -1   48.70    5.90
  -2   4  -1   47.20    4.60
  -2   4  -1   54.69    5.00
   2   4   1   56.09    6.90
   2   4   1   48.30    5.30
   4  -4   1 2487.35  161.48
  -4  -4  -1 2441.16  165.18
  -4  -4  -1 2634.64  165.28
   4  -4   1 2441.46  160.48
  -4  -4  -1 2323.07  160.98
   4  -4   1 2441.76  161.28
   4  -4   1 2480.25  161.18
  -4  -4  -1 2595.04  162.28
  -4   4  -1 2439.36  159.88
   4   4   1 2575.24  160.38
  -4   4  -1 2960.70  162.98
   4   4   1 2568.74  163.28
  -4   4  -1 2512.75  160.88
   4   4   1 2703.93  161.58
  -6  -4  -1 1114.19   70.19
  -6  -4  -1 1046.70   71.29
  -6  -4  -1 1116.49   74.79
   6  -4   1 1179.38   70.49
   6  -4   1 1051.09   70.59
  -6  -4  -1 1128.59   74.09
   6  -4   1 1081.19   70.39
   6  -4   1 1047.90   69.59
   6   4   1 1235.28   73.09
  -6   4  -1 1058.49   71.49
   6   4   1 1099.69   69.19
  -6   4  -1 1023.70   69.09
   6   4   1 1021.00   70.79
  -6   4  -1 1114.79   70.09
   8  -4   1  382.26   24.60
  -8  -4  -1  320.07   31.20
   8  -4   1  329.57   24.30
  -8  -4  -1  343.17   25.50
   8  -4   1  365.66   24.00
   8  -4   1  360.96   23.80
   8  -4   1  358.76   25.10
  -8  -4  -1  376.76   24.30
  -8  -4  -1  398.46   28.00
  -8  -4  -1  350.06   28.70
   8  -4   1  331.77   24.70
   8   4   1  341.47   23.20
  -8   4  -1  345.17   23.30
  -8   4  -1  361.36   24.10
  -8   4  -1  375.96   25.90
   8   4   1  367.76   27.10
   8   4   1  385.76   23.10
   8   4   1  339.97   25.00
  10  -4   1  388.96   24.40
  10  -4   1  367.06   25.40
  10  -4   1  387.06   25.10
  10  -4   1  396.06   26.30
 -10  -4  -1  373.36   26.40
 -10  -4  -1  366.26   27.80
 -10  -4  -1  307.17   32.80
  10  -4   1  379.06   25.20
 -10  -4  -1  371.96   24.70
 -10  -4  -1  363.56   29.70
  10  -4   1  373.16   24.60
  10   4   1  371.56   24.80
 -10   4  -1  379.26   26.80
 -10   4  -1  343.57   24.00
  10   4   1  323.67   25.50
 -10   4  -1  370.76   24.60
  10   4   1  337.97   27.50
  12  -4   1  603.24   42.40
 -12  -4  -1  609.84   47.30
  12  -4   1  695.13   42.90
  12  -4   1  635.64   44.00
 -12  -4  -1  624.64   43.90
  12  -4   1  637.54   43.00
  12  -4   1  658.63   41.90
  12  -4   1  672.13   42.30
 -12  -4  -1  650.13   42.20
 -12  -4  -1  704.23   55.39
 -12   4  -1  629.24   42.10
 -12   4  -1  710.03   45.10
  12   4   1  683.33   45.90
  12   4   1  582.64   43.30
 -12   4  -1  596.34   41.60
  12   4   1  600.64   42.30
 -14  -4  -1  104.29    8.90
 -14  -4  -1  103.49   10.80
  14  -4   1  108.99    9.70
  14  -4   1  108.79    8.90
  14  -4   1  107.99    8.70
  14  -4   1  103.69   11.20
  14  -4   1  101.89    9.20
 -14  -4  -1  113.19   18.90
 -14  -4  -1  105.59   13.80
  14  -4   1  116.89    9.50
  14   4   1  104.59   12.10
 -14   4  -1  104.09   10.10
 -14   4  -1   94.89    8.30
 -14   4  -1  116.09   11.70
 -14   4  -1   81.99   14.90
  14   4   1  106.79    9.30
 -14   4  -1  106.19    8.60
  14   4   1  107.59   10.40
  16  -4   1  102.99    9.00
 -16  -4  -1  122.09   21.60
  16  -4   1  106.09    8.80
 -16  -4  -1   99.29   13.80
  16  -4   1  104.39   11.70
  16  -4   1   97.99    9.70
  16  -4   1  106.79    9.70
 -16  -4  -1   93.19   10.80
  16  -4   1   93.99    9.50
 -16   4  -1  104.89   17.40
 -16   4  -1   82.49   11.00
 -16   4  -1   97.39    8.50
 -16   4  -1  105.99    8.60
 -16   4  -1   96.99   11.70
  16   4   1  105.49   14.60
  16   4   1  111.09    9.60
  16   4   1  106.89   11.20
  18  -4   1 1277.57   83.79
  18  -4   1 1309.37   83.39
  18  -4   1 1317.07   83.09
  18  -4   1 1254.87   84.09
 -18  -4  -1 1180.68   85.09
  18  -4   1 1279.37   83.59
 -18  -4  -1 1208.28   89.19
  18  -4   1 1306.87   86.29
  18   4   1 1108.09   85.09
 -18   4  -1 1322.67   83.09
 -18   4  -1 1343.07   82.99
  18   4   1 1434.16   89.69
 -18   4  -1 1401.96   87.99
  18   4   1 1314.47   83.79
 -20  -4  -1   44.80   10.60
  20  -4   1   47.10    6.30
  20  -4   1   28.90    5.80
  20  -4   1   37.30    6.20
 -20  -4  -1   29.80    7.30
 -20  -4  -1   35.60   15.50
  20  -4   1   32.20    5.10
  20  -4   1   30.00    7.70
  20  -4   1   31.10    5.90
  20   4   1   40.60    8.30
 -20   4  -1   34.00    8.90
  20   4   1   32.30   10.10
 -20   4  -1   38.30    5.50
  20   4   1   41.80    6.30
  22  -4   1   96.79   13.60
  22  -4   1  100.99   10.20
  22  -4   1  100.99    9.90
 -22  -4  -1  115.09   25.10
 -22   4  -1   95.09   10.30
  22   4   1  119.79   18.00
  22   4   1  112.69   11.40
 -22   4  -1   99.19   15.40
  22   4   1  106.79   12.60
  24  -4   1  125.19   15.60
 -24  -4  -1  150.68   12.80
  24  -4   1  117.19   11.90
  24  -4   1  143.09   13.10
 -24  -4  -1  130.19   27.50
 -24   4  -1  126.59   16.50
  24   4   1  145.59   15.70
  24   4   1  154.08   12.80
 -24   4  -1  157.18   12.70
 -26  -4  -1  808.42   52.39
  26  -4   1  774.12   52.19
  26   4   1  715.43   55.69
  26   4   1  796.12   52.49
  25  -5  -1  311.87   24.40
 -25  -5   1  304.67   43.90
  25  -5  -1  311.67   25.40
 -25  -5   1  341.97   25.00
  25   5  -1  346.57   25.20
 -23  -5   1  279.17   21.70
  23  -5  -1  264.07   20.90
  23  -5  -1  227.68   21.10
 -23  -5   1  287.77   40.80
  23   5  -1  295.07   21.70
  23   5  -1  278.67   27.50
  21  -5  -1  241.38   20.40
  21  -5  -1  272.07   20.00
 -21  -5   1  273.47   37.80
 -21  -5   1  272.47   20.30
  21   5  -1  238.48   25.00
  21   5  -1  276.77   20.60
 -21   5   1  223.28   23.80
  19  -5  -1   56.89    8.00
 -19  -5   1   55.79    8.10
 -19  -5   1   38.60   16.60
  19  -5  -1   45.50    6.10
 -19  -5   1   45.00    7.10
  19  -5  -1   34.50    6.40
 -19   5   1   48.80   10.60
  19   5  -1   38.40    7.10
  19   5  -1   58.99   11.80
 -17  -5   1  559.24   34.70
  17  -5  -1  485.95   33.10
 -17  -5   1  494.95   49.50
 -17  -5   1  479.75   33.50
  17  -5  -1  484.55   32.60
 -17  -5   1  446.56   37.20
  17  -5  -1  478.45   34.00
  17   5  -1  385.76   36.40
 -17   5   1  467.25   36.90
  17   5  -1  520.25   33.70
 -15  -5   1  229.08   21.90
 -15  -5   1  288.67   32.30
  15  -5  -1  225.18   18.50
  15  -5  -1  221.18   17.40
 -15  -5   1  265.07   19.40
 -15  -5   1  253.67   18.50
  15  -5  -1  226.38   17.70
 -15   5   1  236.88   21.50
  15   5  -1  248.18   18.30
  15   5  -1  211.78   21.30
 -15   5   1  241.48   17.10
 -13  -5   1   67.19    8.30
  13  -5  -1   66.59    7.00
 -13  -5   1   63.99    7.70
 -13  -5   1   60.69   16.80
 -13  -5   1   65.49   11.20
  13  -5  -1   65.49    7.10
  13  -5  -1   54.69    7.50
  13   5  -1   61.49    6.00
 -13   5   1   58.29   10.00
  13   5  -1   62.29    7.40
  13   5  -1   51.69    5.70
  13   5  -1   62.59   10.00
 -13   5   1   50.99    5.70
 -11  -5   1  109.09   10.30
  11  -5  -1  107.49    8.30
 -11  -5   1  107.59   18.40
 -11  -5   1   99.29   12.60
  11  -5  -1   99.19    9.50
  11  -5  -1   99.99    8.50
 -11  -5   1  113.49    9.40
  11  -5  -1   90.79    8.70
 -11  -5   1   86.69    8.00
 -11   5   1  113.89    8.70
  11   5  -1  109.09    8.60
  11   5  -1   97.09    8.10
 -11   5   1   96.69   11.40
  11   5  -1  120.59   12.50
   9  -5  -1  164.78   13.70
  -9  -5   1  177.98   14.50
   9  -5  -1  167.38   13.00
  -9  -5   1  179.78   17.60
  -9  -5   1  172.48   13.20
  -9  -5   1  166.18   21.40
  -9  -5   1  171.18   12.80
   9  -5  -1  176.48   13.30
   9  -5  -1  180.08   12.80
  -9  -5   1  185.38   13.90
  -9   5   1  178.78   16.10
   9   5  -1  180.98   16.20
   9   5  -1  172.18   12.50
   9   5  -1  178.58   13.00
   7  -5  -1 1187.28   74.59
   7  -5  -1 1040.20   69.89
  -7  -5   1 1073.09   69.89
   7  -5  -1 1094.29   70.79
  -7  -5   1 1178.78   79.89
  -7  -5   1  968.00   70.39
  -7  -5   1 1176.38   75.49
   7  -5  -1 1089.09   70.29
  -7  -5   1 1039.10   69.89
   7   5  -1 1077.69   70.19
   7   5  -1 1116.39   72.89
  -7   5   1 1007.40   72.69
   7   5  -1 1097.39   69.69
   5  -5  -1 1130.29   74.79
  -5  -5   1 1132.29   74.39
   5  -5  -1 1137.59   75.09
  -5  -5   1 1127.29   74.49
  -5  -5   1 1303.27   83.39
   5  -5  -1 1114.99   78.79
  -5  -5   1 1123.69   79.19
   5  -5  -1 1250.77   74.69
  -5  -5   1 1089.49   74.99
   5   5  -1 1180.18   74.39
   5   5  -1 1199.28   74.89
   5   5  -1 1252.77   77.39
  -5   5   1 1028.60   76.99
  -3  -5   1  462.45   34.10
   3  -5  -1  516.95   34.20
   3  -5  -1  513.55   34.80
  -3  -5   1  494.05   39.40
   3  -5  -1  535.05   34.00
   3  -5  -1  510.05   34.10
  -3  -5   1  481.95   33.40
   3  -5  -1  542.05   38.70
  -3  -5   1  503.05   33.80
   3   5  -1  506.65   34.10
   3   5  -1  546.35   36.30
   3   5  -1  486.85   33.60
  -3   5   1  545.55   36.90
  -1  -5   1  328.07   25.00
   1  -5  -1  365.36   25.80
  -1  -5   1  375.86   24.30
   1  -5  -1  372.86   24.90
   1  -5  -1  403.06   29.90
   1  -5  -1  351.66   24.90
  -1  -5   1  370.86   29.50
  -1  -5   1  349.47   24.70
   1  -5  -1  369.66   24.90
   1   5  -1  366.56   25.10
  -1   5   1  331.67   27.10
   1   5  -1  385.36   26.90
   1   5  -1  360.36   24.50
  -1  -5  -1  403.16   26.20
  -1  -5  -1  412.16   28.60
  -1  -5  -1  406.76   27.20
  -1  -5  -1  393.66   27.50
   1  -5   1  407.96   27.70
  -1  -5  -1  405.16   31.90
  -1  -5  -1  397.76   27.40
   1  -5   1  382.26   26.60
   1  -5   1  403.06   27.50
  -1   5  -1  455.25   29.70
   1   5   1  419.16   28.00
   1   5   1  406.66   26.70
   1   5   1  390.26   29.80
  -1   5  -1  385.16   27.10
  -1   5  -1  406.66   27.80
  -3  -5  -1  822.02   52.29
  -3  -5  -1  839.82   52.09
  -3  -5  -1  776.82   53.09
   3  -5   1  751.12   52.19
   3  -5   1  801.82   52.19
  -3  -5  -1  813.52   56.99
   3  -5   1  784.42   51.19
   3  -5   1  762.12   51.99
   3   5   1  773.42   52.09
   3   5   1  874.11   54.99
  -3   5  -1  750.02   51.59
   3   5   1  757.02   51.09
  -3   5  -1  792.82   52.39
  -3   5  -1  856.11   54.09
   5  -5   1  570.24   37.70
   5  -5   1  569.84   38.70
   5  -5   1  568.04   38.90
  -5  -5  -1  562.54   38.80
  -5  -5  -1  573.94   43.60
  -5  -5  -1  614.14   38.60
  -5  -5  -1  607.14   44.10
   5  -5   1  567.74   38.70
  -5  -5  -1  589.64   40.00
  -5   5  -1  616.64   40.60
   5   5   1  605.94   37.60
   5   5   1  536.75   41.10
   5   5   1  577.04   38.90
  -5   5  -1  549.95   38.20
   7  -5   1   73.29    7.10
  -7  -5  -1   59.19    6.90
  -7  -5  -1   59.59    8.40
  -7  -5  -1   66.59   11.40
  -7  -5  -1   73.09   10.70
   7  -5   1   70.99    7.20
   7  -5   1   67.89    5.80
   7  -5   1   72.49    7.60
   7   5   1   87.19   10.10
   7   5   1   71.89    5.60
   7   5   1   64.69    7.40
  -7   5  -1   70.29    8.40
   7   5   1   83.09    6.00
  -7   5  -1   51.39    6.40
  -9  -5  -1  452.25   41.30
   9  -5   1  504.05   32.60
  -9  -5  -1  515.25   35.30
   9  -5   1  519.25   33.80
  -9  -5  -1  528.35   33.40
   9  -5   1  468.35   33.60
   9  -5   1  515.75   34.20
  -9  -5  -1  531.45   39.70
   9   5   1  465.75   36.60
  -9   5  -1  479.15   33.20
   9   5   1  491.55   34.10
  -9   5  -1  502.65   35.60
  11  -5   1  342.07   24.10
  11  -5   1  348.47   23.60
  11  -5   1  366.76   24.80
 -11  -5  -1  340.47   34.20
 -11  -5  -1  369.56   24.20
 -11  -5  -1  393.56   26.60
  11  -5   1  340.77   25.10
 -11  -5  -1  329.17   30.00
  11  -5   1  327.87   24.50
  11   5   1  314.67   25.00
  11   5   1  342.07   27.70
  11   5   1  353.96   24.50
 -11   5  -1  362.16   24.30
 -11   5  -1  379.76   27.10
  13  -5   1  954.20   59.69
 -13  -5  -1  873.31   66.19
 -13  -5  -1  889.01   61.69
  13  -5   1  930.51   59.09
  13  -5   1 1014.10   60.29
  13  -5   1  892.21   59.99
  13  -5   1  841.22   60.39
 -13  -5  -1  929.11   59.49
  13   5   1  819.62   60.59
 -13   5  -1  909.21   59.59
  13   5   1  944.11   64.09
  13   5   1  911.21   59.89
 -13   5  -1  972.40   62.89
  15  -5   1    2.40    3.20
  15  -5   1    3.70    2.90
  15  -5   1    2.10    3.30
  15  -5   1    4.40    2.40
  15  -5   1    6.80    3.40
 -15  -5  -1    6.20    4.50
 -15  -5  -1    9.50    9.90
 -15  -5  -1    3.50    6.50
  15   5   1    2.80    3.50
  15   5   1   -4.50    3.40
 -15   5  -1    6.10    2.80
  15   5   1   10.60    6.50
 -15   5  -1    3.30    4.80
 -17  -5  -1  204.18   22.10
 -17  -5  -1  202.48   17.20
 -17  -5  -1  189.78   28.50
  17  -5   1  201.28   15.30
  17  -5   1  181.28   15.00
  17  -5   1  174.68   14.60
  17  -5   1  181.58   15.50
  17   5   1  177.18   15.10
  17   5   1  189.48   19.80
 -17   5  -1  182.58   14.40
 -17   5  -1  172.58   17.90
  17   5   1  203.68   17.10
 -19  -5  -1   32.20   15.30
 -19  -5  -1   32.00   10.50
  19  -5   1   20.40    5.20
  19  -5   1   20.50    4.90
  19  -5   1   13.50    4.60
 -19   5  -1   25.30    8.40
  19   5   1   17.50    5.00
  19   5   1   26.50    9.30
  21  -5   1  270.57   20.00
  21  -5   1  264.67   20.80
 -21  -5  -1  253.87   37.60
  21   5   1  259.07   20.30
 -21   5  -1  270.77   24.70
  21   5   1  255.87   26.40
  23  -5   1  193.28   16.40
 -23  -5  -1  218.78   34.40
  23  -5   1  169.08   15.00
  23   5   1  153.38   22.80
 -23   5  -1  171.48   21.60
  23   5   1  184.58   15.50
  25  -5   1   -0.40    4.10
  25   5   1    5.90    5.50
 -24  -6   1   -0.90    5.40
 -24  -6   1   -2.70   14.00
 -22  -6   1    8.40    5.20
  22  -6  -1    8.50    4.40
 -22  -6   1   -8.80   11.60
  22  -6  -1    2.70    4.40
  22   6  -1    3.10    7.20
  22   6  -1    2.80    4.70
 -22   6   1    8.40    8.50
  20  -6  -1  890.11   58.79
  20  -6  -1  848.42   57.39
 -20  -6   1  902.41   79.29
 -20  -6   1  910.11   58.09
  20   6  -1  923.51   58.19
 -20   6   1  707.13   61.29
  20   6  -1  814.92   63.09
  18  -6  -1   17.30    4.70
 -18  -6   1   18.40    8.00
 -18  -6   1    9.80   13.00
  18  -6  -1   15.40    4.70
  18  -6  -1   24.60    6.00
 -18  -6   1   21.00    6.10
  18   6  -1   13.70    7.90
 -18   6   1   17.00    7.90
  18   6  -1   20.10    5.60
 -16  -6   1   57.19    8.70
  16  -6  -1   40.60    6.80
  16  -6  -1   48.60    6.70
 -16  -6   1   41.00   10.40
  16  -6  -1   54.99    8.30
 -16  -6   1   51.19   16.60
 -16  -6   1   41.40    7.30
 -16   6   1   61.59   11.50
  16   6  -1   45.90    7.40
  16   6  -1   60.39   11.80
  14  -6  -1  195.78   16.10
 -14  -6   1  198.58   17.50
  14  -6  -1  222.98   16.30
 -14  -6   1  215.58   17.00
 -14  -6   1  245.48   30.10
  14  -6  -1  205.48   17.10
 -14  -6   1  185.38   20.70
  14   6  -1  199.68   16.60
 -14   6   1  209.78   20.20
  14   6  -1  217.38   20.50
 -12  -6   1 1208.28   85.59
  12  -6  -1 1338.97   85.29
  12  -6  -1 1265.77   86.09
 -12  -6   1 1241.18   84.89
 -12  -6   1 1465.95  100.49
 -12  -6   1 1354.96   91.49
 -12   6   1 1327.17   89.19
  12   6  -1 1314.07   89.19
  10  -6  -1  121.09   11.80
 -10  -6   1  135.09   10.70
  10  -6  -1  153.38   11.10
 -10  -6   1  140.69   11.40
 -10  -6   1  120.59   11.80
 -10  -6   1  150.38   16.60
 -10  -6   1  127.59   19.60
  10  -6  -1  153.78   11.70
  10   6  -1  153.48   15.30
  10   6  -1  131.69   11.00
 -10   6   1  110.49   14.10
  -8  -6   1   63.79    8.20
   8  -6  -1   75.79    8.10
  -8  -6   1   76.29    7.40
   8  -6  -1   71.69    8.20
  -8  -6   1   82.69   12.20
   8  -6  -1   87.19    7.50
  -8  -6   1   66.49    7.40
   8   6  -1   65.89    7.40
  -8   6   1   80.39   11.70
   8   6  -1   93.29   11.20
   8   6  -1   81.09    7.00
  -6  -6   1 1106.69   77.69
  -6  -6   1 1076.49   71.29
  -6  -6   1 1058.59   72.29
   6  -6  -1 1079.79   71.99
   6  -6  -1 1096.19   76.89
   6  -6  -1 1139.39   72.49
   6  -6  -1 1104.79   71.69
  -6  -6   1 1061.79   71.49
   6   6  -1 1145.89   71.99
   6   6  -1 1166.08   75.19
   6   6  -1 1127.19   71.39
  -6   6   1 1123.19   75.39
   4  -6  -1  164.08   17.40
  -4  -6   1  144.99   12.00
   4  -6  -1  147.49   12.20
  -4  -6   1  140.69   11.30
   4  -6  -1  143.99   12.10
  -4  -6   1  146.29   12.20
   4  -6  -1  157.28   12.10
   4   6  -1  157.58   11.70
   4   6  -1  143.29   12.00
  -4   6   1  152.58   15.10
   4   6  -1  163.88   15.10
   2  -6  -1   65.39    7.20
  -2  -6   1   73.29    6.60
   2  -6  -1   84.09   12.10
   2  -6  -1   85.59    7.90
  -2  -6   1   79.69    7.60
   2  -6  -1   86.39    7.70
  -2  -6   1   71.09    8.40
  -2   6   1   70.49   10.90
  -2   6   1   76.49    6.90
   2   6  -1   84.89    7.80
   2   6  -1   77.59    9.90
   2   6  -1   84.59    7.20
   0  -6  -1 1339.47   87.69
   0  -6   1 1323.77   87.49
   0  -6  -1 1409.36   87.79
   0  -6   1 1386.06   87.99
   0  -6  -1 1416.96   93.99
   0  -6   1 1371.56   86.69
   0  -6  -1 1390.86   88.89
   0  -6  -1 1386.16   87.49
   0   6   1 1238.38   90.29
   0   6   1 1163.68   87.99
   0   6   1 1330.17   86.79
   0   6  -1 1417.46   87.29
   0   6  -1 1486.15   90.39
   0   6  -1 1366.76   87.99
  -2  -6  -1  212.48   20.80
  -2  -6  -1  190.98   15.30
  -2  -6  -1  206.48   15.30
   2  -6   1  194.88   15.20
   2  -6   1  213.88   15.60
   2  -6   1  194.08   14.10
  -2  -6  -1  206.58   16.50
   2   6   1  179.18   17.80
  -2   6  -1  186.68   14.70
  -2   6  -1  211.78   15.70
   2   6   1  197.78   14.20
  -2   6  -1  213.18   17.70
   4  -6   1   35.60    5.50
  -4  -6  -1   43.90    6.20
   4  -6   1   30.10    3.90
  -4  -6  -1   32.20    9.30
   4  -6   1   34.20    5.40
  -4  -6  -1   30.70    6.10
  -4  -6  -1   33.70    5.10
  -4   6  -1   53.09    8.40
  -4   6  -1   36.20    4.90
   4   6   1   33.70    4.10
  -4   6  -1   37.70    5.80
   4   6   1   31.10    7.70
   6  -6   1   32.70    5.60
  -6  -6  -1   46.10    5.80
  -6  -6  -1   35.40    6.70
   6  -6   1   40.30    5.80
  -6  -6  -1   36.70    9.70
   6  -6   1   34.30    4.10
   6  -6   1   40.90    5.80
  -6  -6  -1   37.60    6.30
   6   6   1   27.90    7.70
   6   6   1   38.20    4.60
   6   6   1   39.70    4.20
  -6   6  -1   39.10    7.40
  -6   6  -1   37.20    5.80
  -6   6  -1   30.70    4.80
  -8  -6  -1 1930.31  131.69
   8  -6   1 1965.40  125.29
  -8  -6  -1 1987.70  125.59
   8  -6   1 2044.60  125.29
   8  -6   1 1704.43  125.49
  -8  -6  -1 2001.90  124.79
  -8  -6  -1 1870.71  126.59
   8  -6   1 1917.41  125.59
   8   6   1 2011.70  128.99
  -8   6  -1 1944.71  124.59
  -8   6  -1 2050.99  127.79
 -10  -6  -1  104.39    9.20
  10  -6   1   87.79    9.30
  10  -6   1   92.09    9.90
 -10  -6  -1  109.19   15.00
  10  -6   1   92.49    9.10
 -10  -6  -1   88.59   10.50
 -10  -6  -1   82.99   11.10
 -10   6  -1  102.19   11.70
 -10   6  -1   82.59    8.40
  10   6   1   96.99   12.10
 -12  -6  -1   10.00    7.70
 -12  -6  -1    4.50    3.30
  12  -6   1    9.70    4.00
  12  -6   1    8.10    3.60
  12  -6   1   11.40    4.00
 -12  -6  -1    6.70    4.70
 -12  -6  -1    2.40    4.50
  12   6   1    6.40    6.20
  12   6   1    7.50    4.10
 -12   6  -1   10.10    3.50
 -12   6  -1    8.30    6.20
  14  -6   1  227.18   18.20
  14  -6   1  238.88   18.40
 -14  -6  -1  262.67   19.70
  14  -6   1  218.58   18.70
 -14  -6  -1  216.58   24.00
  14   6   1  247.78   23.00
  14   6   1  259.07   18.50
 -14   6  -1  230.08   21.40
  16  -6   1  387.86   26.80
  16  -6   1  370.76   27.40
  16  -6   1  371.86   26.60
 -16  -6  -1  394.26   34.10
 -16  -6  -1  331.97   27.60
  16   6   1  357.36   26.70
  16   6   1  340.07   31.30
 -16   6  -1  372.96   30.40
  18  -6   1  144.49   13.30
  18  -6   1  129.19   12.30
 -18  -6  -1  149.88   19.60
 -18  -6  -1  106.89   13.60
 -18   6  -1  124.99   15.90
  18   6   1  121.59   13.10
 -18   6  -1  127.39   12.50
  18   6   1  145.69   17.90
 -20  -6  -1   73.69   11.60
  20  -6   1   99.89   11.00
 -20  -6  -1   98.49   17.70
  20  -6   1   97.19   10.50
  20  -6   1   72.19   10.50
  20   6   1   94.09   11.00
 -20   6  -1  125.29   15.40
  20   6   1   92.59   16.40
  22  -6   1  436.36   33.80
  22   6   1  493.85   33.70
 -21  -7   1  185.18   18.50
  19  -7  -1    7.90    5.10
 -19  -7   1   -9.80    5.50
 -19  -7   1   12.60    5.60
  19  -7  -1   25.70    5.70
 -19   7   1   15.40    8.00
  19   7  -1   24.30   10.20
  19   7  -1    5.50    5.00
 -17  -7   1   88.59   11.20
  17  -7  -1  139.99   11.80
 -17  -7   1  105.19   12.50
 -17  -7   1  117.99   16.30
  17  -7  -1  103.79   12.70
 -17   7   1  103.49   16.60
  17   7  -1  102.09   16.80
  17   7  -1  112.59   12.40
  15  -7  -1  193.98   16.10
 -15  -7   1  212.68   22.70
  15  -7  -1  211.08   17.40
 -15  -7   1  193.38   16.00
 -15  -7   1  190.88   16.90
  15   7  -1  225.38   21.80
  15   7  -1  193.78   16.60
 -15   7   1  167.08   20.20
 -13  -7   1   52.59    7.80
 -13  -7   1   37.10    6.50
  13  -7  -1   37.20    6.50
  13  -7  -1   49.40    7.90
 -13  -7   1   37.40   10.60
  13   7  -1   45.50   10.80
  13   7  -1   44.50    7.30
 -13   7   1   59.89   11.70
 -11  -7   1  128.89   17.90
  11  -7  -1  175.38   13.20
  11  -7  -1  159.98   13.60
 -11  -7   1  140.39   12.40
 -11  -7   1  169.08   18.00
 -11  -7   1  135.29   13.10
  11   7  -1  142.99   16.60
 -11   7   1  129.79   16.30
  -9  -7   1    4.10    3.40
   9  -7  -1    8.30    5.40
  -9  -7   1    5.80    3.30
  -9  -7   1   11.00    4.40
   9  -7  -1    5.30    3.90
   9  -7  -1    9.20    4.00
   9   7  -1    8.30    2.70
   9   7  -1   11.50    6.90
  -9   7   1    7.50    3.50
  -9   7   1    3.70    6.20
   9   7  -1    6.90    3.10
  -7  -7   1  534.25   37.50
  -7  -7   1  566.14   38.00
   7  -7  -1  569.74   38.10
   7  -7  -1  567.84   38.70
  -7  -7   1  565.74   39.10
   7  -7  -1  561.54   39.00
   7   7  -1  605.24   42.60
   7   7  -1  565.14   37.60
  -7   7   1  548.75   42.20
  -7   7   1  559.54   38.00
   7   7  -1  555.74   38.30
   5  -7  -1  652.13   40.70
  -5  -7   1  561.44   39.50
  -5  -7   1  569.14   41.00
   5  -7  -1  620.64   46.90
   5  -7  -1  559.94   40.60
   5  -7  -1  588.94   40.80
  -5  -7   1  638.54   40.50
  -5   7   1  580.84   40.00
  -5   7   1  611.64   44.50
   5   7  -1  573.64   40.40
   5   7  -1  629.14   40.00
   5   7  -1  598.44   44.00
   3  -7  -1   39.70    6.80
   3  -7  -1   47.70    6.90
  -3  -7   1   64.99    5.80
  -3  -7   1   56.59    7.10
   3  -7  -1   58.19    7.30
   3  -7  -1   60.99   12.50
  -3  -7   1   46.00    7.30
   3   7  -1   67.59    7.80
   3   7  -1   49.30    6.30
  -3   7   1   55.49   10.50
   3   7  -1   52.89   10.10
  -3   7   1   58.89    6.60
  -1  -7   1  389.96   27.20
   1  -7  -1  366.16   27.10
  -1  -7   1  372.26   27.60
   1  -7  -1  364.56   27.10
  -1  -7   1  404.16   28.60
   1  -7  -1  416.66   34.50
   1   7  -1  397.96   30.30
   1   7  -1  383.06   26.60
   1   7  -1  387.16   27.40
  -1   7   1  381.46   30.90
  -1   7   1  377.06   26.30
  -1  -7  -1  214.08   16.80
  -1  -7  -1  218.38   22.80
  -1  -7  -1  212.38   17.90
  -1  -7  -1  210.68   16.60
   1  -7   1  196.38   16.90
   1  -7   1  220.78   16.70
   1   7   1  204.38   19.90
   1   7   1  206.48   15.50
  -1   7  -1  217.28   16.00
  -1   7  -1  208.48   16.80
  -1   7  -1  229.98   19.60
  -3  -7  -1  499.85   34.40
   3  -7   1  494.05   34.10
  -3  -7  -1  488.95   35.50
  -3  -7  -1  484.95   40.90
  -3  -7  -1  491.55   33.90
   3  -7   1  515.25   34.40
   3   7   1  500.65   33.50
   3   7   1  439.16   37.30
  -3   7  -1  531.25   37.10
   3   7   1  485.85   32.80
  -3   7  -1  493.45   34.40
  -3   7  -1  470.35   33.50
  -5  -7  -1   45.50    8.30
   5  -7   1   70.39    8.40
  -5  -7  -1   62.09    8.30
  -5  -7  -1   59.69   13.20
   5  -7   1   68.09    8.30
  -5  -7  -1   62.29    7.80
   5   7   1   66.69   11.80
  -5   7  -1   70.49    8.40
  -5   7  -1   59.89    7.10
   5   7   1   64.69    6.50
  -5   7  -1   52.29    9.80
  -7  -7  -1   20.40    9.00
   7  -7   1   11.30    4.50
   7  -7   1   12.30    4.40
  -7  -7  -1   14.40    5.10
  -7  -7  -1   15.70    6.20
  -7  -7  -1   12.50    4.20
   7   7   1   12.30    7.00
  -7   7  -1   19.70    5.00
  -7   7  -1   19.40    6.90
  -9  -7  -1  335.67   23.40
  -9  -7  -1  291.67   30.50
   9  -7   1  318.07   23.70
   9  -7   1  346.57   23.80
   9  -7   1  320.57   24.00
  -9  -7  -1  294.47   23.90
   9   7   1  343.57   28.40
  -9   7  -1  304.27   23.90
  -9   7  -1  304.57   26.10
 -11  -7  -1  118.19   19.10
 -11  -7  -1   77.29   11.00
  11  -7   1   98.49   11.10
  11  -7   1  108.99   10.20
 -11  -7  -1   99.09   10.40
  11  -7   1   91.49   11.20
 -11   7  -1   80.69   10.80
  11   7   1  117.99   16.50
 -11   7  -1  116.09   14.20
  13  -7   1  821.72   57.89
 -13  -7  -1  846.72   65.89
  13  -7   1  878.91   57.39
  13  -7   1  869.81   57.59
 -13  -7  -1  851.11   58.19
  13   7   1  817.02   56.99
 -13   7  -1  838.82   57.89
 -13   7  -1  860.61   60.99
  13   7   1  897.51   62.79
  15  -7   1    4.50    4.30
 -15  -7  -1    6.00    8.30
  15  -7   1    1.20    4.70
 -15  -7  -1    0.20    5.30
  15   7   1   -7.50    4.30
 -15   7  -1    1.80    6.40
  15   7   1   -0.30    6.20
 -15   7  -1    2.10    4.10
  17  -7   1  126.89   11.90
 -17  -7  -1   87.39   17.90
 -17  -7  -1  110.49   13.60
  17  -7   1   92.99   12.20
 -17   7  -1  143.39   17.00
  17   7   1   92.39   16.50
  17   7   1  115.39   12.40
 -17   7  -1  141.59   12.70
  19  -7   1    0.10    5.10
 -19  -7  -1    4.80    8.70
 -19   7  -1    2.60    4.50
  19   7   1    4.80    4.90
 -18  -8   1  157.88   15.60
  16  -8  -1  525.05   37.30
 -16  -8   1  534.75   37.10
 -16  -8   1  604.74   38.80
  16  -8  -1  524.45   41.10
 -16   8   1  487.65   42.50
  16   8  -1  545.45   39.70
  16   8  -1  476.65   42.70
 -14  -8   1    6.80    5.00
 -14  -8   1   -0.20    4.90
  14  -8  -1    4.70    4.50
  14  -8  -1   -1.20    4.30
  14   8  -1    4.10    8.00
 -14   8   1   -0.60    6.50
  14   8  -1    0.90    4.80
 -12  -8   1   73.09   10.20
  12  -8  -1   66.19    9.20
  12  -8  -1   60.29    9.60
 -12   8   1   78.79   14.30
  12   8  -1   87.39   14.40
 -10  -8   1  763.62   49.90
  10  -8  -1  772.82   49.50
  10  -8  -1  733.63   49.80
 -10   8   1  642.14   52.99
  10   8  -1  688.03   53.39
  -8  -8   1   54.39    7.60
  -8  -8   1   56.29    8.80
   8  -8  -1   68.19    8.70
   8  -8  -1   56.19    8.80
  -8   8   1   63.89   12.40
   8   8  -1   50.99    7.30
   8   8  -1   69.09   12.50
   6  -8  -1    5.30    4.10
  -6  -8   1   13.30    4.70
  -6  -8   1    3.50    4.40
   6  -8  -1    4.60    3.60
   6  -8  -1    4.40    3.70
  -6   8   1    3.50    6.30
   6   8  -1    1.10    3.40
   6   8  -1    2.80    6.30
   4  -8  -1   32.10    5.90
   4  -8  -1   27.60    6.00
  -4  -8   1   20.80    5.40
  -4  -8   1   31.80    6.60
   4   8  -1   36.90    9.10
  -4   8   1   32.80    9.40
   4   8  -1   28.00    5.50
   2  -8  -1  837.72   60.09
   2  -8  -1  774.62   51.59
   2  -8  -1  758.52   51.69
  -2  -8   1  777.92   51.49
  -2  -8   1  746.63   51.99
  -2   8   1  691.73   55.29
   2   8  -1  792.12   55.59
   2   8  -1  742.43   51.69
   0  -8   1   45.10    7.00
   0  -8  -1   43.00    7.10
   0  -8  -1   37.70    6.50
   0  -8  -1   36.80   11.70
   0  -8   1   33.50    6.70
   0   8   1   37.80   10.00
   0   8  -1   47.80    7.30
   0   8   1   34.70    5.80
   0   8  -1   37.50    9.00
   0   8   1   49.50    7.10
   2  -8   1   28.90    6.20
   2  -8   1   34.60    6.30
  -2  -8  -1   24.40    5.70
  -2  -8  -1   31.10   10.90
  -2  -8  -1   31.20    6.20
   2   8   1   32.70    5.50
   2   8   1   32.50    9.60
  -2   8  -1   37.30    6.70
  -2   8  -1   35.50    8.80
   4  -8   1  774.22   53.99
  -4  -8  -1  866.11   63.29
   4  -8   1  824.72   54.39
  -4  -8  -1  795.02   53.89
  -4  -8  -1  764.92   54.09
  -4   8  -1  785.42   54.39
  -4   8  -1  829.82   57.39
   4   8   1  764.02   58.39
  -6  -8  -1  313.47   23.20
  -6  -8  -1  299.47   30.70
  -6  -8  -1  293.57   23.50
   6  -8   1  321.97   23.50
   6  -8   1  289.87   23.10
  -6   8  -1  269.97   23.20
  -6   8  -1  336.07   26.80
   6   8   1  318.87   28.00
   8  -8   1  174.88   16.70
  -8  -8  -1  226.78   25.10
  -8  -8  -1  187.18   17.80
   8  -8   1  203.88   17.10
  -8  -8  -1  212.88   16.70
  -8   8  -1  207.68   20.20
   8   8   1  209.58   22.00
  -8   8  -1  208.68   17.60
  10  -8   1   87.49   10.70
 -10  -8  -1   68.39    9.30
 -10  -8  -1  102.69   19.10
 -10  -8  -1   80.19   10.90
  10   8   1   67.09   14.10
 -10   8  -1  100.69   11.50
 -10   8  -1   90.49   13.90
  12  -8   1  205.68   18.20
 -12  -8  -1  217.58   19.10
 -12  -8  -1  213.38   26.50
  12  -8   1  207.48   18.00
  12   8   1  226.48   23.40
 -12   8  -1  230.48   22.40
 -12   8  -1  250.97   19.40
  12   8   1  220.58   18.80
 -14  -8  -1   46.30   10.10
 -14  -8  -1   30.70   13.10
  14  -8   1   44.40    7.70
 -14   8  -1   38.40   12.60
  14   8   1   43.10   13.90
  14   8   1   22.00    6.60
 -14   8  -1   43.90    8.10
   9  -9  -1   51.69    8.80
  -9   9   1   63.19   15.60
   9   9  -1   54.99   12.70
  -7  -9   1  295.27   23.20
  -7  -9   1  309.57   22.10
   7  -9  -1  255.87   22.10
   7   9  -1  296.57   27.10
  -7   9   1  261.87   26.90
  -5  -9   1  313.07   24.00
  -5  -9   1  308.47   24.70
   5  -9  -1  334.47   24.40
  -5   9   1  311.47   24.40
  -5   9   1  316.67   28.90
   5   9  -1  284.57   23.50
   5   9  -1  339.07   29.00
   3  -9  -1  131.59   12.40
   3  -9  -1  127.69   12.30
  -3  -9   1  131.29   12.90
  -3  -9   1  117.39   12.70
  -3   9   1  108.79   11.90
   3   9  -1  120.39   12.20
   3   9  -1  132.99   16.40
  -3   9   1  102.89   16.80
  -1  -9   1  121.49   13.40
   1  -9  -1  128.89   12.20
  -1  -9   1  107.09   12.20
   1  -9  -1  108.29   12.40
   1   9  -1  107.49   11.50
   1   9  -1  116.29   16.60
  -1   9   1  114.59   17.30
  -1   9   1  116.69   11.80
  -1  -9  -1   98.79   18.90
  -1  -9  -1   87.49   11.30
   1  -9   1  100.89   11.70
   1  -9   1   93.19   11.70
  -1  -9  -1   99.99   11.60
   1   9   1   96.69   16.60
  -1   9  -1   99.69   11.80
  -1   9  -1  103.39   15.80
  -3  -9  -1  222.28   19.20
   3  -9   1  212.48   18.80
  -3  -9  -1  234.18   19.20
   3  -9   1  250.27   19.70
  -3  -9  -1  223.68   26.20
  -3   9  -1  237.08   22.60
  -3   9  -1  244.98   19.50
   3   9   1  216.38   23.50
   5  -9   1  170.88   14.90
  -5  -9  -1  165.78   15.00
  -5  -9  -1  164.78   21.80
   5  -9   1  152.08   14.60
  -5  -9  -1  152.98   14.70
   5   9   1  146.19   19.20
  -5   9  -1  150.88   18.30
  -5   9  -1  143.79   14.70
  -7  -9  -1   15.10    5.80
   7  -9   1   30.00    6.60
  -7  -9  -1   17.50    5.60
  -7   9  -1   14.60    8.60
  -7   9  -1   20.80   10.00
  -9  -9  -1  145.29   14.20
  -9   9  -1  158.28   19.50
 -30   0   2  176.78   35.00
 -30   0   2  168.48   15.30
  30   0  -2  196.28   16.00
 -28   0   2   47.80   20.30
 -28   0   2   51.09    7.20
  28   0  -2   36.00    6.80
  28   0  -2   40.40    7.40
 -26   0   2 1112.39   91.59
 -26   0   2  942.51   67.99
  26   0  -2 1034.90   68.89
  26   0  -2 1059.89   68.69
  24   0  -2  233.78   18.00
 -24   0   2  255.87   17.80
 -24   0   2  192.58   31.20
  24   0  -2  234.88   18.20
 -22   0   2  242.48   31.70
  22   0  -2  226.68   17.90
 -22   0   2  215.38   17.00
  22   0  -2  217.88   17.00
  22   0  -2  250.37   17.80
  20   0  -2  275.37   19.40
 -20   0   2  259.87   19.20
  20   0  -2  247.58   19.50
 -20   0   2  256.47   32.00
  20   0  -2  306.77   20.50
  18   0  -2  204.98   14.80
  18   0  -2  187.68   14.20
 -18   0   2  187.28   13.80
 -18   0   2  154.58   23.50
  18   0  -2  187.38   14.00
 -16   0   2    1.50    2.00
  16   0  -2    3.80    2.00
  16   0  -2    1.20    2.20
  16   0  -2    5.00    2.80
 -16   0   2    3.60    7.20
  16   0  -2    3.00    2.70
 -14   0   2  173.78   21.50
  14   0  -2  176.68   13.10
  14   0  -2  175.08   12.60
 -14   0   2  169.88   12.30
  14   0  -2  178.38   13.40
  14   0  -2  157.88   12.10
 -14   0   2  149.69   11.10
  14   0  -2  176.28   12.60
 -12   0   2 6429.36  463.55
  12   0  -2 7729.73  453.05
  12   0  -2 7174.98  455.05
  12   0  -2 7336.07  454.65
 -12   0   2 6881.21  454.15
 -12   0   2 8240.38  453.35
  12   0  -2 6730.23  454.25
  12   0  -2 7198.68  454.15
 -10   0   2   34.90    2.40
  10   0  -2   34.50    4.30
  10   0  -2   26.10    3.40
  10   0  -2   30.20    5.30
  10   0  -2   23.70    2.40
  10   0  -2   29.70    3.70
 -10   0   2   34.00    3.60
  10   0  -2   30.10    4.20
 -10   0   2   32.50    9.50
  10   0  -2   25.90    2.30
  10   0  -2   31.90    2.40
  -8   0   2  153.38   16.40
   8   0  -2  138.19    9.70
   8   0  -2  121.79    9.70
   8   0  -2  118.79    8.70
   8   0  -2  125.49   11.50
  -8   0   2  123.09    8.40
   8   0  -2  116.59    9.80
  -8   0   2  136.39    9.20
   8   0  -2  117.29    9.20
   8   0  -2  123.49    9.30
   6   0  -2   23.80    5.80
   6   0  -2   29.30    3.60
  -6   0   2   24.00    2.70
  -6   0   2   19.90    2.70
  -6   0   2   34.10    8.20
   6   0  -2   21.50    3.70
   6   0  -2   19.00    3.40
   6   0  -2   28.90    3.20
   6   0  -2   18.10    2.70
  -6   0   2   22.90    2.20
   6   0  -2   23.60    2.80
  -4   0   2 1911.41  113.69
  -4   0   2 1716.33  119.69
  -4   0   2 1874.91  113.69
   4   0  -2 1681.03  114.29
   4   0  -2 1718.23  113.99
  -4   0   2 1684.63  113.79
   4   0  -2 1916.01  114.19
   4   0  -2 1751.12  113.59
   4   0  -2 1905.11  115.69
   4   0  -2 1857.81  117.19
   2   0  -2   17.30    3.00
   2   0  -2   25.40    5.80
   2   0  -2   15.60    4.30
  -2   0   2   21.10    2.60
   2   0  -2   20.30    1.90
  -2   0   2   33.50    2.50
   2   0  -2   21.90    2.80
   2   0  -2   18.30    3.10
  -2   0   2   25.90    2.40
  -2   0   2   24.60    2.60
  -2   0   2   21.20    6.40
   0   0  -2  341.17   22.70
   0   0  -2  367.86   24.90
   0   0   2  306.27   21.70
   0   0   2  328.37   21.80
   0   0   2  334.67   21.70
   0   0   2  347.47   22.60
   0   0  -2  324.77   21.90
   0   0  -2  330.57   22.10
   0   0   2  346.27   27.60
   0   0  -2  329.87   25.30
   0   0   2  327.77   22.00
   2   0   2 4393.66  281.37
  -2   0  -2 4317.67  281.07
  -2   0  -2 4767.42  284.67
  -2   0  -2 4479.15  284.77
   2   0   2 4094.59  281.67
  -2   0  -2 4320.57  280.87
   2   0   2 4341.17  280.87
   2   0   2 4507.35  280.87
   2   0   2 4809.12  280.87
  -2   0  -2 4363.36  281.97
   2   0   2 4752.12  281.07
  -4   0  -2  989.90   61.89
   4   0   2  949.31   63.19
   4   0   2  964.50   62.19
   4   0   2  974.00   61.79
   4   0   2 1060.69   61.59
  -4   0  -2  847.42   63.09
  -4   0  -2  986.30   66.19
   4   0   2  998.10   62.69
  -4   0  -2 1003.30   62.09
   6   0   2 1171.68   65.39
   6   0   2  984.90   65.29
   6   0   2 1004.20   65.89
   6   0   2  981.50   66.99
  -6   0  -2 1055.69   67.19
  -6   0  -2 1001.00   65.59
  -6   0  -2 1045.40   65.49
  -6   0  -2 1051.59   70.09
   6   0   2 1003.90   66.39
  -8   0  -2 3030.70  199.58
  -8   0  -2 2795.82  204.38
   8   0   2 3594.04  199.68
   8   0   2 2854.21  200.58
  -8   0  -2 3414.76  204.78
   8   0   2 3194.18  200.18
  -8   0  -2 3114.19  201.38
  -8   0  -2 3099.59  199.38
   8   0   2 3429.66  201.68
 -10   0  -2  953.30   58.29
  10   0   2  798.02   53.89
  10   0   2  785.32   52.29
  10   0   2  760.52   51.69
 -10   0  -2  718.43   51.49
 -10   0  -2  850.31   51.39
  10   0   2  753.82   51.49
 -10   0  -2  816.42   53.69
 -10   0  -2  914.31   57.19
 -12   0  -2   21.70    6.50
  12   0   2   26.40    2.60
 -12   0  -2   29.00    7.50
  12   0   2   24.40    5.00
  12   0   2   19.50    3.30
  12   0   2   26.40    3.20
 -12   0  -2   19.90    4.60
  14   0   2   34.80    6.50
 -14   0  -2   34.10    8.60
  14   0   2   35.90    4.70
 -14   0  -2   28.10    5.50
 -14   0  -2   40.30    8.40
  14   0   2   40.40    4.30
  16   0   2 1523.55   96.39
  16   0   2 1436.86   95.59
 -16   0  -2 1450.05   97.49
 -16   0  -2 1511.75  101.69
  16   0   2 1585.54   99.19
  18   0   2   14.20    5.40
  18   0   2   22.90    3.70
 -18   0  -2   15.90    4.70
 -18   0  -2   14.20    7.10
 -18   0  -2   27.70   13.70
  20   0   2    0.20    4.50
 -20   0  -2    7.00    4.60
 -20   0  -2    0.40    8.50
 -20   0  -2    2.20    6.40
  20   0   2   11.10    3.30
  22   0   2  469.55   35.10
 -22   0  -2  406.46   48.70
  22   0   2  457.55   30.80
 -24   0  -2  334.07   43.50
 -26   0  -2  249.88   38.60
  26   0   2  230.28   22.70
 -26   0  -2  215.38   18.50
  31  -1  -2   63.89    9.50
 -31   1   2   66.19   29.10
 -29  -1   2   -0.80   12.20
  29  -1  -2    1.40    4.10
 -29  -1   2    6.30    4.20
  29  -1  -2   -1.90    3.80
  29   1  -2    2.30    4.00
 -29   1   2    4.70    4.20
 -29   1   2    0.80   11.50
  27  -1  -2  260.77   19.40
 -27  -1   2  235.18   37.00
  27  -1  -2  263.47   19.70
 -27  -1   2  261.47   18.90
 -27   1   2  234.38   18.80
  27   1  -2  195.48   18.40
  27   1  -2  214.68   18.70
 -27   1   2  257.57   37.40
 -25  -1   2  272.57   37.40
  25  -1  -2  261.97   20.40
  25  -1  -2  252.37   19.80
 -25  -1   2  244.68   19.30
 -25   1   2  254.37   19.50
  25   1  -2  238.38   19.60
  25   1  -2  231.68   19.60
 -25   1   2  307.47   38.00
  23  -1  -2    5.80    3.60
 -23  -1   2    6.20    3.40
 -23  -1   2   12.00   12.50
  23  -1  -2    9.60    4.10
  23   1  -2   17.30    4.60
 -23   1   2   14.10    4.00
  23   1  -2   17.70    4.90
 -23   1   2   10.70   11.00
  21  -1  -2  293.87   20.80
 -21  -1   2  306.87   20.50
 -21  -1   2  321.47   36.30
  21  -1  -2  286.97   21.20
  21   1  -2  251.57   20.70
 -21   1   2  238.78   32.50
  21   1  -2  247.88   21.90
  21   1  -2  274.97   20.80
  21   1  -2  315.37   20.30
 -21   1   2  286.57   20.40
 -19  -1   2  146.29   22.30
  19  -1  -2  111.59   10.20
  19  -1  -2   96.19    9.60
  19  -1  -2  132.59   10.00
 -19  -1   2  105.39    9.20
  19   1  -2  107.99    9.90
  19   1  -2  109.69    8.70
  19   1  -2   93.99    9.10
  19   1  -2   96.09   10.80
 -19   1   2  115.69   20.50
  19   1  -2  114.99   10.00
 -19   1   2  111.19    9.50
 -17  -1   2 1623.54  109.69
  17  -1  -2 1590.94  111.09
 -17  -1   2 1873.81  110.49
 -17  -1   2 1704.13  124.89
  17  -1  -2 1676.33  110.69
  17  -1  -2 1684.43  110.79
 -17   1   2 1747.53  110.49
  17   1  -2 1758.52  111.29
  17   1  -2 1809.12  110.59
  17   1  -2 1734.33  110.79
  17   1  -2 1823.32  110.09
  15  -1  -2   53.29    7.00
  15  -1  -2   56.19    6.20
  15  -1  -2   58.29    6.50
 -15  -1   2   50.79   14.00
 -15  -1   2   72.69    5.90
  15  -1  -2   46.90    6.40
 -15  -1   2   49.40    4.90
 -15   1   2   59.99    5.70
  15   1  -2   57.49    5.50
  15   1  -2   58.99    6.40
 -15   1   2   57.09   12.80
  15   1  -2   62.59    7.10
  15   1  -2   59.39    5.90
  13  -1  -2  453.35   32.80
  13  -1  -2  419.56   31.00
  13  -1  -2  464.85   34.30
  13  -1  -2  480.15   32.60
 -13  -1   2  490.75   32.00
  13  -1  -2  510.45   32.40
 -13  -1   2  521.45   43.80
  13   1  -2  534.25   33.10
  13   1  -2  518.95   32.10
  13   1  -2  570.04   32.70
 -13   1   2  559.04   32.40
  13   1  -2  468.95   32.80
  13   1  -2  460.25   32.40
 -13   1   2  497.05   41.60
  13   1  -2  435.66   31.50
  11  -1  -2   49.90    5.50
 -11  -1   2   54.89    4.60
 -11  -1   2   50.79    4.80
  11  -1  -2   80.69    6.00
  11  -1  -2   54.09    7.20
 -11  -1   2   42.90   11.60
  11  -1  -2   57.09    5.10
  11  -1  -2   50.69    5.00
  11   1  -2   50.29    4.90
  11   1  -2   55.69    4.60
 -11   1   2   44.30    4.80
  11   1  -2   45.70    5.90
 -11   1   2   53.39   11.20
  11   1  -2   60.69    5.20
  11   1  -2   63.09    6.70
  11   1  -2   57.49    5.50
   9  -1  -2  492.65   32.10
  -9  -1   2  495.95   32.00
  -9  -1   2  523.95   31.80
   9  -1  -2  472.05   32.80
  -9  -1   2  444.66   40.00
   9  -1  -2  494.55   32.70
   9  -1  -2  499.35   32.30
  -9   1   2  467.95   32.10
   9   1  -2  498.55   32.00
   9   1  -2  500.15   32.30
   9   1  -2  476.85   34.20
  -9   1   2  508.15   39.20
   9   1  -2  516.25   32.30
   9   1  -2  517.75   32.70
  -7  -1   2 3330.37  192.48
  -7  -1   2 3067.49  183.08
  -7  -1   2 3074.29  183.08
   7  -1  -2 2451.25  185.48
   7  -1  -2 2820.82  183.58
   7  -1  -2 2822.52  183.28
  -7  -1   2 2623.04  182.78
   7  -1  -2 2927.71  182.98
   7  -1  -2 2693.93  183.48
   7   1  -2 2835.32  183.08
   7   1  -2 2902.01  183.28
   7   1  -2 2917.71  185.68
  -7   1   2 2741.33  188.88
  -7   1   2 3125.39  182.68
   7   1  -2 2887.61  183.08
   7   1  -2 3085.59  183.68
  -7   1   2 3070.19  183.28
   5  -1  -2  200.18   14.30
  -5  -1   2  187.78   20.10
  -5  -1   2  216.08   14.10
   5  -1  -2  181.38   15.30
   5  -1  -2  180.98   17.00
  -5  -1   2  210.18   14.10
  -5  -1   2  219.88   14.00
   5  -1  -2  196.88   14.50
   5  -1  -2  240.08   14.10
   5  -1  -2  212.48   13.80
   5  -1  -2  205.28   14.50
  -5  -1   2  214.38   14.10
   5   1  -2  211.18   14.00
  -5   1   2  223.38   14.00
   5   1  -2  213.58   14.50
  -5   1   2  231.38   14.30
   5   1  -2  187.18   16.60
  -5   1   2  229.08   19.30
  -5   1   2  211.98   13.60
   5   1  -2  202.18   14.20
   3  -1  -2 1190.08   78.09
   3  -1  -2 1248.88   74.09
   3  -1  -2 1138.29   74.89
   3  -1  -2 1170.58   74.59
  -3  -1   2 1299.07   74.69
   3  -1  -2 1132.99   74.69
  -3  -1   2 1174.08   74.49
  -3  -1   2 1114.59   74.29
   3  -1  -2 1184.08   74.79
   3  -1  -2 1189.18   76.59
  -3  -1   2 1223.38   74.49
  -3  -1   2 1365.46   82.29
   3   1  -2 1102.09   77.29
   3   1  -2 1128.29   74.49
   3   1  -2 1178.48   74.19
  -3   1   2 1135.69   74.69
  -3   1   2 1241.18   79.79
  -3   1   2 1152.68   74.49
   3   1  -2 1143.89   74.79
  -3   1   2 1147.59   74.09
  -3   1   2 1009.90   74.89
   1  -1  -2   98.49    7.30
   1  -1  -2   94.89    7.00
   1  -1  -2   91.59    7.50
   1  -1  -2  100.79    7.10
  -1  -1   2  100.79    7.00
  -1  -1   2   85.09   11.70
  -1  -1   2   79.29    7.00
   1  -1  -2  107.79   11.00
  -1  -1   2   89.19    7.20
  -1  -1   2   91.39    7.10
  -1  -1   2   92.69    6.80
   1  -1  -2  110.59    9.70
  -1   1   2   96.09    6.60
  -1   1   2   96.19    7.00
  -1   1   2  105.59    7.50
   1   1  -2   89.79    9.70
   1   1  -2   90.39    7.00
   1   1  -2   96.99    7.30
  -1   1   2  100.69    7.20
   1  -1   2 1785.52  117.49
   1  -1   2 1930.51  117.29
   1  -1   2 1606.74  117.59
  -1  -1  -2 1899.01  116.99
  -1  -1  -2 1906.81  121.29
  -1  -1  -2 1858.41  117.19
  -1  -1  -2 1907.51  118.09
  -1  -1  -2 1935.71  117.39
   1  -1   2 1921.71  117.69
  -1  -1  -2 1720.33  120.09
   1  -1   2 2081.09  117.19
   1   1   2 1798.62  116.99
  -1   1  -2 1673.73  118.19
  -1   1  -2 2066.29  121.29
   1   1   2 1864.51  117.09
  -1   1  -2 1930.91  117.49
   1   1   2 1680.93  117.19
   1   1   2 2051.89  118.49
  -1   1  -2 1833.02  117.19
   1   1   2 1685.13  117.49
   3  -1   2 2188.38  140.79
  -3  -1  -2 2185.08  139.49
   3  -1   2 2097.19  140.09
   3  -1   2 2077.49  140.49
   3  -1   2 2316.37  140.49
  -3  -1  -2 1999.20  143.29
  -3  -1  -2 2241.38  141.09
  -3  -1  -2 2202.98  139.99
  -3  -1  -2 2290.37  144.29
  -3  -1  -2 2188.18  139.79
   3   1   2 2285.77  139.49
  -3   1  -2 2447.06  140.09
   3   1   2 2399.16  141.29
  -3   1  -2 2310.87  140.29
   3   1   2 2284.17  139.99
   3   1   2 2179.08  139.69
   3   1   2 2045.80  140.59
   3   1   2 2248.38  140.19
  -3   1  -2 2181.98  143.89
  -5  -1  -2  229.88   18.90
  -5  -1  -2  188.78   15.90
   5  -1   2  213.08   15.80
  -5  -1  -2  218.78   14.50
   5  -1   2  220.98   15.60
  -5  -1  -2  216.88   14.60
   5  -1   2  222.68   15.50
  -5  -1  -2  238.68   19.30
   5  -1   2  255.27   14.50
   5  -1   2  221.28   15.10
  -5   1  -2  222.28   16.30
   5   1   2  219.28   14.40
   5   1   2  196.98   15.70
   5   1   2  214.98   14.50
   5   1   2  263.47   15.20
  -5   1  -2  217.38   15.00
  -5   1  -2  211.48   18.70
  -5   1  -2  244.48   19.20
  -5   1  -2  214.38   14.70
   5   1   2  220.18   16.30
   7  -1   2  329.97   20.40
  -7  -1  -2  298.87   23.80
  -7  -1  -2  277.77   20.70
   7  -1   2  273.47   19.50
   7  -1   2  280.87   19.90
   7  -1   2  258.57   20.50
  -7  -1  -2  292.07   18.80
  -7  -1  -2  283.07   18.70
  -7  -1  -2  337.57   24.10
   7  -1   2  307.87   19.10
   7   1   2  284.77   18.60
   7   1   2  303.67   19.10
   7   1   2  290.27   19.60
  -7   1  -2  291.47   19.40
  -7   1  -2  280.27   23.40
  -7   1  -2  286.17   19.20
   7   1   2  307.07   21.00
  -7   1  -2  309.27   21.10
  -7   1  -2  263.47   23.20
   7   1   2  297.07   21.10
   9  -1   2  252.47   17.10
   9  -1   2  229.48   14.90
  -9  -1  -2  239.78   19.70
   9  -1   2  229.08   15.50
   9  -1   2  230.28   15.90
   9  -1   2  219.88   15.20
  -9  -1  -2  263.37   20.50
   9  -1   2  217.58   16.00
  -9  -1  -2  211.68   16.60
   9   1   2  237.38   15.00
  -9   1  -2  214.88   15.10
   9   1   2  210.38   17.20
   9   1   2  181.18   16.50
  -9   1  -2  235.98   14.90
   9   1   2  203.38   15.40
  -9   1  -2  214.88   19.40
  -9   1  -2  206.88   16.60
  -9   1  -2  214.18   19.60
 -11  -1  -2  627.74   40.90
  11  -1   2  568.14   36.20
  11  -1   2  600.24   37.30
  11  -1   2  631.44   36.10
  11  -1   2  527.45   38.10
  11  -1   2  545.15   36.60
 -11  -1  -2  589.64   38.00
 -11  -1  -2  599.74   41.80
 -11   1  -2  538.45   35.80
  11   1   2  457.75   37.70
  11   1   2  494.15   38.70
 -11   1  -2  565.04   36.10
 -11   1  -2  543.05   37.90
 -11   1  -2  504.15   40.50
  11   1   2  535.75   36.60
 -11   1  -2  577.34   42.00
  11   1   2  557.94   36.10
  13  -1   2  573.64   34.40
 -13  -1  -2  418.66   35.70
  13  -1   2  529.05   37.00
  13  -1   2  525.45   35.50
 -13  -1  -2  612.94   41.00
  13  -1   2  509.85   34.40
  13  -1   2  502.45   34.80
 -13  -1  -2  624.24   39.20
 -13   1  -2  476.35   33.90
  13   1   2  496.95   34.90
  13   1   2  540.85   34.50
 -13   1  -2  515.65   39.30
 -13   1  -2  495.65   40.00
  13   1   2  542.85   37.00
 -13   1  -2  544.15   36.30
  15  -1   2  154.38   12.60
  15  -1   2  195.18   12.40
 -15  -1  -2  174.38   24.80
  15  -1   2  165.38   15.00
 -15  -1  -2  174.68   18.00
 -15  -1  -2  167.28   14.30
  15  -1   2  142.09   12.00
  15   1   2  174.28   12.30
 -15   1  -2  163.08   14.10
 -15   1  -2  166.48   16.90
  15   1   2  150.58   14.70
 -15   1  -2  176.28   18.10
 -17  -1  -2  394.76   27.10
 -17  -1  -2  378.86   41.00
  17  -1   2  363.26   24.80
 -17  -1  -2  364.86   30.90
  17  -1   2  372.86   28.10
  17  -1   2  362.26   25.40
  17   1   2  333.27   24.70
 -17   1  -2  464.85   32.50
 -17   1  -2  286.67   37.60
  17   1   2  379.36   28.20
 -17   1  -2  345.47   26.40
  19  -1   2  535.05   38.50
  19  -1   2  540.75   41.40
 -19  -1  -2  599.24   57.29
 -19  -1  -2  591.34   40.10
  19  -1   2  564.64   37.80
 -19  -1  -2  693.13   46.10
  19   1   2  528.45   37.80
 -19   1  -2  501.65   39.30
  19   1   2  536.15   41.40
 -19   1  -2  577.84   44.00
 -19   1  -2  633.24   57.69
 -21  -1  -2  724.83   65.79
 -21  -1  -2  664.43   46.00
  21  -1   2  685.83   43.80
  21  -1   2  615.64   47.50
 -21   1  -2  580.24   61.79
  21   1   2  623.44   43.60
  21   1   2  728.53   48.50
  23  -1   2    6.30    6.40
 -23  -1  -2   11.20   12.20
 -23   1  -2   13.00   12.40
  23   1   2   17.50    7.00
 -25  -1  -2  125.49   27.70
  25  -1   2  133.89   17.90
 -25   1  -2  153.38   29.10
  25   1   2  120.39   16.50
 -25   1  -2  127.69   12.40
  30  -2  -2  687.93   47.40
 -30  -2   2  657.33   46.20
 -28  -2   2  162.38   14.80
  28  -2  -2  154.98   15.00
 -28  -2   2  201.88   35.00
  28  -2  -2  184.88   15.70
 -28   2   2  179.98   31.80
 -28   2   2  150.28   14.90
  28   2  -2  169.78   15.20
  26  -2  -2   40.30    7.10
  26  -2  -2   43.70    7.10
 -26  -2   2   39.80    6.30
 -26  -2   2   29.90   16.80
  26   2  -2   34.00    6.60
  26   2  -2   52.39    7.50
 -26   2   2   40.30   17.30
 -26   2   2   50.49    7.10
  24  -2  -2   -2.60    3.30
 -24  -2   2    1.30    3.30
  24  -2  -2   -1.40    3.50
 -24  -2   2   -0.30    9.90
  24   2  -2    7.80    3.60
 -24   2   2    0.60   10.30
  24   2  -2   -2.60    4.20
  24   2  -2   -3.00    3.40
 -24   2   2    4.40    3.50
  22  -2  -2 1604.74   99.89
  22  -2  -2 1446.16  100.09
 -22  -2   2 1666.13   99.19
 -22  -2   2 1271.97  115.99
  22   2  -2 1535.25  101.09
  22   2  -2 1655.53  100.09
 -22   2   2 1543.95   99.29
  22   2  -2 1592.94   99.89
 -20  -2   2   28.70   13.50
 -20  -2   2   28.20    4.60
  20  -2  -2   38.20    6.10
  20  -2  -2   26.90    5.20
  20   2  -2   27.60    5.30
  20   2  -2   30.30    4.30
  20   2  -2   26.00    6.00
  20   2  -2   22.10    4.10
 -20   2   2   29.60    4.90
  20   2  -2   36.70    5.90
 -20   2   2   26.00   11.50
 -18  -2   2   58.19   16.40
  18  -2  -2   64.29    7.30
  18  -2  -2   55.39    7.60
 -18  -2   2   63.99    6.20
 -18  -2   2   70.89    6.40
 -18   2   2   73.59   15.60
  18   2  -2   59.19    7.50
  18   2  -2   54.09    7.90
 -18   2   2   59.29    6.70
  18   2  -2   68.19    7.70
  18   2  -2   62.59    6.50
  18   2  -2   70.59    5.90
 -16  -2   2  932.51   51.79
  16  -2  -2  751.22   52.09
  16  -2  -2  754.02   52.69
 -16  -2   2  731.83   51.59
 -16  -2   2  921.21   67.99
 -16   2   2  697.83   61.49
  16   2  -2  713.03   52.49
  16   2  -2  755.52   51.99
  16   2  -2  752.22   52.19
 -16   2   2  885.21   52.19
  16   2  -2  801.22   51.49
  16   2  -2  871.11   53.19
 -14  -2   2  333.67   21.50
  14  -2  -2  319.67   22.30
  14  -2  -2  319.87   22.50
  14  -2  -2  280.77   24.50
 -14  -2   2  350.76   34.10
  14  -2  -2  308.47   21.90
 -14  -2   2  310.67   21.40
  14  -2  -2  344.17   20.90
  14   2  -2  274.97   24.20
 -14   2   2  329.97   21.80
  14   2  -2  352.46   22.10
 -14   2   2  287.07   29.40
  14   2  -2  288.27   21.90
  14   2  -2  334.87   21.60
  14   2  -2  321.57   22.60
 -12  -2   2  437.46   28.80
  12  -2  -2  416.46   29.60
  12  -2  -2  385.26   29.60
  12  -2  -2  432.96   32.50
  12  -2  -2  448.46   29.20
  12  -2  -2  439.16   28.50
 -12  -2   2  451.65   29.00
 -12  -2   2  394.16   39.00
 -12   2   2  453.95   29.20
  12   2  -2  440.06   29.50
  12   2  -2  482.55   30.90
  12   2  -2  482.25   32.00
  12   2  -2  425.16   29.30
  12   2  -2  450.35   29.10
  10  -2  -2  825.62   53.89
  10  -2  -2  853.71   53.19
 -10  -2   2  849.72   63.89
  10  -2  -2  736.83   56.39
  10  -2  -2  800.32   52.79
 -10  -2   2  905.71   53.19
 -10  -2   2  858.31   52.89
  10  -2  -2  720.03   53.39
  10  -2  -2  894.01   53.89
 -10  -2   2  853.91   52.39
 -10   2   2  731.23   58.79
  10   2  -2  812.72   53.29
  10   2  -2  904.91   55.49
 -10   2   2  840.82   52.09
  10   2  -2  841.52   53.59
  10   2  -2  813.52   55.19
 -10   2   2  813.72   53.19
  10   2  -2  848.42   53.29
   8  -2  -2 2987.50  200.58
  -8  -2   2 3053.09  200.08
   8  -2  -2 3079.89  200.68
   8  -2  -2 3025.80  199.88
  -8  -2   2 3471.85  199.88
   8  -2  -2 2893.11  203.58
   8  -2  -2 3255.17  200.08
  -8  -2   2 3097.39  200.18
  -8  -2   2 3235.78  199.68
  -8  -2   2 3236.68  209.98
  -8   2   2 3303.57  199.28
   8   2  -2 3236.18  200.18
   8   2  -2 3164.58  202.58
   8   2  -2 2962.60  200.48
   8   2  -2 3428.46  201.78
   8   2  -2 3035.50  200.08
  -8   2   2 3267.87  199.68
  -8   2   2 3665.53  206.48
  -8   2   2 2852.21  200.08
  -6  -2   2  622.94   45.80
   6  -2  -2  604.94   36.40
  -6  -2   2  589.24   37.20
  -6  -2   2  577.84   36.80
   6  -2  -2  560.54   36.80
   6  -2  -2  518.85   36.80
  -6  -2   2  520.45   36.60
   6  -2  -2  606.64   37.50
  -6  -2   2  527.85   37.00
   6  -2  -2  535.25   37.50
   6  -2  -2  647.14   37.10
   6  -2  -2  511.15   40.30
  -6   2   2  564.84   36.10
   6   2  -2  558.64   37.00
  -6   2   2  570.24   36.90
  -6   2   2  594.94   41.50
   6   2  -2  593.54   38.10
   6   2  -2  560.24   39.80
  -6   2   2  608.14   37.10
   6   2  -2  589.84   37.40
  -4  -2   2  868.71   53.59
   4  -2  -2  761.42   57.29
   4  -2  -2  789.02   55.99
  -4  -2   2  869.51   53.99
  -4  -2   2  802.22   53.99
   4  -2  -2  849.91   54.19
   4  -2  -2  823.42   54.29
   4  -2  -2  943.21   54.19
  -4  -2   2  907.41   53.89
  -4  -2   2  808.02   61.29
  -4  -2   2  797.22   53.49
   4  -2  -2  861.71   53.59
   4   2  -2  786.82   56.79
   4   2  -2  822.72   54.29
   4   2  -2  972.30   54.69
  -4   2   2  833.32   53.89
   4   2  -2  846.12   53.99
  -4   2   2  792.92   57.49
  -4   2   2  825.22   53.99
  -4   2   2  811.22   53.09
  -4   2   2  936.01   55.29
  -2  -2   2 3664.43  220.68
  -2  -2   2 3234.88  212.28
   2  -2  -2 3327.87  216.18
   2  -2  -2 3315.37  214.98
  -2  -2   2 3395.56  212.38
  -2  -2   2 3300.07  212.58
  -2  -2   2 3706.83  211.98
   2  -2  -2 3484.45  212.38
   2  -2  -2 3372.26  212.78
   2  -2  -2 3466.65  212.68
   2   2  -2 3630.74  216.08
  -2   2   2 3208.98  213.28
   2   2  -2 3084.49  212.28
  -2   2   2 3297.87  211.68
   2   2  -2 3182.68  212.48
   2   2  -2 3182.78  212.58
  -2   2   2 3434.76  212.28
   0  -2  -2  238.38   18.90
   0  -2   2  194.88   14.30
   0  -2   2  222.98   15.00
   0  -2  -2  242.88   18.30
   0  -2  -2  241.48   15.00
   0  -2  -2  209.08   15.50
   0  -2  -2  202.18   14.40
   0  -2   2  246.78   14.80
   0  -2   2  242.98   21.60
   0  -2   2  232.78   15.20
   0  -2   2  225.18   14.80
   0   2  -2  213.88   18.20
   0   2   2  202.78   15.90
   0   2   2  210.68   14.70
   0   2   2  219.38   15.80
   0   2  -2  211.08   14.80
   0   2   2  214.38   14.30
   0   2  -2  194.88   14.60
   0   2  -2  212.48   15.00
   2  -2   2   65.19    5.40
  -2  -2  -2   66.69    8.50
  -2  -2  -2   67.39    4.50
   2  -2   2   59.09    5.60
  -2  -2  -2   65.39    8.90
   2  -2   2   59.29    5.10
   2  -2   2   63.09    5.60
  -2  -2  -2   68.69    6.30
  -2  -2  -2   65.89    5.10
  -2   2  -2   62.79    5.20
   2   2   2   48.80    6.00
   2   2   2   78.29    6.50
   2   2   2   53.49    5.10
  -2   2  -2   65.69    5.50
   2   2   2   60.49    4.90
   2   2   2   66.39    4.90
  -2   2  -2   62.49    8.10
  -2   2  -2   59.89    5.10
   4  -2   2  607.24   42.50
   4  -2   2  659.33   42.60
   4  -2   2  653.23   42.10
   4  -2   2  635.44   42.40
  -4  -2  -2  609.04   45.80
  -4  -2  -2  762.42   47.00
  -4  -2  -2  676.53   43.30
   4   2   2  754.62   43.70
   4   2   2  624.14   43.20
  -4   2  -2  671.53   42.30
  -4   2  -2  648.44   42.00
  -4   2  -2  641.84   46.30
   4   2   2  582.84   42.00
   4   2   2  595.54   41.50
   4   2   2  656.43   41.90
  -4   2  -2  693.93   42.20
  -6  -2  -2 4307.87  250.57
  -6  -2  -2 4198.08  246.78
   6  -2   2 4093.39  245.78
   6  -2   2 3919.31  246.18
   6  -2   2 3919.01  245.28
   6  -2   2 3858.51  244.78
  -6  -2  -2 3891.01  249.18
   6  -2   2 3897.81  245.88
   6   2   2 3877.31  244.38
   6   2   2 3851.31  244.88
  -6   2  -2 4081.59  245.48
  -6   2  -2 3890.81  245.08
   6   2   2 3394.06  246.48
  -6   2  -2 3394.16  249.28
  -6   2  -2 4124.69  246.98
  -6   2  -2 3594.04  245.58
   6   2   2 3895.91  245.28
  -8  -2  -2  165.18   17.50
  -8  -2  -2  201.08   16.00
   8  -2   2  205.28   15.30
   8  -2   2  182.48   15.60
   8  -2   2  200.98   14.60
   8  -2   2  204.78   15.10
   8  -2   2  231.98   14.90
   8  -2   2  233.08   14.30
   8   2   2  212.48   14.80
   8   2   2  227.68   14.40
   8   2   2  223.08   16.40
  -8   2  -2  215.18   14.40
  -8   2  -2  206.68   19.10
  -8   2  -2  190.28   14.60
  -8   2  -2  210.08   16.20
   8   2   2  265.87   17.30
  10  -2   2  264.37   19.30
 -10  -2  -2  276.57   22.70
 -10  -2  -2  212.88   23.20
  10  -2   2  323.07   19.70
 -10  -2  -2  279.17   20.90
  10  -2   2  302.97   19.90
  10  -2   2  289.57   19.00
  10  -2   2  307.97   21.20
  10  -2   2  297.87   20.20
  10   2   2  242.68   20.70
 -10   2  -2  290.97   19.30
 -10   2  -2  239.28   20.50
 -10   2  -2  278.47   18.90
 -10   2  -2  264.07   23.90
  10   2   2  299.57   19.20
  10   2   2  340.67   22.30
 -10   2  -2  299.87   24.60
 -12  -2  -2  969.60   72.09
  12  -2   2 1097.59   67.39
 -12  -2  -2 1082.09   70.19
  12  -2   2 1085.29   67.79
  12  -2   2 1075.69   66.99
 -12  -2  -2  848.02   77.99
  12  -2   2 1179.38   69.19
 -12  -2  -2 1025.50   68.49
  12  -2   2 1102.89   66.49
  12   2   2 1094.09   66.59
  12   2   2  884.51   69.09
 -12   2  -2 1031.70   66.29
 -12   2  -2 1151.78   73.09
 -12   2  -2  976.80   66.59
  12   2   2 1049.30   68.79
 -12   2  -2  958.60   71.89
  14  -2   2  897.61   58.49
  14  -2   2  815.42   58.69
  14  -2   2  883.01   59.39
  14  -2   2  965.30   61.49
 -14  -2  -2  998.20   75.39
  14  -2   2  842.62   58.89
 -14  -2  -2  884.11   64.69
 -14  -2  -2  889.61   60.69
  14  -2   2  975.00   59.89
 -14   2  -2  929.51   58.29
 -14   2  -2  902.91   60.49
  14   2   2  920.91   58.69
 -14   2  -2  929.91   64.79
  14   2   2  946.41   62.79
  14   2   2  832.92   60.89
 -14   2  -2  926.31   58.69
  16  -2   2  132.59   10.80
 -16  -2  -2  101.89   15.20
 -16  -2  -2  114.39   21.40
  16  -2   2  165.68   14.20
  16  -2   2  142.39   10.60
  16  -2   2  128.59   11.70
 -16  -2  -2  145.39   13.20
  16  -2   2  125.79   10.90
 -16   2  -2  152.88   12.60
  16   2   2  142.29   13.60
 -16   2  -2  147.09   16.20
 -16   2  -2  133.29   16.50
  16   2   2  168.18   16.00
  16   2   2  141.29   10.80
  18  -2   2  847.02   57.79
 -18  -2  -2  737.43   59.09
  18  -2   2  922.21   57.39
 -18  -2  -2  974.40   77.99
 -18  -2  -2  712.93   62.79
  18  -2   2 1008.90   61.69
 -18   2  -2 1025.90   78.19
  18   2   2  816.82   57.29
  18   2   2  873.11   60.69
 -18   2  -2  929.61   59.39
 -20  -2  -2  324.07   26.60
  20  -2   2  359.16   24.50
 -20  -2  -2  396.56   43.50
 -20  -2  -2  329.77   31.30
  20  -2   2  341.77   25.10
  20  -2   2  415.06   29.40
 -20   2  -2  319.17   40.90
  20   2   2  338.77   28.00
  20   2   2  350.46   24.60
  22  -2   2   -2.50    5.20
 -22  -2  -2    3.20   10.00
  22  -2   2    2.00    3.00
 -22   2  -2   -0.40    3.00
 -22   2  -2   -0.10    9.60
  22   2   2    0.20    5.00
 -24  -2  -2   62.29   23.40
  24  -2   2   99.69   14.30
  24   2   2   60.09   11.70
 -24   2  -2   97.49   26.10
 -24   2  -2   68.29    8.70
  26  -2   2  599.94   46.80
 -26   2  -2  555.04   36.80
 -26   2  -2  430.66   54.59
  26   2   2  535.15   45.10
 -29  -3   2    5.10    3.90
  29  -3  -2    4.80    4.70
 -29   3   2   -0.20    4.50
  27  -3  -2  174.68   16.70
 -27  -3   2  179.48   34.00
 -27  -3   2  191.28   15.40
  27  -3  -2  183.48   16.20
  27   3  -2  208.48   16.60
 -27   3   2  184.08   15.70
 -25  -3   2  243.58   18.80
 -25  -3   2  223.58   37.20
  25  -3  -2  236.88   19.40
  25  -3  -2  279.27   20.90
  25   3  -2  267.87   20.10
 -25   3   2  258.87   19.40
  23  -3  -2   39.10    7.10
 -23  -3   2   47.70   18.70
 -23  -3   2   32.10    5.20
  23  -3  -2   43.40    6.90
 -23   3   2   32.20    5.80
  23   3  -2   39.60    6.20
  23   3  -2   45.50    7.00
  21  -3  -2  202.38   16.40
 -21  -3   2  191.58   14.70
  21  -3  -2  181.58   15.50
 -21  -3   2  184.28   29.30
  21   3  -2  205.08   15.90
  21   3  -2  196.98   15.80
 -21   3   2  203.88   15.30
 -19  -3   2   91.89    8.20
 -19  -3   2   96.89    8.50
  19  -3  -2   98.49    9.20
  19  -3  -2   82.19   10.10
 -19  -3   2   88.39   20.00
  19   3  -2   91.99    9.00
  19   3  -2  107.19    9.50
  19   3  -2  103.59   10.50
  19   3  -2   91.79   11.80
 -19   3   2  102.49    8.90
 -17  -3   2 1220.48   77.99
 -17  -3   2 1385.16   97.19
  17  -3  -2 1135.29   78.59
 -17  -3   2 1082.49   78.09
  17  -3  -2 1123.19   79.29
 -17   3   2 1242.28   89.49
  17   3  -2 1278.07   77.99
  17   3  -2 1266.87   82.99
 -17   3   2 1201.28   78.39
  17   3  -2 1176.78   79.19
  17   3  -2 1231.48   78.49
  17   3  -2 1256.67   78.99
 -15  -3   2  124.89   10.40
  15  -3  -2  161.28   10.10
 -15  -3   2  126.69   10.10
 -15  -3   2  113.29   20.40
  15  -3  -2  130.49   10.80
  15  -3  -2  124.89   11.30
 -15   3   2  125.09   17.60
  15   3  -2  125.59   11.10
  15   3  -2  137.09   11.00
 -15   3   2  136.59   10.60
  15   3  -2  152.18   10.40
  15   3  -2  136.99   11.60
  15   3  -2  148.69   14.40
  13  -3  -2  430.36   31.10
 -13  -3   2  450.15   30.40
  13  -3  -2  518.55   35.80
 -13  -3   2  404.76   41.50
 -13  -3   2  453.95   29.90
  13  -3  -2  423.46   30.40
  13  -3  -2  465.45   30.00
  13   3  -2  489.25   30.30
 -13   3   2  478.95   30.40
  13   3  -2  492.15   32.30
  13   3  -2  454.95   30.70
  13   3  -2  476.75   33.50
  13   3  -2  432.56   30.60
 -13   3   2  397.66   36.30
  11  -3  -2   50.09    6.20
 -11  -3   2   62.29   14.80
 -11  -3   2   50.19    4.30
 -11  -3   2   52.49    5.70
 -11  -3   2   58.59    4.80
  11  -3  -2   49.30    5.40
  11  -3  -2   58.19    5.20
  11  -3  -2   57.29    8.90
  11  -3  -2   43.50    5.70
  11   3  -2   53.19    5.60
  11   3  -2   56.79    5.40
  11   3  -2   60.99    7.70
 -11   3   2   51.99    5.50
 -11   3   2   57.29    9.50
 -11   3   2   53.29    8.20
  11   3  -2   49.50    7.00
  11   3  -2   59.09    5.50
   9  -3  -2  696.33   45.10
   9  -3  -2  761.02   43.50
   9  -3  -2  584.84   45.70
   9  -3  -2  750.02   44.40
   9  -3  -2  646.94   48.70
  -9  -3   2  631.94   43.80
  -9  -3   2  649.43   44.40
  -9  -3   2  650.43   44.50
   9  -3  -2  582.24   44.10
  -9  -3   2  629.64   53.89
  -9  -3   2  629.94   43.80
   9   3  -2  758.42   47.60
   9   3  -2  724.13   44.60
   9   3  -2  650.73   44.70
   9   3  -2  688.73   46.40
  -9   3   2  697.03   48.70
   9   3  -2  711.93   44.40
  -9   3   2  755.62   44.50
  -9   3   2  694.13   44.00
  -9   3   2  810.02   47.40
   7  -3  -2 1520.65   95.09
   7  -3  -2 1414.86   99.69
  -7  -3   2 1603.54   94.89
  -7  -3   2 1512.65   95.29
   7  -3  -2 1477.85   95.59
  -7  -3   2 1452.95   94.49
   7  -3  -2 1396.96   95.09
  -7  -3   2 1713.83  106.49
   7  -3  -2 1590.24   94.99
   7  -3  -2 1322.87   94.39
  -7  -3   2 1598.24   95.49
   7   3  -2 1522.65   96.69
   7   3  -2 1604.84   98.69
  -7   3   2 1352.96   97.79
  -7   3   2 1498.05   97.29
   7   3  -2 1482.15   95.09
   7   3  -2 1405.56   95.39
  -7   3   2 1479.75   94.99
   5  -3  -2  175.08   12.40
  -5  -3   2  218.08   21.30
   5  -3  -2  183.48   13.00
   5  -3  -2  197.48   13.00
   5  -3  -2  211.38   15.60
   5  -3  -2  184.28   17.10
  -5  -3   2  179.88   12.00
  -5  -3   2  188.68   12.80
  -5  -3   2  193.18   12.70
  -5  -3   2  170.58   13.00
   5  -3  -2  165.78   12.90
   5  -3  -2  171.88   12.30
   5   3  -2  177.58   13.00
  -5   3   2  150.08   14.00
   5   3  -2  175.88   12.70
  -5   3   2  161.98   12.40
   5   3  -2  188.78   13.90
  -3  -3   2  739.53   55.59
   3  -3  -2  735.83   47.90
  -3  -3   2  734.23   46.90
   3  -3  -2  728.93   52.29
   3  -3  -2  780.32   47.90
  -3  -3   2  741.93   48.00
  -3  -3   2  729.43   47.70
  -3  -3   2  764.92   47.80
   3  -3  -2  754.12   48.30
   3  -3  -2  727.03   50.69
  -3   3   2  695.93   47.40
   3   3  -2  756.92   48.60
   3   3  -2  693.23   47.60
   3   3  -2  780.22   48.20
   1  -3  -2  371.46   26.20
  -1  -3   2  339.87   22.80
   1  -3  -2  330.17   22.70
   1  -3  -2  340.37   23.20
  -1  -3   2  355.76   29.90
  -1  -3   2  361.66   21.50
   1  -3  -2  338.57   26.80
  -1  -3   2  301.27   21.50
  -1  -3   2  302.37   22.20
   1  -3  -2  307.87   22.10
  -1  -3   2  352.76   22.60
   1   3  -2  327.07   22.70
   1   3  -2  319.77   22.30
  -1   3   2  343.47   22.20
   1   3  -2  378.36   23.20
  -1   3   2  310.47   23.80
  -1  -3  -2 1785.82  113.49
  -1  -3  -2 1828.82  114.19
   1  -3   2 1947.01  109.09
  -1  -3  -2 1772.22  108.79
  -1  -3  -2 1778.32  110.29
   1  -3   2 1596.94  116.29
   1  -3   2 1787.22  109.49
   1  -3   2 1789.92  109.29
   1  -3   2 1641.24  109.69
  -1   3  -2 1450.35  109.49
  -1   3  -2 1681.73  109.59
   1   3   2 1477.05  110.19
   1   3   2 1867.61  111.19
  -1   3  -2 1807.32  109.29
   1   3   2 1627.64  108.99
   3  -3   2 1425.96   93.09
  -3  -3  -2 1472.95   94.39
  -3  -3  -2 1479.55   97.69
  -3  -3  -2 1481.45   92.49
   3  -3   2 1494.55   93.59
   3  -3   2 1493.05   93.39
   3  -3   2 1436.66   93.69
  -3  -3  -2 1507.05   97.89
  -3   3  -2 1465.95   93.69
   3   3   2 1544.75   94.59
   3   3   2 1415.36   92.99
  -3   3  -2 1267.27   93.49
  -3   3  -2 1447.56   93.19
   3   3   2 1596.64   95.19
   5  -3   2  328.47   22.10
  -5  -3  -2  351.66   23.10
  -5  -3  -2  309.27   25.50
   5  -3   2  327.27   22.20
   5  -3   2  309.77   21.40
   5  -3   2  327.17   22.00
  -5  -3  -2  321.77   26.40
  -5   3  -2  325.97   21.50
  -5   3  -2  361.86   22.10
   5   3   2  311.87   22.80
   5   3   2  297.37   23.30
   5   3   2  328.77   20.80
  -5   3  -2  276.37   21.80
   7  -3   2   67.49    6.90
   7  -3   2   78.79    7.40
   7  -3   2   79.69    7.00
   7  -3   2   80.59    6.00
  -7  -3  -2   69.89    9.60
  -7  -3  -2   59.59    7.90
  -7  -3  -2   76.69   11.20
   7  -3   2   70.79    6.30
   7  -3   2   82.89    6.80
  -7   3  -2   70.19    6.20
  -7   3  -2   71.89    6.60
   7   3   2   77.39    8.60
   7   3   2   78.69    8.10
  -7   3  -2   68.19    6.90
   7   3   2   75.69    6.20
  -9  -3  -2  117.79   11.80
   9  -3   2  144.19   11.00
   9  -3   2  133.79   11.10
  -9  -3  -2  144.29   15.90
   9  -3   2  130.39   10.30
   9  -3   2  142.99   10.80
  -9  -3  -2  120.69   13.50
  -9  -3  -2  164.28   19.90
   9  -3   2  153.08   10.20
   9  -3   2  138.19   11.80
   9   3   2  137.79   12.20
  -9   3  -2  126.29   10.60
   9   3   2  150.48   13.10
  -9   3  -2  125.89   11.30
   9   3   2  133.69   10.10
  -9   3  -2  154.08   12.50
  -9   3  -2  141.19   10.30
 -11  -3  -2  416.56   34.80
 -11  -3  -2  474.05   43.50
  11  -3   2  525.55   33.90
  11  -3   2  438.06   32.40
  11  -3   2  477.65   31.80
 -11  -3  -2  433.56   33.30
 -11  -3  -2  531.25   38.60
  11  -3   2  548.05   32.60
  11  -3   2  484.45   32.20
  11  -3   2  463.65   31.40
  11   3   2  482.05   33.80
 -11   3  -2  584.54   39.30
 -11   3  -2  455.05   31.90
 -11   3  -2  441.16   31.40
  11   3   2  483.05   31.60
 -11   3  -2  483.65   33.60
 -11   3  -2  434.16   33.10
  13  -3   2  620.24   39.50
 -13  -3  -2  527.15   51.99
 -13  -3  -2  628.84   46.60
  13  -3   2  613.84   40.80
  13  -3   2  581.64   40.30
  13  -3   2  598.04   41.90
  13  -3   2  609.34   40.20
  13  -3   2  571.44   39.70
 -13  -3  -2  605.04   41.70
  13   3   2  540.55   39.50
  13   3   2  536.65   42.70
  13   3   2  578.24   41.80
 -13   3  -2  619.64   39.40
 -13   3  -2  728.73   47.50
 -13   3  -2  622.84   40.00
 -13   3  -2  657.73   41.80
 -15  -3  -2  186.48   21.50
  15  -3   2  236.98   16.40
 -15  -3  -2  234.58   18.30
  15  -3   2  195.08   15.40
  15  -3   2  222.38   18.50
 -15  -3  -2  279.77   31.20
  15  -3   2  231.18   16.10
  15  -3   2  185.48   16.20
  15  -3   2  204.38   16.70
  15   3   2  254.47   20.90
 -15   3  -2  185.38   20.90
 -15   3  -2  210.48   15.90
 -15   3  -2  232.78   17.80
  15   3   2  216.08   15.90
 -15   3  -2  207.58   21.30
 -15   3  -2  223.98   15.40
  15   3   2  195.88   18.00
 -17  -3  -2  302.47   35.30
 -17  -3  -2  237.48   26.10
 -17  -3  -2  283.77   22.60
  17  -3   2  246.08   20.30
  17  -3   2  274.97   20.00
  17  -3   2  241.68   19.30
  17  -3   2  267.67   20.80
  17  -3   2  308.57   20.50
  17  -3   2  322.17   23.40
 -17   3  -2  310.67   26.80
 -17   3  -2  277.27   33.60
  17   3   2  282.97   19.80
  17   3   2  291.77   22.90
  17   3   2  244.38   24.00
  19  -3   2  460.75   35.60
  19  -3   2  423.56   32.60
  19  -3   2  514.55   32.70
  19  -3   2  512.15   33.50
 -19  -3  -2  407.06   47.50
  19  -3   2  465.25   32.40
 -19  -3  -2  552.04   40.90
 -19  -3  -2  388.56   34.20
  19  -3   2  465.25   31.90
  19   3   2  463.45   32.10
  19   3   2  478.75   37.70
 -19   3  -2  557.34   51.49
  19   3   2  449.76   35.20
  21  -3   2  431.06   28.30
  21  -3   2  373.76   31.10
  21  -3   2  443.26   27.60
 -21  -3  -2  347.97   33.90
 -21  -3  -2  403.96   47.00
  21   3   2  442.96   31.90
 -21   3  -2  320.07   42.00
 -21   3  -2  403.56   27.90
  23  -3   2    4.70    5.60
 -23  -3  -2    7.80   12.20
  23  -3   2    2.70    5.00
  23   3   2   -1.80    5.90
 -23   3  -2    6.60   11.30
 -23   3  -2    7.70    3.70
 -25  -3  -2  103.39   29.70
  25  -3   2  109.29   16.10
 -25   3  -2  116.19   11.20
  25   3   2  106.49   15.80
 -25   3  -2  136.99   27.60
  28  -4  -2   49.40   12.90
 -28   4   2   27.00    6.60
  26  -4  -2  659.13   45.50
 -26  -4   2  666.53   43.40
  26  -4  -2  670.23   44.60
 -26  -4   2  577.84   66.09
  26   4  -2  628.24   44.40
 -26   4   2  628.44   43.70
 -24  -4   2  153.98   12.50
  24  -4  -2  136.49   14.10
 -24  -4   2  146.29   29.70
  24  -4  -2  155.48   13.80
 -24   4   2  144.39   13.00
 -24   4   2  161.38   19.00
  24   4  -2  165.38   14.20
  22  -4  -2  166.28   15.20
 -22  -4   2  143.39   28.50
 -22  -4   2  192.68   13.70
 -22  -4   2  197.28   18.80
  22  -4  -2  149.19   14.30
 -22   4   2  219.18   20.70
 -22   4   2  178.08   14.10
  22   4  -2  163.88   14.30
  22   4  -2  153.48   14.50
 -20  -4   2  241.38   16.20
 -20  -4   2  214.88   16.90
 -20  -4   2  207.38   31.60
  20  -4  -2  223.68   17.00
  20  -4  -2  180.28   17.30
  20   4  -2  246.98   22.60
 -20   4   2  243.28   16.80
 -20   4   2  205.28   21.30
  20   4  -2  214.78   17.30
  20   4  -2  208.98   17.40
  18  -4  -2  176.38   14.80
 -18  -4   2  175.58   12.90
  18  -4  -2  169.28   14.00
 -18  -4   2  215.68   29.50
 -18  -4   2  170.88   13.70
  18   4  -2  165.48   14.00
 -18   4   2  174.68   13.70
  18   4  -2  168.98   18.20
  18   4  -2  162.48   14.30
 -18   4   2  161.68   17.80
 -16  -4   2    2.00    8.30
 -16  -4   2    5.10    2.90
 -16  -4   2    2.70    1.90
  16  -4  -2    3.20    2.30
  16  -4  -2   -1.20    2.70
  16  -4  -2    3.00    3.00
  16   4  -2    3.70    2.50
 -16   4   2    6.40    4.90
  16   4  -2    3.50    3.00
  16   4  -2    0.10    4.90
 -16   4   2    4.40    2.60
  16   4  -2   -2.00    3.00
  14  -4  -2   65.09    6.80
 -14  -4   2   78.99    7.20
  14  -4  -2   70.89    7.40
 -14  -4   2   69.59   17.50
  14  -4  -2   71.29    8.40
 -14  -4   2   63.89    5.70
  14   4  -2   56.79    6.40
  14   4  -2   69.29   10.60
  14   4  -2   73.09    7.30
  14   4  -2   73.19    7.60
 -14   4   2   66.49    6.50
 -14   4   2   54.99    9.60
 -12  -4   2 3197.08  243.18
  12  -4  -2 3775.22  231.78
  12  -4  -2 3598.14  230.68
 -12  -4   2 3401.76  229.78
  12  -4  -2 3911.01  230.58
 -12  -4   2 4064.99  231.18
  12   4  -2 3532.35  233.48
  12   4  -2 3499.55  230.78
 -12   4   2 3570.14  230.38
  12   4  -2 4095.59  234.18
 -12   4   2 3264.57  233.48
  12   4  -2 3818.22  230.48
  12   4  -2 3678.63  230.98
 -10  -4   2    8.80    2.80
  10  -4  -2    2.50    2.20
 -10  -4   2    7.40    7.50
 -10  -4   2    6.20    2.70
  10  -4  -2    4.20    5.00
 -10  -4   2    9.90    1.90
  10  -4  -2    5.00    2.40
  10  -4  -2    4.40    2.70
  10  -4  -2    4.60    3.40
 -10  -4   2    4.80    2.00
  10   4  -2    7.70    3.90
  10   4  -2    3.90    3.50
  10   4  -2    5.00    2.50
 -10   4   2    5.70    2.40
  10   4  -2    8.10    2.30
 -10   4   2    7.90    4.10
   8  -4  -2  111.09    9.20
  -8  -4   2  105.29    9.00
  -8  -4   2   99.19    7.50
  -8  -4   2  110.69    8.80
   8  -4  -2  108.39   11.30
   8  -4  -2  124.39    8.90
  -8  -4   2  103.49    8.30
   8  -4  -2  108.99    8.50
   8  -4  -2  100.89   13.20
   8  -4  -2  116.49    7.90
   8  -4  -2  110.79    8.60
  -8  -4   2  117.29   17.10
   8   4  -2  104.09    8.50
  -8   4   2   93.29    8.30
   8   4  -2  107.49   10.60
  -8   4   2   93.99   10.60
   8   4  -2  106.59    8.90
  -6  -4   2   97.79    7.60
   6  -4  -2  100.99    7.30
  -6  -4   2   82.09    8.10
   6  -4  -2   89.39   12.10
  -6  -4   2   84.29    6.50
   6  -4  -2   97.99    8.20
   6  -4  -2   99.09    8.10
  -6  -4   2   90.49    7.80
   6  -4  -2  103.99    8.30
   6  -4  -2  129.69   11.70
   6  -4  -2   95.59    7.50
   6   4  -2   93.49    7.80
   6   4  -2   99.39    9.50
  -6   4   2   94.99   10.10
  -6   4   2   94.09    7.50
   6   4  -2   90.39    7.90
  -4  -4   2 1767.92  109.29
   4  -4  -2 1622.84   99.09
  -4  -4   2 1525.55   99.29
   4  -4  -2 1558.54   98.59
   4  -4  -2 1641.04  102.99
   4  -4  -2 1541.85   99.49
   4  -4  -2 1632.14   99.19
  -4  -4   2 1450.95   98.69
  -4  -4   2 1424.36   98.69
   4  -4  -2 1474.45  104.19
   4   4  -2 1643.54  100.39
   4   4  -2 1534.95   99.29
   4   4  -2 1531.05   98.79
  -4   4   2 1373.76   98.29
   2  -4  -2   26.20    3.50
  -2  -4   2   19.30    7.30
   2  -4  -2   17.90    5.90
   2  -4  -2   23.30    3.30
   2  -4  -2   20.80    7.10
  -2  -4   2   25.80    4.00
  -2  -4   2   22.40    3.60
   2  -4  -2   20.90    3.70
   2  -4  -2   20.90    4.10
  -2  -4   2   19.90    3.10
   2   4  -2   22.10    3.30
  -2   4   2   21.40    3.00
   2   4  -2   21.80    3.70
  -2   4   2   24.30    5.40
   2   4  -2   23.50    4.80
   0  -4   2  159.68   12.60
   0  -4  -2  148.79   14.50
   0  -4   2  168.28   12.30
   0  -4  -2  187.18   16.80
   0  -4  -2  151.68   12.00
   0  -4   2  190.88   19.50
   0  -4  -2  169.48   13.50
   0  -4   2  173.98   13.00
   0  -4  -2  157.98   12.80
   0  -4  -2  172.78   17.40
   0   4   2  148.69   11.90
   0   4   2  182.98   14.00
   0   4   2  206.58   15.20
   0   4  -2  204.48   13.90
   0   4  -2  181.08   12.50
   0   4  -2  176.38   13.00
  -2  -4  -2 1876.11  122.19
  -2  -4  -2 1799.62  115.99
   2  -4   2 1767.42  117.09
  -2  -4  -2 1862.61  121.59
   2  -4   2 1666.03  116.79
  -2  -4  -2 1948.80  121.89
  -2  -4  -2 1815.12  116.89
   2  -4   2 1840.32  116.39
  -2  -4  -2 1800.92  117.79
   2   4   2 1851.01  116.09
  -2   4  -2 1772.92  117.09
  -2   4  -2 1819.42  117.59
   2   4   2 1855.21  117.89
  -2   4  -2 1822.52  116.59
   2   4   2 1980.90  119.19
  -4  -4  -2  302.97   22.80
   4  -4   2  306.97   21.80
   4  -4   2  335.27   21.50
  -4  -4  -2  338.87   26.90
  -4  -4  -2  328.27   26.70
   4  -4   2  289.87   21.90
   4  -4   2  322.37   21.30
  -4  -4  -2  317.87   21.90
  -4   4  -2  283.47   22.10
  -4   4  -2  300.97   21.90
   4   4   2  309.87   22.60
  -4   4  -2  311.37   21.40
   4   4   2  330.17   24.10
  -6  -4  -2  528.45   42.20
   6  -4   2  561.24   38.20
   6  -4   2  580.24   38.20
  -6  -4  -2  554.34   43.10
   6  -4   2  568.94   37.50
  -6  -4  -2  566.44   39.30
   6  -4   2  555.74   38.00
  -6  -4  -2  635.54   46.70
  -6  -4  -2  597.14   38.10
  -6   4  -2  520.25   38.40
   6   4   2  527.55   40.00
   6   4   2  630.84   39.50
  -6   4  -2  598.54   37.70
  -6   4  -2  573.74   38.20
   8  -4   2 2133.29  128.29
  -8  -4  -2 1978.40  133.39
  -8  -4  -2 1875.21  137.09
   8  -4   2 1818.72  127.69
  -8  -4  -2 2067.19  127.49
   8  -4   2 2082.69  127.09
   8  -4   2 2161.48  127.99
  -8  -4  -2 1835.22  128.69
  -8  -4  -2 2034.60  132.19
   8  -4   2 1903.01  127.49
  -8   4  -2 2014.40  127.09
   8   4   2 1834.82  129.79
  -8   4  -2 2055.19  127.79
  -8   4  -2 2148.89  128.59
 -10  -4  -2  691.63   48.80
 -10  -4  -2  700.23   51.09
 -10  -4  -2  606.44   54.39
  10  -4   2  583.74   44.50
 -10  -4  -2  698.23   44.60
  10  -4   2  646.84   45.00
  10  -4   2  678.73   44.10
  10  -4   2  741.53   45.10
  10  -4   2  661.73   45.60
 -10  -4  -2  653.73   46.20
  10   4   2  728.03   48.00
 -10   4  -2  655.53   44.10
  10   4   2  705.53   46.20
 -10   4  -2  632.64   44.60
  10   4   2  690.33   44.10
 -10   4  -2  698.33   45.90
 -12  -4  -2   10.50    3.60
 -12  -4  -2   13.20    7.80
 -12  -4  -2   12.20    4.90
  12  -4   2    9.90    3.30
  12  -4   2   10.90    3.10
  12  -4   2    9.50    4.20
  12  -4   2   14.20    3.00
  12  -4   2   10.50    4.00
  12  -4   2    9.50    3.60
 -12  -4  -2    4.70    6.80
  12   4   2   16.10    3.60
 -12   4  -2    6.90    3.90
 -12   4  -2    7.00    2.50
  12   4   2   13.40    5.10
 -12   4  -2   11.30    4.40
  12   4   2    7.40    5.00
 -12   4  -2   16.30    4.00
  14  -4   2   31.60    4.60
 -14  -4  -2   27.10   11.70
  14  -4   2   26.20    5.70
 -14  -4  -2   27.40    9.50
  14  -4   2   37.50    5.60
 -14  -4  -2   30.70    6.80
  14  -4   2   26.50    5.20
 -14  -4  -2   30.80    5.30
  14  -4   2   28.40    6.50
  14  -4   2   25.00    4.40
 -14   4  -2   32.80    6.80
  14   4   2   23.60    4.50
  14   4   2   27.00    6.30
 -14   4  -2   26.20    4.10
  14   4   2   32.20    8.20
 -14   4  -2   30.30    6.10
 -14   4  -2   23.90    8.80
 -14   4  -2   21.20    4.30
  16  -4   2  993.90   65.69
 -16  -4  -2 1042.70   66.09
  16  -4   2 1038.30   66.69
  16  -4   2  973.30   66.59
  16  -4   2 1081.09   67.29
  16  -4   2 1028.70   65.99
 -16  -4  -2 1012.90   83.39
 -16  -4  -2 1024.70   73.89
  16  -4   2  946.91   68.29
 -16  -4  -2  906.81   67.99
 -16   4  -2  992.90   65.59
 -16   4  -2  986.20   66.39
 -16   4  -2 1196.08   75.49
 -16   4  -2 1052.79   82.09
  16   4   2  947.91   65.79
  16   4   2  940.21   68.19
 -16   4  -2  994.20   67.79
 -16   4  -2 1068.09   65.79
  16   4   2 1001.10   70.79
 -18  -4  -2   10.00    7.90
 -18  -4  -2    2.70    8.10
  18  -4   2    7.70    3.40
  18  -4   2    8.70    4.50
  18  -4   2    6.30    5.00
  18  -4   2    3.80    3.00
  18  -4   2    7.30    3.50
  18  -4   2    0.80    4.10
  18   4   2    0.50    5.10
  18   4   2    0.80    3.00
 -18   4  -2   10.80   11.50
  18   4   2    5.20    6.40
 -18   4  -2    4.90    8.90
  20  -4   2    9.30    4.10
  20  -4   2    0.30    3.80
 -20  -4  -2    0.60    6.90
  20  -4   2    3.80    3.40
 -20  -4  -2    3.50   11.30
  20  -4   2   11.80    4.80
  20  -4   2    3.70    3.20
  20  -4   2    6.00    5.30
  20   4   2    6.80    6.10
  20   4   2    0.30    6.70
  22  -4   2  331.37   25.90
  22  -4   2  384.46   30.30
  22  -4   2  356.06   25.70
  22   4   2  375.76   29.80
  24  -4   2  302.87   26.60
 -24  -4  -2  271.37   41.90
  24   4   2  313.27   26.30
  25  -5  -2  122.89   15.00
 -25  -5   2  167.28   31.90
  25  -5  -2  137.89   13.60
  25   5  -2  146.89   13.90
 -25   5   2  136.79   20.20
  23  -5  -2   -1.90    3.80
  23  -5  -2    0.10    4.20
 -23  -5   2    4.00   12.40
  23   5  -2    5.40    4.80
  23   5  -2    8.00    8.30
 -23   5   2    7.30    7.90
 -23   5   2    0.40    3.50
  21  -5  -2  179.78   15.90
 -21  -5   2  232.08   34.90
 -21  -5   2  206.98   16.10
  21  -5  -2  195.18   17.00
 -21   5   2  188.68   20.70
 -21   5   2  190.98   15.30
  21   5  -2  162.68   20.70
  21   5  -2  203.68   16.70
 -19  -5   2   51.89   19.50
 -19  -5   2   67.99    8.30
  19  -5  -2   49.60    7.40
  19  -5  -2   68.29    9.00
  19   5  -2   59.69    8.30
  19   5  -2   52.79    8.10
 -19   5   2   59.79   12.10
 -19   5   2   56.09    7.00
  19   5  -2   65.29   12.60
  17  -5  -2 1020.80   67.79
  17  -5  -2 1159.38   66.29
 -17  -5   2 1141.59   86.59
  17  -5  -2  974.50   66.49
 -17  -5   2  982.70   66.69
 -17   5   2  877.91   70.29
 -17   5   2  973.50   65.99
  17   5  -2  968.10   70.89
  17   5  -2 1030.50   66.99
 -15  -5   2    8.20    4.10
 -15  -5   2   13.00   10.30
  15  -5  -2    8.40    4.00
  15  -5  -2   10.10    3.10
 -15  -5   2   11.30    3.80
  15  -5  -2    8.70    3.60
  15   5  -2   17.50    7.30
  15   5  -2   15.40    3.60
 -15   5   2    6.80    3.10
  15   5  -2   11.90    4.40
  15   5  -2   12.20    3.80
 -15   5   2   14.90    6.70
 -13  -5   2  260.97   18.60
  13  -5  -2  246.38   17.90
 -13  -5   2  279.57   32.00
  13  -5  -2  252.17   17.90
  13  -5  -2  229.88   18.60
 -13  -5   2  244.38   18.10
  13   5  -2  246.78   18.10
 -13   5   2  274.57   22.10
  13   5  -2  237.78   17.40
  13   5  -2  231.68   21.20
 -13   5   2  227.18   17.40
  13   5  -2  232.18   18.30
  11  -5  -2   26.90    4.50
  11  -5  -2   21.60    4.00
 -11  -5   2   27.40    3.80
  11  -5  -2   26.40    4.90
  11  -5  -2   35.50    7.00
 -11  -5   2   12.20    3.80
 -11  -5   2   22.40   11.40
 -11  -5   2   20.30    4.50
 -11   5   2   31.00    7.30
  11   5  -2   25.60    6.50
  11   5  -2   18.10    3.90
 -11   5   2   16.50    3.40
  11   5  -2   20.10    3.70
   9  -5  -2  129.59   13.80
   9  -5  -2  136.79   11.50
  -9  -5   2  136.39   11.10
  -9  -5   2  152.58   21.10
   9  -5  -2  127.29   10.70
  -9  -5   2  134.29   10.60
   9  -5  -2  139.79   11.20
  -9  -5   2  145.59   11.70
   9   5  -2  129.99   10.60
  -9   5   2  138.49   14.10
  -9   5   2  136.19   10.30
   9   5  -2  150.08   13.80
   9   5  -2  138.59   11.20
  -7  -5   2 1259.77   84.69
   7  -5  -2 1301.37   84.59
   7  -5  -2 1296.17   91.19
   7  -5  -2 1393.56   84.59
  -7  -5   2 1189.68   83.79
  -7  -5   2 1248.58   84.09
   7  -5  -2 1312.67   88.49
  -7  -5   2 1299.97   95.29
   7  -5  -2 1307.47   83.69
   7  -5  -2 1305.17   84.69
   7   5  -2 1237.78   83.89
   7   5  -2 1332.57   84.59
  -7   5   2 1343.67   83.59
  -7   5   2 1451.25   87.99
   7   5  -2 1381.56   86.79
   5  -5  -2   88.79   12.90
   5  -5  -2   94.69    8.50
  -5  -5   2   84.89    7.50
  -5  -5   2   77.89    7.50
   5  -5  -2   86.79    7.30
   5  -5  -2   87.59    7.90
   5  -5  -2   76.49    7.50
  -5  -5   2   80.49    8.10
  -5  -5   2   86.89   13.90
   5  -5  -2   89.09   11.20
   5   5  -2   82.19    8.00
  -5   5   2   81.99    6.80
   5   5  -2   83.89    7.60
  -5   5   2   92.19   10.60
   5   5  -2   90.09    9.60
   3  -5  -2  625.94   42.90
  -3  -5   2  592.34   37.70
   3  -5  -2  602.54   37.70
  -3  -5   2  557.04   38.10
   3  -5  -2  592.54   37.50
  -3  -5   2  598.74   46.80
   3  -5  -2  505.25   43.40
   3  -5  -2  619.74   38.70
   3  -5  -2  532.45   37.70
  -3  -5   2  561.24   37.30
  -3   5   2  516.25   36.60
   3   5  -2  593.04   38.20
  -3   5   2  452.05   39.50
   3   5  -2  583.24   39.50
   3   5  -2  574.94   37.50
  -1  -5   2    3.60    2.10
   1  -5  -2    7.60    2.90
  -1  -5   2    6.40    2.80
   1  -5  -2    5.30    5.90
   1  -5  -2    6.80    3.50
   1  -5  -2    7.00    2.50
  -1  -5   2    4.10    2.70
  -1  -5   2    9.70    6.10
   1  -5  -2    5.60    5.20
   1  -5  -2   -0.40    2.60
  -1   5   2    9.70    4.10
   1   5  -2    6.30    2.80
  -1   5   2    5.50    4.30
   1   5  -2    2.40    2.10
  -1   5   2    4.40    1.80
   1   5  -2    6.70    3.50
  -1  -5  -2  933.41   64.39
  -1  -5  -2  930.71   64.99
   1  -5   2  913.61   58.09
   1  -5   2  860.71   58.89
  -1  -5  -2  921.01   58.69
  -1  -5  -2  912.71   58.69
   1  -5   2  915.51   58.69
  -1  -5  -2  888.01   57.89
  -1  -5  -2  993.40   60.19
   1   5   2  848.12   59.49
  -1   5  -2  894.01   58.39
   1   5   2  804.02   57.39
   1   5   2  783.02   60.69
  -1   5  -2  993.50   60.19
  -1   5  -2  905.41   58.99
  -3  -5  -2  924.41   63.79
   3  -5   2  880.01   57.09
   3  -5   2  831.12   57.69
   3  -5   2  837.62   57.99
  -3  -5  -2  867.21   57.79
  -3  -5  -2  950.10   59.29
  -3  -5  -2  969.40   64.29
  -3   5  -2  942.51   57.59
   3   5   2  744.63   59.69
  -3   5  -2  961.30   59.19
  -3   5  -2  843.52   57.99
   3   5   2  850.11   58.49
  -5  -5  -2   88.29    9.60
   5  -5   2   87.29    8.40
  -5  -5  -2   75.89    8.50
   5  -5   2   86.19    8.20
  -5  -5  -2   95.29   13.20
   5  -5   2  101.69    7.70
  -5  -5  -2   84.79   12.40
   5   5   2   75.49    9.00
  -5   5  -2   82.49    8.80
  -5   5  -2   97.29    8.60
   5   5   2   73.79    6.40
   5   5   2   82.89   10.70
  -5   5  -2   90.79    7.80
   7  -5   2  246.68   18.90
  -7  -5  -2  270.27   30.30
   7  -5   2  253.57   18.10
  -7  -5  -2  257.97   20.50
  -7  -5  -2  253.07   23.90
  -7  -5  -2  249.68   24.50
  -7  -5  -2  258.67   19.00
   7  -5   2  266.87   19.30
  -7   5  -2  260.77   18.50
   7   5   2  263.17   21.90
  -7   5  -2  255.97   20.00
  -7   5  -2  263.47   19.30
   9  -5   2  107.59   10.30
  -9  -5  -2  121.39   17.70
  -9  -5  -2  112.59   11.80
  -9  -5  -2  117.89   14.30
  -9  -5  -2  107.19   15.30
   9  -5   2  114.39    9.50
   9  -5   2  119.79   10.60
  -9  -5  -2  121.89   10.50
   9  -5   2  125.29   10.60
   9   5   2  131.99   13.80
  -9   5  -2  121.99   11.40
  -9   5  -2   98.39   10.20
  -9   5  -2  120.19    9.80
   9   5   2   96.19   10.90
  11  -5   2  303.17   22.30
 -11  -5  -2  269.07   27.60
 -11  -5  -2  299.47   21.80
 -11  -5  -2  327.67   24.10
 -11  -5  -2  322.27   33.10
  11  -5   2  315.07   22.20
  11  -5   2  307.57   22.20
  11  -5   2  305.47   21.10
  11   5   2  282.97   23.10
 -11   5  -2  310.57   21.40
  11   5   2  348.77   26.20
 -11   5  -2  280.27   21.90
  11   5   2  299.77   21.30
 -11   5  -2  254.47   22.80
 -13  -5  -2  201.58   22.20
 -13  -5  -2  211.98   17.80
  13  -5   2  182.98   14.50
 -13  -5  -2  169.68   25.70
 -13  -5  -2  193.48   15.30
  13  -5   2  201.48   15.70
  13  -5   2  213.28   21.00
  13  -5   2  199.08   15.90
  13  -5   2  201.68   15.90
  13   5   2  166.38   18.50
 -13   5  -2  208.88   15.00
  13   5   2  204.68   17.30
 -13   5  -2  199.28   17.40
  13   5   2  196.78   14.90
 -13   5  -2  182.98   15.50
  15  -5   2   74.89    8.90
 -15  -5  -2   57.79    7.80
  15  -5   2   74.39    8.90
  15  -5   2   50.79    9.00
 -15  -5  -2   66.69   14.30
  15  -5   2   75.19    7.60
  15  -5   2   63.49    8.40
  15   5   2   74.49   10.40
  15   5   2   61.49    7.50
 -15   5  -2   62.79    7.10
 -15   5  -2   54.99   13.50
 -15   5  -2   65.49    9.40
  15   5   2   61.89   12.00
 -15   5  -2   70.69    8.60
  17  -5   2  223.48   18.60
 -17  -5  -2  218.38   25.00
  17  -5   2  222.88   18.50
  17  -5   2  257.87   19.30
  17  -5   2  230.08   17.70
  17  -5   2  220.98   20.60
  17  -5   2  230.68   17.70
 -17  -5  -2  292.47   35.10
 -17   5  -2  213.98   25.30
 -17   5  -2  259.67   18.90
  17   5   2  245.48   20.90
  17   5   2  213.88   17.80
  17   5   2  248.68   23.60
  19  -5   2  313.97   25.70
  19  -5   2  338.87   23.50
 -19  -5  -2  239.28   29.10
  19  -5   2  346.27   23.80
  19  -5   2  289.67   21.70
  19  -5   2  297.47   21.90
 -19  -5  -2  293.37   39.20
  19  -5   2  292.77   22.60
  19   5   2  266.67   27.60
  19   5   2  319.67   25.50
 -21  -5  -2  487.55   43.40
  21  -5   2  541.55   35.10
  21  -5   2  497.85   35.80
  21  -5   2  526.45   43.20
 -21  -5  -2  468.55   54.29
  21   5   2  528.75   42.40
  21   5   2  496.15   38.30
 -23  -5  -2    2.90   14.10
 -24  -6   2  -10.20   10.00
 -22  -6   2  939.81   58.79
 -22  -6   2  998.00   84.09
  22  -6  -2  834.32   59.69
 -22  -6   2  829.82   58.49
  22  -6  -2  825.22   58.49
  22   6  -2  817.12   58.69
 -22   6   2  785.52   63.59
  22   6  -2  919.21   65.59
 -20  -6   2    6.60    4.20
  20  -6  -2   -0.80    3.80
 -20  -6   2    2.70   12.20
 -20  -6   2    1.00    5.00
  20  -6  -2    5.60    5.20
 -20   6   2    3.90    7.10
  20   6  -2   -0.30    4.50
  20   6  -2   -1.50    7.20
 -18  -6   2   25.00    6.40
  18  -6  -2   58.09    8.70
  18  -6  -2   60.99    7.10
  18  -6  -2   49.00    7.20
 -18  -6   2   33.90   15.30
 -18  -6   2   40.90    6.80
  18   6  -2   41.20    7.20
  18   6  -2   36.80   10.20
 -18   6   2   40.20   10.30
  16  -6  -2  364.36   26.10
 -16  -6   2  352.56   26.10
  16  -6  -2  358.56   25.80
 -16  -6   2  371.16   26.60
 -16  -6   2  333.87   40.10
  16  -6  -2  381.86   27.40
  16   6  -2  399.06   31.10
  16   6  -2  333.37   26.00
 -16   6   2  384.06   31.10
 -14  -6   2  136.09   11.70
  14  -6  -2  113.09   10.70
  14  -6  -2  111.89   11.50
 -14  -6   2  111.19   11.20
 -14  -6   2  119.89   21.90
  14  -6  -2  143.29   11.20
  14   6  -2  116.29   14.60
 -14   6   2  116.29   14.70
  14   6  -2  123.29   10.90
  14   6  -2  113.89   11.30
  12  -6  -2  385.36   23.90
 -12  -6   2  345.27   23.50
  12  -6  -2  335.97   24.30
 -12  -6   2  289.17   34.90
 -12  -6   2  289.37   23.60
  12   6  -2  338.17   22.70
  12   6  -2  297.27   26.40
  12   6  -2  332.07   23.30
 -12   6   2  331.27   27.60
  12   6  -2  313.67   23.50
  10  -6  -2  284.27   19.30
 -10  -6   2  254.87   29.90
  10  -6  -2  265.47   19.70
 -10  -6   2  227.68   19.30
 -10  -6   2  264.07   18.80
 -10  -6   2  254.87   18.40
  10  -6  -2  266.27   23.20
  10   6  -2  257.57   22.10
  10   6  -2  236.38   18.80
 -10   6   2  257.87   22.80
   8  -6  -2 1186.88   75.19
  -8  -6   2 1161.88   74.19
  -8  -6   2 1112.09   85.89
  -8  -6   2 1105.49   75.09
   8  -6  -2 1255.97   80.29
  -8  -6   2 1150.98   74.29
   8  -6  -2 1148.09   74.69
   8   6  -2 1174.58   74.09
  -8   6   2 1047.00   77.99
   8   6  -2 1164.38   74.79
   8   6  -2 1103.69   77.39
   6  -6  -2  175.68   14.60
   6  -6  -2  181.08   18.80
  -6  -6   2  168.48   14.20
  -6  -6   2  173.48   13.90
   6  -6  -2  199.28   14.00
  -6  -6   2  179.98   22.20
  -6  -6   2  188.88   15.10
   6  -6  -2  196.98   14.80
  -6   6   2  200.38   17.80
   6   6  -2  192.38   14.80
   6   6  -2  179.38   14.00
   6   6  -2  203.68   17.30
   4  -6  -2  171.68   18.60
  -4  -6   2  236.68   30.00
   4  -6  -2  180.28   14.20
  -4  -6   2  174.58   13.80
   4  -6  -2  184.88   13.70
   4  -6  -2  183.88   13.90
  -4  -6   2  166.78   13.30
  -4  -6   2  167.58   14.40
   4  -6  -2  172.68   14.60
   4   6  -2  178.78   16.40
   4   6  -2  178.58   13.70
   4   6  -2  178.58   14.40
  -4   6   2  166.28   16.60
   2  -6  -2 1170.28   76.39
  -2  -6   2 1155.68   75.99
  -2  -6   2 1241.78   76.69
   2  -6  -2 1119.79   82.29
   2  -6  -2 1278.17   76.59
  -2  -6   2 1183.08   77.09
   2  -6  -2 1163.08   76.69
   2  -6  -2 1204.18   77.79
  -2   6   2 1081.49   79.59
  -2   6   2 1174.18   77.89
   2   6  -2 1213.58   78.89
   2   6  -2 1170.88   76.99
   2   6  -2 1173.08   76.29
   0  -6  -2   69.19   13.10
   0  -6  -2   89.29   13.90
   0  -6  -2   59.59    8.10
   0  -6   2   76.19    8.80
   0  -6  -2   75.79    7.20
   0  -6   2   76.49    8.50
   0  -6  -2   71.89    9.60
   0  -6   2   87.09    7.50
   0  -6  -2   91.89    8.20
   0   6   2   91.69   11.40
   0   6  -2   84.89    7.70
   0   6   2   70.89    9.50
   0   6  -2   88.69    9.80
   0   6  -2   71.39    8.70
   2  -6   2    1.70    2.90
  -2  -6  -2    1.40    5.40
  -2  -6  -2   -3.70    3.30
   2  -6   2    0.00    2.10
  -2  -6  -2   -0.20    3.30
   2  -6   2   -0.50    2.70
  -2  -6  -2    2.10    3.10
  -2  -6  -2    0.20    5.50
   2   6   2   -0.80    3.20
  -2   6  -2    4.40    3.00
  -2   6  -2    0.90    3.40
   2   6   2    3.10    1.70
   2   6   2    1.20    3.30
  -2   6  -2    3.10    2.80
  -4  -6  -2  166.58   19.30
   4  -6   2  182.58   14.20
  -4  -6  -2  145.99   18.60
   4  -6   2  170.78   12.60
  -4  -6  -2  181.98   13.90
  -4  -6  -2  149.09   13.90
  -4  -6  -2  175.38   15.30
   4  -6   2  158.08   13.60
   4   6   2  162.78   16.30
  -4   6  -2  167.08   14.00
  -4   6  -2  176.58   13.40
   4   6   2  172.58   14.60
  -4   6  -2  177.88   15.40
   6  -6   2 1362.46   89.99
   6  -6   2 1476.05   88.79
  -6  -6  -2 1297.27   91.19
  -6  -6  -2 1508.05   89.89
  -6  -6  -2 1331.97   89.89
   6  -6   2 1299.47   89.69
  -6  -6  -2 1182.78   95.69
  -6   6  -2 1596.04   91.99
  -6   6  -2 1432.76   89.39
  -6   6  -2 1407.66   90.19
   6   6   2 1289.57   92.89
   8  -6   2   61.59    8.40
  -8  -6  -2   84.49   15.30
  -8  -6  -2   78.59   10.60
  -8  -6  -2   84.79    8.90
   8  -6   2   71.89    6.90
   8  -6   2   77.99    9.00
  -8   6  -2   65.59    8.50
  -8   6  -2   65.59    7.70
   8   6   2   77.89   10.00
   8   6   2   68.89   11.80
  -8   6  -2   71.29   10.20
 -10  -6  -2   62.69    7.70
  10  -6   2   61.79    6.80
  10  -6   2   62.49    8.30
 -10  -6  -2   52.69   10.60
 -10  -6  -2   61.69   14.30
  10  -6   2   74.09    8.80
  10   6   2   60.69    8.90
 -10   6  -2   58.79    7.00
  10   6   2   50.09    7.20
  10   6   2   54.89   11.20
 -10   6  -2   79.39    9.10
 -12  -6  -2  557.84   37.90
  12  -6   2  553.94   38.40
  12  -6   2  545.65   38.50
 -12  -6  -2  481.15   45.00
  12   6   2  556.74   37.60
 -12   6  -2  658.23   39.20
  12   6   2  518.45   42.20
 -14  -6  -2  480.85   31.30
  14  -6   2  422.86   31.70
  14  -6   2  445.66   31.90
  14  -6   2  467.65   32.20
 -14  -6  -2  380.96   38.40
  14   6   2  461.55   31.10
 -14   6  -2  433.26   31.80
  14   6   2  455.15   36.50
 -16  -6  -2  109.99   19.20
  16  -6   2  103.49   11.60
  16  -6   2   93.79   11.40
  16  -6   2  110.19   11.90
  16   6   2   85.29   15.10
 -16   6  -2   87.59   11.00
  16   6   2  104.79   14.50
 -18  -6  -2  338.07   33.50
  18  -6   2  314.27   24.50
  18  -6   2  323.07   24.70
  18  -6   2  349.47   25.00
  18   6   2  302.67   29.40
 -18   6  -2  327.27   24.70
 -18   6  -2  289.07   32.20
 -20  -6  -2  164.78   22.10
  20  -6   2  173.88   15.30
  20  -6   2  176.88   15.10
  20   6   2  129.59   23.20
 -21  -7   2   97.19   11.60
 -19  -7   2   38.40    7.20
  19  -7  -2   31.10    7.60
 -19  -7   2   36.10    7.00
 -19   7   2   19.90    9.10
  19   7  -2   55.99    8.30
  19   7  -2   38.00   10.70
 -17  -7   2  458.05   34.50
  17  -7  -2  568.94   35.00
 -17  -7   2  481.45   35.20
  17  -7  -2  456.05   35.70
 -17   7   2  508.65   40.80
  17   7  -2  486.15   35.10
  17   7  -2  485.95   39.80
 -15  -7   2   66.99    9.00
  15  -7  -2   73.79   10.30
 -15  -7   2   79.69   10.10
  15  -7  -2   74.09    9.30
 -15   7   2   85.39   14.60
  15   7  -2   70.39    9.70
  15   7  -2   77.19   13.60
 -13  -7   2  148.99   13.10
  13  -7  -2  145.39   14.10
  13  -7  -2  160.38   13.50
 -13  -7   2  164.28   14.30
  13   7  -2  144.09   13.80
 -13   7   2  150.18   17.90
  13   7  -2  174.98   18.40
 -11  -7   2   17.20    4.30
 -11  -7   2   16.70    5.30
  11  -7  -2   18.60    5.20
  11  -7  -2   21.20    4.90
  11   7  -2   13.70    3.90
 -11   7   2    6.10    6.80
  11   7  -2   12.30    4.50
  11   7  -2   25.30    8.00
  -9  -7   2  245.98   19.00
  -9  -7   2  227.38   17.50
  -9  -7   2  228.68   17.50
   9  -7  -2  253.17   18.60
   9  -7  -2  240.68   18.80
   9   7  -2  234.38   18.10
  -9   7   2  192.38   21.50
   9   7  -2  258.37   22.00
  -7  -7   2  425.26   30.60
   7  -7  -2  479.45   31.70
  -7  -7   2  451.15   30.50
  -7  -7   2  410.46   31.50
   7  -7  -2  429.96   31.20
   7  -7  -2  432.96   36.60
   7   7  -2  444.86   31.30
  -7   7   2  466.75   35.80
   7   7  -2  419.36   30.40
   7   7  -2  479.35   35.00
   5  -7  -2   65.09    8.00
   5  -7  -2   48.20    7.10
  -5  -7   2   43.80    6.70
  -5  -7   2   41.40    6.00
   5  -7  -2   56.29   12.40
  -5  -7   2   46.00    7.30
   5  -7  -2   64.69    7.10
   5   7  -2   61.09    7.00
   5   7  -2   47.30    9.80
   5   7  -2   64.49    8.00
  -5   7   2   62.69   11.40
   3  -7  -2  277.77   19.70
   3  -7  -2  240.58   19.90
  -3  -7   2  248.08   19.00
   3  -7  -2  277.37   26.40
  -3  -7   2  248.48   20.30
  -3  -7   2  266.67   19.80
   3  -7  -2  301.87   21.50
   3  -7  -2  266.87   19.70
   3   7  -2  257.27   19.30
   3   7  -2  286.27   23.00
  -3   7   2  237.58   23.30
   3   7  -2  265.97   20.30
  -1  -7   2  126.19   11.10
   1  -7  -2  143.69   12.70
   1  -7  -2  107.59   10.90
   1  -7  -2  137.79   18.00
   1  -7  -2  105.79   10.50
  -1  -7   2  115.19   11.40
  -1  -7   2  106.79    9.60
   1   7  -2  108.09   10.20
   1   7  -2  108.49   11.10
   1   7  -2  121.69   13.80
  -1   7   2  126.29    9.90
  -1   7   2  128.49   14.20
  -1  -7  -2  646.94   42.80
  -1  -7  -2  635.44   42.80
   1  -7   2  665.53   42.90
   1  -7   2  609.74   41.60
  -1  -7  -2  616.34   44.10
   1  -7   2  614.64   43.20
  -1  -7  -2  666.53   50.69
   1   7   2  598.64   46.40
  -1   7  -2  661.33   45.30
  -1   7  -2  624.74   43.20
  -1   7  -2  612.84   42.20
   1   7   2  597.34   41.30
   3  -7   2  431.56   29.00
  -3  -7  -2  389.56   36.80
  -3  -7  -2  445.66   30.60
   3  -7   2  377.16   30.00
   3  -7   2  435.76   30.80
  -3  -7  -2  449.26   30.40
  -3  -7  -2  432.06   32.10
  -3   7  -2  439.36   32.30
  -3   7  -2  391.76   30.50
   3   7   2  478.85   35.10
  -5  -7  -2  124.99   12.50
  -5  -7  -2  134.29   18.20
  -5  -7  -2  142.79   12.20
   5  -7   2  129.89   12.40
   5  -7   2  135.69   13.30
   5  -7   2  122.59   12.00
  -5   7  -2  123.59   12.30
  -5   7  -2  128.79   14.10
   5   7   2  136.59   16.00
  -7  -7  -2   21.70    6.40
   7  -7   2   23.80    5.90
  -7  -7  -2   29.80    5.80
  -7  -7  -2   21.60   10.10
   7  -7   2   26.10    5.80
   7   7   2   16.40    7.90
  -7   7  -2   22.70    5.80
   9  -7   2   36.00    6.90
  -9  -7  -2   50.29   13.10
  -9  -7  -2   44.40    7.00
  -9  -7  -2   37.10    8.40
   9  -7   2   39.80    7.10
  -9   7  -2   39.60    7.30
   9   7   2   65.59   12.30
 -11  -7  -2  210.08   16.60
  11  -7   2  212.78   17.60
 -11  -7  -2  187.48   23.60
  11  -7   2  185.38   16.90
 -11  -7  -2  192.68   18.00
  11   7   2  206.08   21.60
 -11   7  -2  219.08   17.50
  11   7   2  205.58   16.70
  13  -7   2  288.37   22.00
 -13  -7  -2  261.67   21.00
 -13  -7  -2  263.27   22.70
  13  -7   2  301.77   22.20
 -13  -7  -2  263.57   29.30
  13   7   2  277.57   21.40
 -13   7  -2  299.57   22.30
  13   7   2  261.37   26.30
 -15  -7  -2  122.69   20.40
 -15  -7  -2   90.89   12.50
  15  -7   2  125.99   12.60
 -15   7  -2   79.09   10.80
  15   7   2   75.69   15.10
  17  -7   2  133.89   20.10
 -17   7  -2  132.59   13.60
  16  -8  -2   -0.80    4.60
  16  -8  -2    7.30    7.70
 -16  -8   2    0.80    3.60
  16   8  -2   -4.80    6.40
  14  -8  -2   22.20    6.00
  14  -8  -2   13.90    5.40
 -14  -8   2    4.60    4.10
 -14  -8   2   14.10    5.60
 -14   8   2    9.50    8.60
  14   8  -2    9.90    7.70
  14   8  -2   12.60    5.80
 -12  -8   2 1026.10   69.19
  12  -8  -2 1022.00   68.39
  12  -8  -2  888.61   68.69
 -12   8   2 1118.59   74.69
  12   8  -2 1100.79   73.79
  10  -8  -2    3.80    4.50
  10  -8  -2    3.70    4.40
 -10  -8   2    6.50    3.20
 -10  -8   2    4.10    4.70
  10   8  -2    3.30    4.10
  10   8  -2    6.90    6.90
 -10   8   2   -4.30    6.20
  -8  -8   2   50.89    7.00
  -8  -8   2   58.99    8.60
   8  -8  -2   40.30    7.40
   8  -8  -2   44.30    7.50
  -8  -8   2   41.20    6.10
  -8   8   2   50.39   11.50
   8   8  -2   51.19   10.90
   8   8  -2   47.00    7.30
  -6  -8   2   72.09    8.10
   6  -8  -2   58.49    8.30
   6  -8  -2   86.19   15.90
   6  -8  -2   82.69    9.80
  -6  -8   2   66.69    9.80
  -6  -8   2   56.39    8.10
   6   8  -2   69.39    8.90
  -6   8   2   71.29   13.30
   6   8  -2   72.29   12.70
  -4  -8   2  591.74   42.10
  -4  -8   2  562.24   42.80
   4  -8  -2  625.84   42.70
   4  -8  -2  657.13   50.69
  -4   8   2  562.84   46.70
   4   8  -2  654.63   43.10
   4   8  -2  664.93   46.30
  -2  -8   2    9.60    4.40
  -2  -8   2    6.70    4.50
   2  -8  -2    6.00    7.60
   2  -8  -2    6.50    3.70
   2  -8  -2    8.50    4.60
   2   8  -2    5.70    4.20
  -2   8   2    4.30    6.50
   2   8  -2    0.80    5.10
   0  -8   2   50.49    7.60
   0  -8  -2   42.40    6.90
   0  -8   2   51.99    8.20
   0  -8  -2   45.70    7.40
   0  -8  -2   38.90   12.40
   0   8  -2   48.70    7.90
   0   8  -2   51.79   10.70
   0   8   2   42.00   10.80
   2  -8   2  411.96   30.60
  -2  -8  -2  408.86   30.10
  -2  -8  -2  393.26   37.80
   2  -8   2  408.06   30.00
  -2  -8  -2  435.06   30.30
  -2   8  -2  402.36   30.40
   2   8   2  447.06   35.30
  -4  -8  -2   38.10    7.10
  -4  -8  -2   49.50    7.80
   4  -8   2   38.40    7.40
  -4  -8  -2   41.40   13.00
   4  -8   2   50.19    8.20
   4   8   2   39.50   10.70
  -4   8  -2   44.90    7.80
   6  -8   2  216.68   18.10
  -6  -8  -2  200.58   18.20
  -6  -8  -2  209.98   25.20
  -6  -8  -2  221.08   17.90
   6  -8   2  211.18   17.60
  -6   8  -2  190.98   17.60
   6   8   2  201.98   22.50
   8  -8   2  681.13   47.90
  -8  -8  -2  700.13   48.60
  -8  -8  -2  655.73   56.79
  -8  -8  -2  708.93   47.70
  -8   8  -2  716.13   48.60
   8   8   2  703.13   53.29
 -10  -8  -2  276.27   25.30
  10  -8   2  346.57   25.70
  10  -8   2  351.36   25.70
 -10  -8  -2  337.27   25.00
 -10  -8  -2  290.57   33.00
 -10   8  -2  344.37   25.90
  10   8   2  365.76   31.20
  12  -8   2    1.60    4.30
 -12  -8  -2    4.30    4.50
   9  -9  -2   34.50    7.70
   9   9  -2   48.80   11.30
  -7  -9   2  344.47   25.60
   7   9  -2  317.27   25.80
   7   9  -2  380.86   31.00
  -5  -9   2   20.90    5.70
  -5  -9   2   22.00    7.50
   5  -9  -2   24.30    7.50
  -5   9   2   19.00   10.00
   5   9  -2   23.90    8.90
   5   9  -2   25.40    5.90
   3  -9  -2  141.79   20.10
  -3  -9   2  129.69   14.60
   3  -9  -2  157.58   16.30
  -3  -9   2  172.18   15.70
   3   9  -2  154.98   14.40
  -3   9   2  162.18   19.10
  -1  -9   2    9.60    5.00
   1  -9  -2    7.00    4.90
   1  -9  -2    1.40    7.60
  -1  -9   2    1.20    4.80
   1   9  -2    4.40    5.00
  -1   9   2    0.00    8.00
  -1  -9  -2  317.97   23.30
   1  -9   2  273.27   23.20
  -1  -9  -2  298.47   31.60
  -1  -9  -2  296.17   22.90
   1  -9   2  279.87   22.60
  -1   9  -2  304.57   23.40
   1   9   2  247.78   27.80
   3  -9   2  262.57   21.70
  -3  -9  -2  201.88   26.60
  -3  -9  -2  264.47   20.70
  -5  -9  -2   33.60    8.80
 -30   0   3  217.28   17.80
  30   0  -3  200.18   18.60
  30   0  -3  226.08   18.20
 -30   0   3  173.48   36.60
 -28   0   3  351.56   48.40
  28   0  -3  399.56   28.10
  28   0  -3  372.66   28.60
 -28   0   3  395.66   27.90
  26   0  -3    6.60    4.20
 -26   0   3    4.10    3.90
 -26   0   3    6.30   13.20
  26   0  -3    5.60    4.40
  24   0  -3  153.28   13.20
  24   0  -3  163.78   14.00
 -24   0   3  140.99   27.10
 -24   0   3  158.78   13.00
  24   0  -3  139.89   13.00
  22   0  -3  810.22   58.39
  22   0  -3  972.80   58.59
 -22   0   3  862.01   76.89
 -22   0   3  889.91   58.29
  22   0  -3  890.61   59.49
 -20   0   3  275.37   20.10
  20   0  -3  245.18   20.90
 -20   0   3  264.67   34.80
  20   0  -3  304.87   20.30
  20   0  -3  301.47   20.80
 -18   0   3   26.40    4.40
  18   0  -3   25.60    4.40
  18   0  -3   24.50    4.10
  18   0  -3   26.70    4.90
  18   0  -3   25.30    5.00
 -18   0   3   29.30   13.10
 -16   0   3    2.80    2.20
 -16   0   3    2.90    8.70
  16   0  -3    4.20    3.40
  16   0  -3    5.10    2.60
  16   0  -3   -1.30    2.60
  16   0  -3   -1.60    2.30
  16   0  -3   -2.60    2.40
  14   0  -3 2355.66  145.29
  14   0  -3 2368.36  147.19
  14   0  -3 2245.68  143.99
 -14   0   3 2211.98  143.99
  14   0  -3 2188.68  144.69
  14   0  -3 2227.78  144.09
  12   0  -3   29.10    4.80
  12   0  -3   24.00    6.10
 -12   0   3   28.50    4.00
  12   0  -3   30.50    2.80
  12   0  -3   31.30    3.70
  12   0  -3   32.30    2.90
  12   0  -3   23.50    3.90
 -12   0   3   35.20   11.40
  12   0  -3   24.50    3.80
  12   0  -3   33.10    5.30
 -12   0   3   27.50    3.60
 -10   0   3    2.90    1.60
  10   0  -3    2.50    2.00
  10   0  -3    5.80    1.60
 -10   0   3    0.90    1.70
  10   0  -3    2.10    2.00
  10   0  -3    0.60    3.60
  10   0  -3    4.60    2.80
 -10   0   3    1.40    5.30
  10   0  -3    0.70    1.80
 -10   0   3    1.40    1.00
  10   0  -3    1.70    2.30
   8   0  -3 2383.86  152.18
  -8   0   3 2261.47  161.98
   8   0  -3 2376.36  153.38
  -8   0   3 2501.25  152.28
  -8   0   3 2387.96  152.48
   8   0  -3 2485.25  152.58
   8   0  -3 2380.66  153.28
   8   0  -3 2308.47  152.68
   8   0  -3 2479.55  157.28
  -8   0   3 2319.97  151.88
   8   0  -3 2620.14  154.88
  -6   0   3 1290.17   88.29
   6   0  -3 1356.46   89.39
   6   0  -3 1322.67   93.29
   6   0  -3 1475.95   89.49
   6   0  -3 1469.25   89.19
   6   0  -3 1457.25   89.09
  -6   0   3 1305.07   97.29
  -6   0   3 1497.05   88.79
  -6   0   3 1435.36   88.39
   6   0  -3 1414.36   88.19
   6   0  -3 1309.07   91.19
  -4   0   3  753.32   48.90
   4   0  -3  764.32   49.10
   4   0  -3  803.52   49.70
   4   0  -3  697.23   53.39
  -4   0   3  802.32   48.70
   4   0  -3  837.12   49.70
   4   0  -3  813.12   48.10
  -4   0   3  650.73   48.60
  -4   0   3  725.83   48.70
   2   0  -3  962.20   60.79
  -2   0   3  889.71   56.39
  -2   0   3  922.31   56.19
   2   0  -3  867.31   56.89
  -2   0   3  900.71   56.59
   2   0  -3  826.22   61.09
  -2   0   3  917.51   57.49
   2   0  -3  797.82   55.29
  -2   0   3  792.02   64.29
   2   0  -3  959.00   57.49
   2   0  -3  860.71   56.49
   0   0   3 2108.09  132.39
   0   0  -3 2050.79  137.29
   0   0  -3 2095.29  132.39
   0   0  -3 2069.89  131.99
   0   0   3 1831.32  132.69
   0   0   3 2136.69  132.09
   0   0  -3 2200.18  133.39
   0   0   3 2192.88  131.89
   2   0   3  309.07   20.00
  -2   0  -3  293.27   20.20
  -2   0  -3  268.57   24.40
   2   0   3  339.77   21.40
   2   0   3  277.47   19.80
   2   0   3  287.47   20.40
  -2   0  -3  292.37   19.80
  -2   0  -3  300.17   25.30
   4   0   3  451.35   30.40
  -4   0  -3  448.96   30.20
  -4   0  -3  486.65   30.60
  -4   0  -3  418.86   31.80
  -4   0  -3  465.85   36.20
   4   0   3  469.25   31.20
  -4   0  -3  465.25   36.20
   4   0   3  477.85   30.60
   4   0   3  485.25   32.10
   6   0   3 2204.28  138.39
   6   0   3 2234.28  139.39
  -6   0  -3 2291.57  137.19
  -6   0  -3 1826.12  138.89
  -6   0  -3 2168.88  137.49
   6   0   3 2180.48  137.59
  -6   0  -3 2282.27  144.19
   8   0   3   30.80    4.20
  -8   0  -3   48.40   10.20
  -8   0  -3   30.80    5.90
   8   0   3   37.10    6.00
  -8   0  -3   35.80    9.40
  -8   0  -3   35.80    4.10
  -8   0  -3   34.70    3.70
  10   0   3   23.30    3.90
  10   0   3   19.30    5.10
 -10   0  -3   38.20    9.80
 -10   0  -3   25.10    5.50
 -10   0  -3   32.40    9.10
 -12   0  -3  676.33   47.30
 -12   0  -3  622.64   41.50
 -12   0  -3  627.64   46.20
  12   0   3  521.85   39.10
  12   0   3  537.45   41.20
 -14   0  -3 2018.00  132.09
  14   0   3 1900.11  125.19
  14   0   3 2080.39  128.09
 -14   0  -3 1837.22  126.89
 -16   0  -3    1.80    4.10
 -16   0  -3    6.40    6.90
  16   0   3    1.90    2.80
  16   0   3    2.80    4.40
 -18   0  -3   80.49   23.10
  18   0   3   75.29    8.80
 -18   0  -3   70.49   14.00
 -18   0  -3   72.79   10.30
  18   0   3   96.69   12.90
  20   0   3   78.99   12.60
 -20   0  -3   75.69   16.10
 -20   0  -3   91.89   25.70
 -22   0  -3  323.07   43.50
  22   0   3  256.27   25.10
 -24   0  -3   88.99   27.70
  24   0   3  104.09   15.90
  31   1  -3   37.60    8.00
 -29  -1   3  391.66   28.50
 -29  -1   3  335.37   48.60
  29  -1  -3  395.26   29.60
  29  -1  -3  376.06   28.70
 -29   1   3  408.36   50.69
  29   1  -3  366.66   28.50
  29   1  -3  443.76   29.90
 -29   1   3  405.86   28.70
 -27  -1   3  222.28   16.70
  27  -1  -3  230.28   18.00
  27  -1  -3  209.78   16.90
 -27  -1   3  155.58   33.80
 -27   1   3  175.28   16.50
  27   1  -3  231.78   17.20
 -27   1   3  189.98   32.70
  27   1  -3  199.38   17.10
  25  -1  -3    4.20    3.90
 -25  -1   3   -0.50    3.10
 -25  -1   3    7.20   12.50
  25  -1  -3    1.00    3.70
 -25   1   3    2.90    3.40
  25   1  -3    4.20    4.50
  25   1  -3   -2.80    3.50
 -25   1   3   -0.40   10.60
  23  -1  -3   93.19   10.30
 -23  -1   3   87.09   24.00
 -23  -1   3   89.79    9.30
  23  -1  -3   95.39    9.90
  23  -1  -3  105.69   10.80
  23   1  -3   94.69   10.30
 -23   1   3  102.99   22.40
  23   1  -3   95.19   10.60
 -23   1   3  101.19   10.50
  23   1  -3  133.49   10.50
 -21  -1   3   25.40    4.70
  21  -1  -3   36.20    5.80
  21  -1  -3   31.70    6.20
  21  -1  -3   23.60    5.00
 -21  -1   3   24.40   13.80
 -21   1   3   33.10   14.60
  21   1  -3   25.70    5.00
 -21   1   3   20.60    4.60
  21   1  -3   28.00    4.40
  21   1  -3   30.50    5.90
  21   1  -3   33.90    5.60
 -19  -1   3  607.14   39.20
  19  -1  -3  548.85   40.30
  19  -1  -3  569.54   39.90
 -19  -1   3  670.13   57.49
  19  -1  -3  590.54   39.40
 -19   1   3  518.65   52.29
  19   1  -3  633.74   39.90
 -19   1   3  594.84   39.40
  19   1  -3  606.44   39.60
  19   1  -3  540.65   38.80
  19   1  -3  580.54   40.40
 -17  -1   3 1071.89   65.29
 -17  -1   3 1145.19   83.09
  17  -1  -3  915.71   67.89
  17  -1  -3  975.20   65.29
  17  -1  -3  951.10   66.29
  17  -1  -3  860.21   65.69
  17   1  -3 1107.99   65.39
 -17   1   3 1020.50   65.39
  17   1  -3 1046.10   65.49
  17   1  -3  995.40   65.89
 -17   1   3 1076.79   80.39
  17   1  -3  925.31   66.29
  15  -1  -3  123.79    9.70
  15  -1  -3  127.59   10.90
 -15  -1   3  117.39   20.00
  15  -1  -3  130.79   10.70
 -15  -1   3  127.19    9.70
  15  -1  -3  119.49    9.90
  15  -1  -3  118.99   12.70
 -15   1   3   98.49   18.60
 -15   1   3  116.59    9.80
  15   1  -3  113.99    9.60
  15   1  -3  137.19   10.00
  15   1  -3  120.89   10.80
  15   1  -3  114.39   10.30
  15   1  -3  115.39   11.80
 -13  -1   3  656.63   40.90
  13  -1  -3  575.34   41.60
 -13  -1   3  633.04   53.49
  13  -1  -3  659.63   41.20
  13  -1  -3  661.83   40.90
 -13  -1   3  582.44   40.00
  13  -1  -3  601.34   44.50
  13  -1  -3  594.64   39.90
  13  -1  -3  579.14   41.80
 -13  -1   3  685.73   40.90
  13   1  -3  588.24   41.80
  13   1  -3  670.33   41.00
  13   1  -3  632.24   41.00
  13   1  -3  638.04   41.70
 -13   1   3  589.74   40.90
 -13   1   3  565.54   50.59
 -13   1   3  683.93   40.40
  13   1  -3  625.74   44.00
 -11  -1   3  438.06   32.20
  11  -1  -3  474.05   33.30
 -11  -1   3  529.15   32.40
  11  -1  -3  481.95   31.70
  11  -1  -3  501.75   32.80
 -11  -1   3  480.35   31.80
  11  -1  -3  500.75   33.30
 -11  -1   3  476.85   43.30
  11  -1  -3  473.15   36.20
  11  -1  -3  501.15   32.20
  11   1  -3  481.35   32.60
  11   1  -3  540.65   36.70
  11   1  -3  506.95   33.20
 -11   1   3  477.45   41.70
 -11   1   3  475.85   31.80
  11   1  -3  513.15   33.50
 -11   1   3  499.05   32.50
  11   1  -3  490.15   32.30
   9  -1  -3 1028.10   70.89
   9  -1  -3 1140.39   71.89
   9  -1  -3 1056.69   72.79
  -9  -1   3 1077.19   82.49
  -9  -1   3 1025.70   70.99
  -9  -1   3 1069.09   71.39
  -9  -1   3 1219.18   71.59
   9  -1  -3 1066.29   72.29
   9  -1  -3 1191.38   72.59
   9  -1  -3 1172.38   71.19
   9   1  -3 1091.39   71.29
  -9   1   3 1207.78   70.99
  -9   1   3 1120.69   71.59
   9   1  -3 1119.29   72.29
   9   1  -3 1204.28   75.99
   9   1  -3 1108.09   71.69
   7  -1  -3  142.59   15.00
   7  -1  -3  137.59   11.30
   7  -1  -3  142.19   11.20
   7  -1  -3  128.49   10.70
   7  -1  -3  161.78   10.60
   7  -1  -3  139.69    9.90
  -7  -1   3  150.48   10.40
  -7  -1   3  153.78   19.00
  -7  -1   3  141.39   10.20
  -7  -1   3  143.29   10.40
  -7   1   3  145.99   10.50
   7   1  -3  145.89   14.30
   7   1  -3  139.49   10.70
   7   1  -3  136.19   11.20
  -7   1   3  140.39    9.90
  -7   1   3  133.09   16.60
   7   1  -3  150.48   10.20
   5  -1  -3   19.20    3.50
   5  -1  -3   15.80    1.80
   5  -1  -3   11.70    2.60
  -5  -1   3   10.70    2.20
   5  -1  -3   11.50    2.70
  -5  -1   3    7.60    2.00
  -5  -1   3   13.40    6.80
   5  -1  -3   15.60    4.50
  -5  -1   3    6.20    1.90
   5  -1  -3   12.40    2.90
   5  -1  -3   16.70    6.20
  -5   1   3   10.00    2.30
  -5   1   3    6.90    2.40
  -5   1   3   13.50    6.50
  -5   1   3    9.30    1.70
   5   1  -3   10.10    4.80
   5   1  -3   12.40    2.00
   5   1  -3    8.50    2.50
   5   1  -3    8.80    2.90
   3  -1  -3  275.67   19.10
  -3  -1   3  274.87   19.10
  -3  -1   3  296.67   18.90
  -3  -1   3  234.78   19.20
   3  -1  -3  295.97   22.50
   3  -1  -3  304.67   19.80
   3  -1  -3  302.87   24.60
   3  -1  -3  278.87   18.00
  -3  -1   3  292.57   18.80
   3  -1  -3  280.87   19.50
   3  -1  -3  298.47   19.30
  -3   1   3  282.07   18.50
  -3   1   3  301.87   19.00
   3   1  -3  328.57   20.30
  -3   1   3  245.88   19.10
   3   1  -3  274.47   18.20
   3   1  -3  252.07   22.90
   3   1  -3  276.27   19.40
   3   1  -3  265.77   19.00
  -1  -1   3  558.44   36.70
   1  -1  -3  579.34   42.20
   1  -1  -3  591.94   37.00
   1  -1  -3  515.65   40.10
  -1  -1   3  643.94   37.30
   1  -1  -3  524.85   36.40
  -1  -1   3  550.94   36.30
   1  -1  -3  580.24   36.50
   1  -1  -3  581.54   37.50
  -1  -1   3  596.64   36.50
   1   1  -3  589.14   41.60
  -1   1   3  493.65   37.50
   1   1  -3  462.75   37.20
   1   1  -3  586.24   36.90
   1   1  -3  563.44   35.50
  -1   1   3  559.14   36.50
  -1   1   3  525.55   36.40
  -1   1   3  569.74   36.10
   1   1  -3  569.74   36.50
  -1  -1  -3 1802.42  127.29
  -1  -1  -3 1982.00  124.29
   1  -1   3 1966.60  122.99
   1  -1   3 2102.99  123.99
  -1  -1  -3 1844.12  122.69
  -1  -1  -3 1904.91  122.79
  -1  -1  -3 1815.62  128.59
   1  -1   3 1683.13  123.19
  -1  -1  -3 1957.10  123.19
   1  -1   3 1961.30  122.89
  -1   1  -3 1995.70  123.29
   1   1   3 1947.31  122.69
   1   1   3 1894.81  124.39
  -1   1  -3 1692.43  127.59
   1   1   3 2223.28  123.19
  -1   1  -3 1987.50  122.89
   1   1   3 2132.89  123.19
  -1   1  -3 1987.50  127.89
  -3  -1  -3    6.70    5.90
   3  -1   3    8.70    2.10
   3  -1   3    8.40    2.80
  -3  -1  -3   13.00    3.70
  -3  -1  -3    6.90    2.20
  -3  -1  -3    4.10    4.40
   3  -1   3   14.60    3.00
  -3  -1  -3    7.90    2.00
   3  -1   3    9.10    2.20
  -3  -1  -3   10.00    1.80
  -3   1  -3    9.50    2.40
   3   1   3   13.50    2.70
  -3   1  -3    9.20    3.20
   3   1   3    9.70    2.20
  -3   1  -3    6.30    4.50
   3   1   3    8.20    3.00
  -3   1  -3    7.20    1.90
  -3   1  -3    9.00    5.10
   3   1   3    4.90    1.60
  -5  -1  -3  605.24   43.90
   5  -1   3  636.14   44.40
  -5  -1  -3  768.22   50.79
   5  -1   3  698.03   45.30
  -5  -1  -3  731.93   51.19
  -5  -1  -3  678.33   46.10
   5  -1   3  698.03   45.80
  -5  -1  -3  679.73   44.20
  -5   1  -3  713.33   44.60
   5   1   3  720.53   45.20
  -5   1  -3  758.02   46.60
   5   1   3  642.34   44.20
  -5   1  -3  580.14   49.40
  -5   1  -3  691.03   49.99
  -5   1  -3  710.43   44.20
   7  -1   3    5.50    1.20
  -7  -1  -3    8.60    1.70
  -7  -1  -3    4.80    6.00
   7  -1   3    2.70    3.10
   7  -1   3    1.60    2.10
   7  -1   3    6.30    2.20
  -7  -1  -3    8.20    5.70
  -7  -1  -3    1.40    3.00
  -7   1  -3    7.70    5.60
  -7   1  -3   16.80    4.30
  -7   1  -3    6.30    1.80
   7   1   3    5.30    3.30
  -7   1  -3   11.00    2.40
  -7   1  -3    9.80    5.20
   7   1   3    7.00    3.00
   7   1   3    6.80    2.30
  -9  -1  -3 1167.98   77.99
   9  -1   3 1206.38   76.29
  -9  -1  -3 1222.48   82.99
   9  -1   3 1215.08   77.19
   9  -1   3 1386.46   78.49
  -9  -1  -3 1033.80   81.59
  -9   1  -3 1071.19   81.99
   9   1   3 1070.19   77.89
  -9   1  -3 1330.47   83.99
  -9   1  -3 1319.87   76.09
  -9   1  -3 1207.48   75.59
   9   1   3 1004.30   77.39
   9   1   3 1215.18   76.19
  11  -1   3  466.45   33.80
 -11  -1  -3  493.05   38.00
 -11  -1  -3  483.95   33.80
 -11  -1  -3  455.75   38.10
  11  -1   3  444.36   31.80
  11  -1   3  464.35   32.70
  11   1   3  471.55   34.00
 -11   1  -3  546.05   34.30
 -11   1  -3  461.05   38.80
 -11   1  -3  468.35   38.20
  11   1   3  467.65   31.80
 -13  -1  -3   69.89   13.50
  13  -1   3   56.49    6.70
 -13  -1  -3   63.79    9.10
 -13  -1  -3   52.99   11.50
  13  -1   3   61.69    7.80
  13  -1   3   57.59    9.00
 -13   1  -3   59.49   12.80
 -13   1  -3   81.59    9.80
 -13   1  -3   70.49   13.60
  13   1   3   64.19    9.30
  13   1   3   64.09    7.00
  15  -1   3  182.38   14.20
  15  -1   3  155.78   16.30
 -15  -1  -3  176.68   20.50
 -15  -1  -3  215.68   16.70
 -15   1  -3  187.48   16.40
 -15   1  -3  194.88   21.40
 -15   1  -3  205.98   21.10
  15   1   3  170.58   14.10
  15   1   3  158.98   16.20
  17  -1   3   -0.10    2.80
 -17  -1  -3    1.80    4.20
 -17  -1  -3    4.20    9.10
  17  -1   3    1.20    4.70
 -17  -1  -3    3.90    7.00
  17   1   3    5.10    5.10
 -17   1  -3    2.40    4.70
 -17   1  -3    5.20    7.00
  19  -1   3  620.04   42.80
  19  -1   3  634.74   46.40
 -19  -1  -3  678.93   51.59
 -19  -1  -3  707.03   65.59
 -19   1  -3  618.24   46.30
 -19   1  -3  525.85   48.60
  19   1   3  637.44   46.20
 -21  -1  -3  262.37   27.40
  21  -1   3  237.78   23.00
 -21   1  -3  275.17   39.30
  21   1   3  238.08   23.40
  23  -1   3  202.88   21.50
 -23  -1  -3  220.78   35.90
  23   1   3  183.38   20.60
 -23   1  -3  236.98   38.20
  28  -2  -3    5.20    4.60
 -28  -2   3   -0.30   12.70
  28  -2  -3    7.80    4.70
 -28  -2   3    3.60    3.90
  28   2  -3    5.70    4.60
 -28   2   3    2.80    4.20
  28   2  -3   -0.40    4.50
 -26  -2   3  103.69   10.60
  26  -2  -3   92.29   11.00
  26  -2  -3  112.19   12.60
 -26  -2   3   89.19   26.70
 -26   2   3   94.99   10.70
  26   2  -3   92.09   11.50
  26   2  -3  109.29   11.70
 -26   2   3   92.49   24.50
  24  -2  -3  742.13   49.50
 -24  -2   3  772.62   49.00
  24  -2  -3  720.73   50.39
 -24  -2   3  689.23   69.49
 -24   2   3  687.43   49.00
 -24   2   3  727.73   66.39
  24   2  -3  809.32   50.59
  24   2  -3  693.53   49.40
  22  -2  -3   72.59   10.00
 -22  -2   3   89.79    8.40
  22  -2  -3   93.79    9.90
 -22  -2   3  102.79   25.20
  22   2  -3   85.39   10.10
 -22   2   3   86.29    9.40
  22   2  -3  109.39   10.40
  22   2  -3   71.19    8.60
 -22   2   3   72.69   20.60
  20  -2  -3   22.90    5.50
  20  -2  -3   18.40    4.50
 -20  -2   3   27.10    4.70
 -20  -2   3   24.30   13.50
  20   2  -3   23.40    4.10
 -20   2   3   25.50   12.30
  20   2  -3   24.10    5.60
  20   2  -3   29.20    5.40
 -20   2   3   27.10    5.20
  20   2  -3   29.00    5.20
  18  -2  -3 1143.99   74.29
 -18  -2   3 1109.39   73.79
  18  -2  -3  938.21   74.79
  18  -2  -3 1216.08   75.19
 -18  -2   3 1333.87   94.29
 -18   2   3 1093.19   74.09
  18   2  -3 1135.29   74.49
  18   2  -3 1158.58   74.39
  18   2  -3 1152.98   73.79
  18   2  -3 1164.58   75.29
 -18   2   3 1147.39   87.59
  16  -2  -3  528.75   38.60
 -16  -2   3  542.95   37.40
  16  -2  -3  606.94   38.90
  16  -2  -3  534.25   37.70
 -16  -2   3  474.65   50.39
  16   2  -3  576.54   38.00
  16   2  -3  595.74   38.40
 -16   2   3  636.14   50.39
  16   2  -3  591.94   39.00
  16   2  -3  588.84   37.70
 -16   2   3  554.94   37.80
  14  -2  -3  148.09   12.60
  14  -2  -3  165.88   11.80
 -14  -2   3  158.68   11.40
  14  -2  -3  174.18   12.90
 -14  -2   3  145.99   11.10
  14  -2  -3  141.89   15.70
 -14  -2   3  163.38   11.90
  14  -2  -3  116.59   10.50
 -14  -2   3  137.59   22.00
  14   2  -3  169.68   11.90
  14   2  -3  186.88   15.00
  14   2  -3  155.98   12.40
  14   2  -3  156.28   12.90
 -14   2   3  154.68   11.90
 -14   2   3  137.59   19.70
  14   2  -3  149.99   11.90
  12  -2  -3  795.82   50.69
  12  -2  -3  746.83   51.59
 -12  -2   3  861.01   50.69
  12  -2  -3  762.22   55.49
 -12  -2   3  827.92   50.49
 -12  -2   3  876.21   65.49
  12  -2  -3  678.73   49.99
  12  -2  -3  794.52   51.79
 -12  -2   3  757.52   50.79
  12   2  -3  784.32   54.19
  12   2  -3  773.72   50.89
  12   2  -3  765.42   51.49
 -12   2   3  791.72   50.69
 -12   2   3  753.12   59.69
  12   2  -3  807.82   50.89
 -12   2   3  730.63   50.79
  10  -2  -3  228.58   16.40
 -10  -2   3  234.58   15.30
 -10  -2   3  210.48   15.50
 -10  -2   3  207.58   25.30
  10  -2  -3  211.68   15.10
  10  -2  -3  207.28   16.40
  10  -2  -3  225.28   15.20
  10  -2  -3  236.68   16.50
 -10  -2   3  213.58   15.30
  10  -2  -3  216.08   14.60
  10  -2  -3  277.07   21.30
  10   2  -3  214.18   15.80
 -10   2   3  234.08   14.50
  10   2  -3  235.48   19.50
 -10   2   3  223.08   17.50
  10   2  -3  194.48   15.30
 -10   2   3  173.68   21.30
  10   2  -3  237.18   16.40
 -10   2   3  217.28   15.60
   8  -2  -3   44.40    5.50
   8  -2  -3   37.70    5.30
   8  -2  -3   41.10    4.60
  -8  -2   3   44.30    4.80
   8  -2  -3   50.99    4.20
   8  -2  -3   51.99    6.60
  -8  -2   3   41.90    4.80
   8  -2  -3   43.70    9.10
  -8  -2   3   48.90    4.40
   8  -2  -3   35.80    4.10
  -8  -2   3   54.99   13.60
  -8  -2   3   49.10    4.50
   8   2  -3   44.10    8.60
  -8   2   3   54.59    6.20
  -8   2   3   47.50    5.10
   8   2  -3   38.30    4.90
   8   2  -3   33.90    5.20
  -8   2   3   47.60    4.50
  -8   2   3   40.40    9.70
  -8   2   3   39.30    3.50
   8   2  -3   49.70    4.90
  -6  -2   3   70.09    5.40
   6  -2  -3   67.29    6.50
  -6  -2   3   51.39    5.50
   6  -2  -3   55.69    4.90
  -6  -2   3   67.39   12.60
   6  -2  -3   56.89   10.40
   6  -2  -3   62.79    6.00
  -6  -2   3   64.49    5.60
   6  -2  -3   66.29    8.30
   6  -2  -3   71.49    6.10
   6  -2  -3   72.59    6.00
  -6  -2   3   81.99    6.00
   6   2  -3   61.99    6.30
  -6   2   3   59.29    6.90
   6   2  -3   68.19    9.20
  -6   2   3   60.49    4.60
  -6   2   3   62.29   10.50
   6   2  -3   61.59    5.80
  -6   2   3   62.09    5.70
   6   2  -3   54.29    5.20
  -4  -2   3 6304.07  429.86
   4  -2  -3 7269.67  429.06
   4  -2  -3 6967.90  429.86
  -4  -2   3 6709.53  429.76
   4  -2  -3 7398.46  436.06
  -4  -2   3 7452.05  429.46
  -4  -2   3 6287.97  429.56
  -4  -2   3 6219.78  440.06
   4  -2  -3 7105.79  430.06
  -4  -2   3 6717.43  429.76
   4  -2  -3 6864.11  430.36
   4  -2  -3 7355.86  433.76
   4  -2  -3 7003.50  430.26
  -4   2   3 6769.72  428.96
   4   2  -3 7352.76  429.86
   4   2  -3 6461.65  434.36
  -4   2   3 6764.22  429.76
   4   2  -3 6781.42  429.96
  -4   2   3 6235.38  430.66
   4   2  -3 6597.14  430.26
  -2  -2   3  355.26   23.60
   2  -2  -3  361.06   28.90
  -2  -2   3  372.76   23.10
   2  -2  -3  347.47   23.30
   2  -2  -3  365.06   24.30
   2  -2  -3  331.57   27.20
  -2  -2   3  368.76   23.60
  -2  -2   3  294.67   31.40
  -2  -2   3  381.36   23.80
   2  -2  -3  370.76   23.80
  -2  -2   3  354.46   23.40
   2  -2  -3  332.87   23.20
  -2   2   3  324.17   23.30
   2   2  -3  330.57   23.40
  -2   2   3  346.67   22.60
   2   2  -3  351.06   23.90
   2   2  -3  353.66   28.30
   0  -2  -3   86.89    7.30
   0  -2   3   88.59    7.50
   0  -2  -3   93.49   11.30
   0  -2  -3   96.29    6.60
   0  -2  -3   81.49   11.90
   0  -2   3   88.19    7.40
   0  -2  -3   87.39    8.40
   0  -2   3   71.99   13.00
   0  -2   3   76.89    7.30
   0  -2   3   80.39    6.60
   0  -2   3   82.99    6.90
   0  -2  -3   83.69    6.80
   0   2   3   80.09    7.00
   0   2   3   78.29    6.30
   0   2  -3   85.99    7.40
   0   2   3   90.99    8.70
   0   2  -3   89.79   11.40
   0   2   3   93.99    7.90
   0   2  -3  100.89    7.20
   2  -2   3  458.85   31.70
   2  -2   3  459.05   32.40
  -2  -2  -3  495.35   38.20
   2  -2   3  484.55   32.60
  -2  -2  -3  518.85   33.50
  -2  -2  -3  533.85   31.20
  -2  -2  -3  386.86   36.00
   2  -2   3  551.14   32.80
  -2  -2  -3  473.05   31.50
  -2  -2  -3  452.75   31.80
   2  -2   3  489.15   32.00
  -2   2  -3  504.55   37.80
  -2   2  -3  488.25   31.90
  -2   2  -3  494.85   32.40
   2   2   3  505.95   33.70
   2   2   3  466.75   32.00
   2   2   3  478.75   31.60
  -2   2  -3  488.75   33.70
   4  -2   3  872.81   56.39
  -4  -2  -3  865.21   57.89
   4  -2   3  849.41   56.79
   4  -2   3  755.52   56.79
  -4  -2  -3  896.21   62.39
  -4  -2  -3  864.51   55.89
  -4  -2  -3  896.31   62.79
   4  -2   3  956.80   57.29
   4   2   3  834.42   56.39
   4   2   3  808.12   57.19
  -4   2  -3  933.31   58.39
   4   2   3  874.01   56.09
  -4   2  -3  960.50   56.29
   4   2   3  759.22   57.59
  -4   2  -3  900.81   56.69
   4   2   3  855.01   55.29
  -4   2  -3  988.20   63.39
   6  -2   3  166.48   14.00
   6  -2   3  162.98   13.70
  -6  -2  -3  192.08   19.30
   6  -2   3  191.78   14.20
   6  -2   3  187.88   13.30
  -6  -2  -3  172.78   14.80
  -6  -2  -3  152.38   18.10
  -6   2  -3  172.08   18.70
   6   2   3  185.28   13.00
  -6   2  -3  234.58   15.70
  -6   2  -3  191.18   13.00
   6   2   3  180.78   14.50
  -6   2  -3  186.68   13.40
  -8  -2  -3  338.57   26.20
   8  -2   3  369.36   25.50
   8  -2   3  374.76   26.00
  -8  -2  -3  380.66   31.40
   8  -2   3  368.26   25.20
   8  -2   3  385.36   24.60
  -8  -2  -3  431.96   31.50
   8   2   3  352.76   24.30
  -8   2  -3  365.26   26.50
  -8   2  -3  344.37   24.40
   8   2   3  313.97   25.80
   8   2   3  325.47   26.30
  -8   2  -3  380.96   24.10
  -8   2  -3  308.57   29.70
  -8   2  -3  374.16   31.10
 -10  -2  -3 1206.38   82.29
 -10  -2  -3 1194.58   76.79
  10  -2   3 1268.37   73.69
  10  -2   3 1018.90   75.29
  10  -2   3 1060.39   75.09
  10  -2   3 1182.68   74.69
 -10  -2  -3 1067.29   79.89
  10  -2   3 1182.78   76.39
  10   2   3 1162.48   74.49
  10   2   3 1051.49   76.49
 -10   2  -3 1172.08   81.89
 -10   2  -3 1216.88   81.99
 -10   2  -3 1177.08   74.49
 -10   2  -3 1143.19   73.99
  10   2   3 1227.08   76.89
 -12  -2  -3  246.98   24.70
 -12  -2  -3  219.18   19.30
  12  -2   3  222.78   18.50
 -12  -2  -3  255.67   23.00
  12  -2   3  248.28   19.70
  12  -2   3  214.48   17.40
 -12   2  -3  275.87   25.30
 -12   2  -3  263.07   20.00
 -12   2  -3  222.08   17.30
 -12   2  -3  257.57   24.60
  12   2   3  262.07   20.50
  12   2   3  241.88   19.90
  14  -2   3  522.05   35.90
  14  -2   3  477.55   36.60
 -14  -2  -3  595.94   53.89
  14  -2   3  522.55   38.20
 -14  -2  -3  530.55   38.00
 -14   2  -3  555.94   43.30
  14   2   3  522.25   38.40
  14   2   3  542.95   39.00
 -14   2  -3  606.14   38.60
 -14   2  -3  438.66   42.20
  16  -2   3  632.24   43.30
 -16  -2  -3  708.13   43.40
 -16  -2  -3  516.55   56.19
  16  -2   3  640.64   40.50
 -16  -2  -3  493.45   46.60
  16  -2   3  617.44   41.50
  16   2   3  552.44   42.70
 -16   2  -3  538.35   47.60
 -16   2  -3  707.33   53.69
  18  -2   3  401.96   27.90
 -18  -2  -3  487.45   37.30
  18  -2   3  393.96   31.00
 -18  -2  -3  319.07   43.30
  18   2   3  389.86   30.80
 -18   2  -3  368.76   29.30
  20  -2   3    1.20    5.20
 -20  -2  -3    2.70   10.80
 -20  -2  -3    9.60   10.10
  20  -2   3    6.20    4.00
 -20   2  -3    3.40    9.00
 -20   2  -3   11.20   12.70
  20   2   3   12.60    6.60
  22  -2   3    2.40    6.30
 -22  -2  -3    2.50   10.90
  22   2   3    0.50    5.50
 -22   2  -3   -3.40   10.20
 -24   2  -3  331.57   62.99
 -29  -3   3  278.17   21.60
  27  -3  -3  199.28   17.20
 -27  -3   3  173.68   34.10
  27  -3  -3  207.88   18.30
 -27  -3   3  211.78   16.50
  27   3  -3  233.48   18.10
 -27   3   3  187.48   16.90
  27   3  -3  220.68   17.60
 -25  -3   3   -3.90   11.20
  25  -3  -3    0.20    4.10
 -25  -3   3   -4.10    3.10
  25  -3  -3    0.60    4.20
 -25   3   3   -0.90    3.70
  25   3  -3    0.40    4.00
  25   3  -3    6.70    4.50
 -23  -3   3  118.29   10.40
  23  -3  -3  122.59   12.20
  23  -3  -3  112.39   11.90
 -23  -3   3   97.99   25.90
  23   3  -3  114.39   12.00
 -23   3   3  120.29   11.20
  23   3  -3  132.89   11.80
  21  -3  -3   11.90    4.20
 -21  -3   3   -3.10    2.60
  21  -3  -3    0.90    3.70
 -21  -3   3    2.10   10.30
  21   3  -3    5.20    4.00
  21   3  -3    5.00    4.20
 -21   3   3    1.60    3.20
  21   3  -3    1.50    3.20
 -19  -3   3  437.06   31.00
  19  -3  -3  441.16   32.80
  19  -3  -3  464.35   31.90
 -19  -3   3  379.86   45.90
  19   3  -3  475.25   32.10
  19   3  -3  470.25   32.20
  19   3  -3  465.95   32.90
 -19   3   3  503.75   32.00
  19   3  -3  513.05   31.50
 -17  -3   3  822.82   52.69
 -17  -3   3  828.22   52.09
 -17  -3   3  672.53   51.79
  17  -3  -3  788.42   53.69
  17  -3  -3  811.82   52.69
 -17  -3   3  907.21   71.59
  17   3  -3  771.42   53.59
  17   3  -3  803.92   52.99
  17   3  -3  779.62   52.79
 -17   3   3  815.02   52.59
  17   3  -3  796.82   52.29
 -15  -3   3   34.60    4.50
  15  -3  -3   41.30    4.40
  15  -3  -3   30.40    5.70
 -15  -3   3   41.30    5.10
 -15  -3   3   35.60    5.20
 -15  -3   3   32.70   13.70
  15  -3  -3   36.00    5.00
  15  -3  -3   38.90    9.10
  15   3  -3   31.30    5.30
  15   3  -3   19.70    5.50
  15   3  -3   35.50    5.70
 -15   3   3   34.70    5.10
 -15   3   3   39.10    8.00
  15   3  -3   35.40    4.90
  13  -3  -3  704.33   51.59
  13  -3  -3  750.92   45.90
  13  -3  -3  656.73   46.70
 -13  -3   3  712.83   45.40
 -13  -3   3  763.42   46.00
 -13  -3   3  703.03   46.00
 -13  -3   3  760.72   61.59
  13   3  -3  741.13   46.20
  13   3  -3  647.24   48.40
 -13   3   3  676.53   45.90
  13   3  -3  659.13   46.40
  13   3  -3  656.63   45.80
 -13   3   3  658.43   53.39
  13   3  -3  691.43   49.40
 -11  -3   3  436.66   27.00
  11  -3  -3  384.36   27.10
 -11  -3   3  341.07   38.20
  11  -3  -3  405.96   28.30
  11  -3  -3  415.16   28.80
 -11  -3   3  421.46   27.60
 -11  -3   3  387.66   27.40
  11  -3  -3  457.35   27.30
  11  -3  -3  385.96   28.20
  11  -3  -3  450.95   33.80
 -11  -3   3  345.27   26.70
  11   3  -3  360.36   29.20
 -11   3   3  457.95   34.70
  11   3  -3  401.96   28.10
  11   3  -3  421.56   31.50
  11   3  -3  444.16   27.60
  11   3  -3  399.06   27.50
 -11   3   3  415.66   27.50
 -11   3   3  379.86   29.80
  -9  -3   3 1005.80   64.19
   9  -3  -3 1129.59   64.89
   9  -3  -3  980.50   70.89
  -9  -3   3 1079.69   65.09
  -9  -3   3 1029.10   64.99
   9  -3  -3  857.51   64.19
   9  -3  -3 1044.90   64.49
  -9  -3   3 1007.90   64.39
   9  -3  -3  991.70   65.49
  -9  -3   3 1008.60   78.09
   9  -3  -3  951.90   65.59
   9   3  -3  923.31   64.79
  -9   3   3 1033.90   67.39
   9   3  -3  998.90   65.49
  -9   3   3 1105.59   64.99
  -9   3   3  929.81   70.59
   9   3  -3  971.40   66.39
   9   3  -3 1048.40   69.49
   9   3  -3 1039.80   64.79
  -7  -3   3   16.80    3.30
  -7  -3   3   17.00    3.00
  -7  -3   3   10.70    2.10
   7  -3  -3   13.50    2.40
  -7  -3   3    8.50    7.20
   7  -3  -3    9.90    2.70
   7  -3  -3   20.80    5.40
   7  -3  -3   12.60    5.80
   7  -3  -3   15.10    3.60
   7  -3  -3   12.40    2.10
  -7  -3   3   11.80    2.80
   7  -3  -3   14.60    3.20
   7  -3  -3   12.90    3.10
  -7   3   3   19.70    4.70
   7   3  -3   13.20    3.30
   7   3  -3   10.10    3.50
  -7   3   3   10.70    4.90
   7   3  -3    9.60    4.90
   7   3  -3    7.90    2.60
  -7   3   3    8.40    2.50
   5  -3  -3   -0.30    2.20
   5  -3  -3    4.50    2.00
   5  -3  -3    2.60    4.80
  -5  -3   3    0.80    2.00
   5  -3  -3    9.60    2.80
   5  -3  -3    4.70    2.40
  -5  -3   3    3.20    2.30
  -5  -3   3    0.30    5.20
   5  -3  -3    5.00    4.20
  -5  -3   3    2.60    1.90
  -5  -3   3    1.50    1.30
   5   3  -3    5.00    4.40
   5   3  -3    2.90    2.40
  -5   3   3    1.00    3.20
   5   3  -3    6.10    2.60
  -5   3   3    3.30    1.90
   5   3  -3    4.50    2.10
  -3  -3   3  220.08   16.50
  -3  -3   3  222.08   16.80
  -3  -3   3  224.28   16.50
  -3  -3   3  235.48   25.80
   3  -3  -3  240.58   16.40
   3  -3  -3  241.18   17.40
  -3  -3   3  226.88   15.70
   3  -3  -3  250.77   22.60
   3  -3  -3  265.37   17.10
  -3  -3   3  232.78   15.80
   3  -3  -3  271.67   21.50
  -3   3   3  231.58   18.10
   3   3  -3  258.07   22.00
   3   3  -3  231.68   16.60
   3   3  -3  227.28   16.50
   3   3  -3  236.78   17.10
  -3   3   3  220.98   16.30
   1  -3  -3  269.87   18.30
   1  -3  -3  292.17   19.00
  -1  -3   3  242.38   27.20
  -1  -3   3  276.57   19.30
  -1  -3   3  262.57   18.20
  -1  -3   3  263.07   18.70
   1  -3  -3  317.67   24.40
   1  -3  -3  286.97   20.00
   1  -3  -3  267.67   24.50
  -1  -3   3  252.57   18.90
  -1  -3   3  286.97   18.10
   1   3  -3  247.08   23.70
  -1   3   3  305.27   20.70
   1   3  -3  270.47   18.80
   1   3  -3  252.67   19.10
  -1   3   3  287.37   18.70
  -1   3   3  268.87   20.50
  -1   3   3  257.17   17.80
   1  -3   3 1969.50  129.79
   1  -3   3 2152.48  129.49
  -1  -3  -3 1949.80  134.79
  -1  -3  -3 2171.48  130.99
  -1  -3  -3 2035.00  135.79
   1  -3   3 2020.00  129.49
   1  -3   3 1873.91  129.89
   1   3   3 2322.17  129.59
   1   3   3 1922.01  130.89
  -1   3  -3 2073.59  129.99
   1   3   3 1874.61  130.99
   1   3   3 2069.89  128.79
  -1   3  -3 1945.21  129.39
  -1   3  -3 2140.69  136.49
   3  -3   3   11.90    3.20
   3  -3   3   19.20    3.30
   3  -3   3    8.90    3.10
  -3  -3  -3   11.40    6.40
  -3  -3  -3   11.20    4.00
  -3  -3  -3   17.60    6.50
   3  -3   3    9.30    2.50
  -3   3  -3    9.30    2.50
   3   3   3   14.80    4.20
   3   3   3   13.00    4.10
  -3   3  -3    6.40    2.70
   3   3   3   10.30    2.30
   3   3   3    7.90    2.40
  -3   3  -3    8.70    5.90
   5  -3   3  515.75   35.00
   5  -3   3  494.25   34.70
   5  -3   3  512.25   34.20
  -5  -3  -3  566.64   40.70
  -5  -3  -3  561.74   36.30
  -5  -3  -3  586.94   41.40
   5  -3   3  511.85   34.80
  -5   3  -3  483.85   34.40
  -5   3  -3  500.95   40.90
  -5   3  -3  518.35   34.00
   5   3   3  570.84   36.40
   5   3   3  462.15   35.70
  -5   3  -3  403.16   35.50
   5   3   3  530.55   33.30
   7  -3   3   36.00    5.50
   7  -3   3   35.00    5.50
  -7  -3  -3   40.40    9.90
   7  -3   3   44.00    5.80
  -7  -3  -3   38.60    9.80
   7  -3   3   28.90    4.50
  -7  -3  -3   37.10    6.70
   7   3   3   41.10    6.80
  -7   3  -3   39.70   10.60
  -7   3  -3   37.20    4.40
   7   3   3   29.20    6.10
  -7   3  -3   38.10    5.10
  -7   3  -3   30.90    6.20
   9  -3   3  782.52   49.80
  -9  -3  -3  783.72   57.29
   9  -3   3  705.13   50.39
   9  -3   3  609.04   49.90
  -9  -3  -3  752.02   55.39
  -9  -3  -3  789.42   51.99
   9  -3   3  731.83   50.99
  -9   3  -3  720.63   49.80
  -9   3  -3  835.92   49.50
   9   3   3  906.71   52.79
   9   3   3  654.43   51.39
  -9   3  -3  727.13   51.79
  -9   3  -3  893.51   59.09
  11  -3   3  362.56   28.90
 -11  -3  -3  407.26   30.80
 -11  -3  -3  452.75   36.80
  11  -3   3  401.46   30.30
  11  -3   3  432.16   29.80
  11  -3   3  423.06   28.60
 -11  -3  -3  449.16   34.40
 -11  -3  -3  449.36   42.90
 -11   3  -3  390.16   30.60
 -11   3  -3  442.96   36.70
  11   3   3  401.46   30.80
 -11   3  -3  394.16   35.90
 -11   3  -3  384.76   28.00
 -11   3  -3  429.86   28.70
  11   3   3  446.46   31.50
  13  -3   3   44.00    6.80
 -13  -3  -3   46.20   15.60
 -13  -3  -3   40.50   11.90
  13  -3   3   43.60    5.90
  13  -3   3   44.00    7.10
 -13  -3  -3   55.79    8.90
  13  -3   3   40.00    7.80
 -13   3  -3   44.10    5.80
 -13   3  -3   49.10   12.30
 -13   3  -3   43.00   11.50
  13   3   3   50.29    8.60
  13   3   3   53.29    9.20
 -13   3  -3   38.30    7.50
  15  -3   3  251.97   21.80
 -15  -3  -3  238.38   21.70
  15  -3   3  253.77   20.30
 -15  -3  -3  235.58   33.60
 -15  -3  -3  280.47   28.00
  15  -3   3  259.77   19.80
  15  -3   3  254.67   20.70
  15   3   3  252.57   22.90
  15   3   3  295.87   22.80
 -15   3  -3  291.07   27.80
 -15   3  -3  295.67   22.20
 -15   3  -3  295.17   27.70
 -17  -3  -3   12.00    9.50
  17  -3   3    9.50    5.10
 -17  -3  -3   13.60   11.20
  17  -3   3    9.80    5.70
  17  -3   3    7.00    3.60
  17   3   3    7.20    5.70
 -17   3  -3   12.50    8.60
 -17   3  -3    8.80    5.00
  17   3   3    1.20    5.00
 -19  -3  -3  479.55   43.40
  19  -3   3  551.24   35.70
 -19  -3  -3  572.44   56.69
  19  -3   3  511.85   39.00
  19   3   3  538.15   39.00
 -19   3  -3  414.76   51.59
 -19   3  -3  493.95   44.10
  21  -3   3  147.09   13.80
 -21  -3  -3  143.59   29.10
 -21  -3  -3  146.89   22.10
  21  -3   3  154.28   17.80
  21   3   3  160.38   18.20
 -21   3  -3  200.08   32.10
  23  -3   3   76.79   13.50
 -23   3  -3  130.39   28.50
 -23   3  -3  107.59   10.50
  26  -4  -3    4.70    4.70
 -26  -4   3   -6.00   12.50
  26  -4  -3   -3.10    4.10
  26   4  -3   10.50    5.10
 -26   4   3   -3.20    4.60
 -26   4   3    5.90    7.40
  26   4  -3    8.70    4.70
  24  -4  -3   94.99   10.70
 -24  -4   3   85.39   25.40
  24  -4  -3   68.99   10.80
 -24   4   3   74.29    9.60
  24   4  -3   93.59   11.10
 -24   4   3   85.49   15.50
  24   4  -3   97.09   11.00
  22  -4  -3  681.83   46.60
 -22  -4   3  785.22   70.39
  22  -4  -3  656.53   47.80
  22   4  -3  681.83   46.80
 -22   4   3  577.74   50.79
  22   4  -3  702.53   47.60
 -22   4   3  704.83   46.40
 -20  -4   3  170.08   13.60
  20  -4  -3  165.88   14.30
  20  -4  -3  152.48   15.00
 -20  -4   3  187.58   14.80
 -20  -4   3  160.38   29.40
 -20   4   3  172.98   14.20
  20   4  -3  196.88   14.80
  20   4  -3  176.28   14.80
 -20   4   3  170.38   18.80
  18  -4  -3    9.70    4.50
 -18  -4   3    2.10    9.30
 -18  -4   3    8.20    3.50
 -18  -4   3   -0.40    2.20
  18  -4  -3    1.40    3.20
 -18  -4   3   -2.30    3.20
 -18   4   3    1.90    3.00
  18   4  -3    4.70    3.10
  18   4  -3   -1.60    3.90
  18   4  -3    0.50    5.50
  18   4  -3    0.90    4.20
  18   4  -3    6.20    4.10
 -18   4   3   -2.40    4.80
 -16  -4   3   -1.00    2.10
 -16  -4   3   -0.20    9.50
 -16  -4   3    1.50    2.60
  16  -4  -3    6.20    6.10
  16  -4  -3    8.00    3.80
  16  -4  -3    1.20    3.20
 -16  -4   3    8.00    3.60
  16  -4  -3    1.40    1.90
  16   4  -3    1.30    3.10
  16   4  -3    0.10    3.30
  16   4  -3    6.00    5.50
  16   4  -3    0.80    3.60
 -16   4   3    3.70    5.00
 -16   4   3    1.60    2.90
  14  -4  -3 1376.96   89.09
 -14  -4   3 1319.07   86.99
 -14  -4   3 1191.58  103.09
  14  -4  -3 1269.67   94.49
  14  -4  -3 1229.08   87.29
 -14  -4   3 1348.57   88.09
 -14  -4   3 1551.24   88.29
  14  -4  -3 1419.36   87.89
  14   4  -3 1309.77   87.69
  14   4  -3 1336.17   88.39
  14   4  -3 1589.74   92.09
 -14   4   3 1392.96   87.89
  14   4  -3 1418.36   88.19
  12  -4  -3   17.90    3.80
 -12  -4   3    8.80    2.50
  12  -4  -3   18.70    3.60
  12  -4  -3   18.80    4.30
 -12  -4   3   16.70   10.10
 -12  -4   3   17.60    3.80
 -12  -4   3   15.30    3.70
  12  -4  -3   13.00    7.40
  12   4  -3   15.30    5.30
 -12   4   3   14.90    5.90
  12   4  -3    9.20    5.10
  12   4  -3   16.60    4.00
  12   4  -3    9.50    3.40
 -12   4   3   10.50    3.30
  12   4  -3   11.00    3.90
 -10  -4   3    4.90    3.00
  10  -4  -3    9.30    6.30
  10  -4  -3    4.40    3.60
 -10  -4   3    5.00    2.70
  10  -4  -3    5.30    3.00
 -10  -4   3   11.20    3.60
  10  -4  -3    9.60    3.20
  10  -4  -3    8.40    2.60
 -10  -4   3    8.00    8.30
 -10  -4   3    7.10    2.40
  10   4  -3    5.80    3.00
  10   4  -3    7.10    5.70
 -10   4   3    6.30    2.60
  10   4  -3    8.20    3.20
  10   4  -3    6.80    2.70
  10   4  -3    1.10    3.80
 -10   4   3   11.40    4.80
   8  -4  -3 1460.25   98.69
  -8  -4   3 1425.96   90.99
   8  -4  -3 1447.76   91.39
  -8  -4   3 1486.85   91.49
   8  -4  -3 1389.26   91.79
  -8  -4   3 1508.55   91.79
   8  -4  -3 1415.76   91.29
  -8  -4   3 1390.46  104.49
   8  -4  -3 1445.86   90.89
   8   4  -3 1465.15   91.29
  -8   4   3 1451.75   91.09
   8   4  -3 1273.67   92.59
   8   4  -3 1456.15   91.99
  -8   4   3 1535.75   94.49
   8   4  -3 1219.08   95.79
   6  -4  -3  806.72   58.29
  -6  -4   3  740.83   50.89
  -6  -4   3  796.32   51.49
   6  -4  -3  669.23   50.09
  -6  -4   3  776.62   50.79
  -6  -4   3  883.81   64.69
   6  -4  -3  830.52   55.29
   6  -4  -3  766.92   51.19
   6  -4  -3  799.12   51.29
   6  -4  -3  870.91   51.59
   6   4  -3  805.82   50.99
   6   4  -3  795.52   52.19
   6   4  -3  811.02   51.59
  -6   4   3  663.33   52.99
   6   4  -3  724.93   56.09
  -6   4   3  780.82   50.69
  -4  -4   3  634.54   53.49
  -4  -4   3  616.24   41.90
   4  -4  -3  626.74   41.90
   4  -4  -3  680.53   42.40
  -4  -4   3  623.84   42.40
   4  -4  -3  701.53   43.00
  -4  -4   3  621.94   41.90
   4  -4  -3  648.24   49.10
   4  -4  -3  630.34   46.30
  -4   4   3  620.84   41.70
   4   4  -3  619.04   42.50
   4   4  -3  671.53   42.90
   4   4  -3  583.84   47.10
   4   4  -3  645.64   42.00
   2  -4  -3  361.06   29.80
   2  -4  -3  344.47   24.50
   2  -4  -3  367.76   31.70
  -2  -4   3  371.26   35.20
  -2  -4   3  379.56   25.20
   2  -4  -3  363.56   25.40
   2  -4  -3  372.86   26.00
  -2  -4   3  343.67   24.80
  -2  -4   3  339.47   25.40
  -2   4   3  415.26   24.90
   2   4  -3  326.27   30.00
   2   4  -3  346.17   25.40
   2   4  -3  408.96   28.10
   2   4  -3  355.06   24.90
  -2   4   3  397.66   27.20
   0  -4  -3 1198.98   83.89
   0  -4  -3 1106.99   81.99
   0  -4  -3 1197.28   77.19
   0  -4   3 1256.87   77.09
   0  -4   3 1156.88   76.59
   0  -4  -3 1184.28   77.99
   0  -4   3 1356.56   89.89
   0  -4   3 1182.78   77.29
   0   4   3 1214.18   76.39
   0   4   3 1206.58   78.99
   0   4   3 1176.68   78.59
   0   4  -3 1114.69   82.79
   0   4  -3 1154.28   77.19
   0   4  -3 1163.28   76.59
  -2  -4  -3  234.38   20.80
  -2  -4  -3  203.38   15.90
  -2  -4  -3  202.68   20.60
  -2  -4  -3  189.08   14.70
   2  -4   3  198.38   13.90
   2  -4   3  189.58   14.60
   2  -4   3  185.78   14.40
  -2   4  -3  182.28   19.80
   2   4   3  218.68   16.30
  -2   4  -3  186.78   13.90
  -2   4  -3  198.48   14.70
   2   4   3  157.98   13.40
   2   4   3  140.59   15.40
   4  -4   3  184.28   13.90
   4  -4   3  177.78   13.90
  -4  -4  -3  169.78   19.00
  -4  -4  -3  161.68   18.70
  -4  -4  -3  186.08   15.30
   4  -4   3  174.38   13.00
   4   4   3  152.38   15.10
   4   4   3  192.98   15.30
  -4   4  -3  171.08   13.70
  -4   4  -3  158.88   19.00
  -4   4  -3  188.68   13.20
  -6  -4  -3 1354.16   96.29
   6  -4   3 1334.67   90.49
  -6  -4  -3 1381.06   91.79
  -6  -4  -3 1257.47   96.39
   6  -4   3 1294.07   90.19
   6  -4   3 1454.35   89.79
  -6   4  -3 1510.85   90.39
  -6   4  -3 1622.64   99.29
   6   4   3 1278.77   91.99
  -6   4  -3 1377.66   89.59
   6   4   3 1496.05   92.19
   8  -4   3   38.10    6.10
  -8  -4  -3   32.90   10.40
  -8  -4  -3   28.70    6.70
  -8  -4  -3   38.50   10.40
   8  -4   3   24.60    5.20
   8  -4   3   27.70    4.60
  -8  -4  -3   43.40   13.10
   8  -4   3   37.50    6.10
  -8   4  -3   33.20    4.60
  -8   4  -3   35.20    5.40
  -8   4  -3   42.00   11.60
   8   4   3   23.90    6.10
  -8   4  -3   35.60    7.30
   8   4   3   39.10    7.80
 -10  -4  -3   39.70    7.70
 -10  -4  -3   44.90   13.70
 -10  -4  -3   40.20    9.90
  10  -4   3   35.70    6.30
  10  -4   3   33.70    5.30
  10  -4   3   30.90    6.30
 -10  -4  -3   39.40   11.60
  10  -4   3   28.60    5.90
  10   4   3   36.40    7.90
 -10   4  -3   42.60    7.90
 -10   4  -3   43.00   12.20
  10   4   3   34.20    7.70
 -10   4  -3   36.60    5.00
 -10   4  -3   42.70    5.90
  12  -4   3  332.97   23.70
  12  -4   3  325.07   24.70
  12  -4   3  331.37   24.00
 -12  -4  -3  269.77   34.10
 -12  -4  -3  328.97   31.00
  12  -4   3  313.87   22.70
 -12  -4  -3  291.57   25.00
 -12   4  -3  389.06   26.10
 -12   4  -3  344.07   22.50
 -12   4  -3  231.38   28.40
 -12   4  -3  301.87   30.90
  12   4   3  353.76   26.70
  12   4   3  323.37   25.30
 -12   4  -3  329.97   23.00
  14  -4   3 1259.17   87.69
  14  -4   3 1188.98   86.59
 -14  -4  -3 1476.05   95.99
  14  -4   3 1535.65   86.99
  14  -4   3 1414.16   85.79
 -14   4  -3 1203.78   85.49
  14   4   3 1334.57   88.39
 -14   4  -3 1156.78   94.09
 -14   4  -3 1421.76   95.89
  14   4   3 1265.77   89.39
 -16  -4  -3    1.60    8.00
 -16  -4  -3   -1.50    8.70
  16  -4   3    5.00    4.40
  16  -4   3    0.90    3.60
  16  -4   3    2.30    4.40
  16  -4   3    1.90    4.00
  16   4   3    4.30    5.80
 -16   4  -3    3.30    7.20
  16   4   3    5.00    5.30
 -16   4  -3    2.90    8.20
 -18  -4  -3   52.09   14.10
 -18  -4  -3   52.59   18.20
  18  -4   3   43.90    7.10
  18  -4   3   53.19    9.60
  18  -4   3   49.20    8.50
 -18   4  -3   49.20   13.30
  18   4   3   43.80   10.70
 -18   4  -3   49.60   17.70
  18   4   3   53.89   10.30
 -20  -4  -3   86.59   24.70
 -20  -4  -3   84.69   18.00
  20  -4   3   85.79   10.90
  20  -4   3   74.69    9.50
  20  -4   3   79.69   12.20
  20   4   3   82.89   13.50
 -20   4  -3   86.59   26.00
  20   4   3   77.49   13.80
  22  -4   3  250.17   23.70
 -25  -5   3   -1.70   10.90
  25  -5  -3   -5.00    4.10
  25  -5  -3    6.20    6.10
 -25  -5   3  -14.00    4.50
 -25   5   3   -5.10    4.20
  25   5  -3   -0.30    5.10
 -25   5   3    1.80    7.50
  23  -5  -3   49.90    8.10
  23  -5  -3   44.90    8.90
 -23  -5   3   54.09    8.80
 -23  -5   3   45.80   19.80
  23   5  -3   44.80    8.30
 -23   5   3   74.99   14.30
  23   5  -3   53.99    8.40
 -23   5   3   56.89    8.20
  21  -5  -3   30.10    7.20
  21  -5  -3   31.50    6.40
 -21  -5   3   30.70   16.50
 -21  -5   3   25.20    6.70
  21   5  -3   40.20    8.20
 -21   5   3   47.30   11.50
 -21   5   3   39.30    6.50
  21   5  -3   41.50    7.40
  19  -5  -3  337.57   25.00
  19  -5  -3  319.47   26.10
 -19  -5   3  326.07   25.10
 -19  -5   3  374.36   25.20
 -19  -5   3  363.06   43.20
  19   5  -3  338.57   26.20
 -19   5   3  340.57   24.70
 -19   5   3  322.57   29.80
  19   5  -3  377.16   25.80
  19   5  -3  333.07   29.80
  17  -5  -3  462.45   37.10
  17  -5  -3  569.44   38.80
 -17  -5   3  546.05   37.50
  17  -5  -3  547.95   37.30
 -17  -5   3  534.55   37.20
 -17  -5   3  515.85   54.29
  17   5  -3  533.75   37.60
  17   5  -3  599.54   37.20
  17   5  -3  583.44   42.40
  17   5  -3  516.05   37.50
 -17   5   3  568.44   42.30
 -17   5   3  563.14   37.10
  15  -5  -3  121.79   10.40
  15  -5  -3  136.99   10.40
 -15  -5   3   92.59   21.00
 -15  -5   3  108.39   10.60
 -15  -5   3  129.09   11.10
  15  -5  -3  116.79   11.40
  15   5  -3   97.69   10.70
 -15   5   3  123.89   14.50
  15   5  -3  105.29   10.00
  15   5  -3  133.89   15.00
 -15   5   3  114.49   10.30
  15   5  -3  117.09   10.90
 -13  -5   3  305.57   36.00
 -13  -5   3  268.87   20.70
 -13  -5   3  272.87   20.90
  13  -5  -3  285.37   20.50
  13  -5  -3  260.37   21.40
  13  -5  -3  330.17   20.90
  13  -5  -3  287.37   28.50
  13   5  -3  284.17   20.90
  13   5  -3  287.67   20.60
  13   5  -3  256.17   23.50
 -13   5   3  266.57   20.10
  13   5  -3  284.17   21.30
 -13   5   3  333.47   25.40
  11  -5  -3  233.78   17.10
 -11  -5   3  225.28   17.50
  11  -5  -3  247.38   25.00
 -11  -5   3  216.18   17.10
 -11  -5   3  262.87   31.40
  11  -5  -3  222.88   16.90
  11  -5  -3  219.38   20.80
  11  -5  -3  217.28   17.70
 -11   5   3  211.48   20.40
  11   5  -3  234.08   17.30
 -11   5   3  237.28   16.80
  11   5  -3  228.28   22.20
  11   5  -3  229.48   17.00
  11   5  -3  239.38   17.80
  11   5  -3  241.38   19.90
  -9  -5   3  588.44   38.30
  -9  -5   3  560.94   38.70
   9  -5  -3  582.64   38.80
   9  -5  -3  616.54   39.60
  -9  -5   3  586.64   39.30
  -9  -5   3  544.65   51.49
   9  -5  -3  546.45   42.40
   9  -5  -3  609.24   47.10
  -9   5   3  574.54   38.30
   9   5  -3  561.44   44.40
   9   5  -3  537.05   38.50
   9   5  -3  619.24   41.20
  -9   5   3  576.44   42.40
   9   5  -3  601.74   39.50
   7  -5  -3  119.79   16.70
   7  -5  -3  117.19   10.50
  -7  -5   3  122.69   10.30
  -7  -5   3  122.69   10.20
   7  -5  -3  137.89   10.70
   7  -5  -3  134.89   14.20
  -7  -5   3  134.89   20.70
   7  -5  -3  137.09   10.80
  -7  -5   3  119.39   10.90
   7   5  -3  117.59   10.80
   7   5  -3  128.19   15.50
  -7   5   3  115.29    9.70
  -7   5   3  112.29   13.20
   7   5  -3  119.89   11.80
   7   5  -3  116.99   10.20
  -5  -5   3   27.60    4.60
  -5  -5   3   29.20    5.20
   5  -5  -3   23.80    9.30
  -5  -5   3   35.30    4.90
   5  -5  -3   34.10    5.60
   5  -5  -3   40.70    5.60
  -5  -5   3   32.00   11.30
   5  -5  -3   31.60    8.40
   5  -5  -3   31.90    4.30
   5  -5  -3   35.90    4.90
   5   5  -3   29.20    8.80
  -5   5   3   29.70    4.20
   5   5  -3   36.00    5.00
   5   5  -3   36.20    6.40
  -5   5   3   40.10    7.90
   5   5  -3   43.50    6.10
  -3  -5   3  131.89   10.70
   3  -5  -3  132.39   10.50
   3  -5  -3  120.59   11.30
   3  -5  -3  124.39   16.90
  -3  -5   3  133.19   10.40
  -3  -5   3  108.09   18.20
   3  -5  -3  125.89   10.20
  -3  -5   3  127.99   11.20
   3  -5  -3  127.49   11.10
   3  -5  -3  139.49   15.70
   3   5  -3  126.19   10.40
  -3   5   3  175.18   14.50
   3   5  -3  122.39   15.90
   3   5  -3  111.59   10.90
  -3   5   3  130.69   10.00
  -3   5   3  119.89   12.60
   1  -5  -3  283.07   27.90
   1  -5  -3  289.67   26.60
  -1  -5   3  282.67   20.90
  -1  -5   3  264.77   21.60
  -1  -5   3  322.47   32.00
   1  -5  -3  290.07   21.70
  -1  -5   3  316.77   21.60
   1  -5  -3  325.07   22.80
   1   5  -3  282.27   21.80
   1   5  -3  291.37   21.10
  -1   5   3  359.66   24.20
  -1   5   3  293.57   20.60
   1  -5   3  782.32   51.39
  -1  -5  -3  847.82   59.89
  -1  -5  -3  769.82   53.09
  -1  -5  -3  831.92   58.49
   1  -5   3  803.22   51.99
  -1  -5  -3  770.52   52.09
   1  -5   3  786.42   52.29
   1   5   3  764.12   50.89
   1   5   3  774.92   54.39
  -1   5  -3  777.52   51.59
  -1   5  -3  796.52   52.29
   1   5   3  711.43   53.09
  -3  -5  -3    0.90    3.40
   3  -5   3   -1.70    2.80
  -3  -5  -3    7.70    6.80
  -3  -5  -3    2.60    6.80
   3  -5   3   -0.80    2.30
   3  -5   3    0.40    2.90
  -3  -5  -3    4.30    4.20
   3   5   3    0.20    3.40
  -3   5  -3    4.80    6.50
  -3   5  -3   -0.30    2.40
  -3   5  -3   -2.70    2.60
   3   5   3   -1.10    4.10
  -5  -5  -3  423.66   35.30
  -5  -5  -3  391.66   29.90
   5  -5   3  395.56   28.60
  -5  -5  -3  399.96   35.10
   5  -5   3  418.06   27.70
   5  -5   3  395.36   28.50
  -5  -5  -3  382.86   28.40
  -5   5  -3  421.56   28.70
  -5   5  -3  368.26   35.20
   5   5   3  370.96   30.70
  -5   5  -3  418.66   27.90
   5   5   3  439.36   30.20
   7  -5   3    4.70    3.80
   7  -5   3    7.50    3.90
  -7  -5  -3    3.70    6.80
  -7  -5  -3    1.20    4.30
  -7  -5  -3    1.90    6.80
   7  -5   3    4.80    3.00
  -7  -5  -3    2.60    4.00
   7   5   3    2.30    4.80
   7   5   3    2.70    4.20
  -7   5  -3    4.20    3.40
  -7   5  -3   -1.80    2.70
  -7   5  -3    8.50    7.60
   9  -5   3  787.12   50.69
  -9  -5  -3  812.62   51.49
   9  -5   3  743.23   51.49
  -9  -5  -3  765.02   59.39
  -9  -5  -3  742.23   53.09
  -9  -5  -3  782.92   57.79
   9  -5   3  716.63   51.59
   9   5   3  765.82   53.19
   9   5   3  771.82   54.49
  -9   5  -3  760.12   50.59
  -9   5  -3  794.02   51.49
  -9   5  -3  708.03   53.29
  -9   5  -3  783.42   60.29
  11  -5   3  227.58   18.80
 -11  -5  -3  248.58   18.70
  11  -5   3  264.57   18.00
  11  -5   3  247.78   19.30
 -11  -5  -3  273.17   27.30
 -11   5  -3  233.58   18.50
  11   5   3  242.98   20.80
 -11   5  -3  228.08   17.70
 -11   5  -3  215.38   25.80
  11   5   3  203.98   21.00
 -13  -5  -3   39.50   13.90
  13  -5   3   43.60    6.20
 -13  -5  -3   48.70   16.60
  13  -5   3   43.50    7.80
  13  -5   3   40.40    7.40
 -13  -5  -3   42.60    7.10
  13   5   3   50.69    9.10
 -13   5  -3   37.30    6.50
 -13   5  -3   40.80   13.10
 -13   5  -3   49.70    7.10
  13   5   3   48.80   10.80
 -15  -5  -3   65.99   19.30
 -15  -5  -3   80.49   17.40
 -15  -5  -3   60.59    8.90
  15  -5   3   58.19    9.20
  15  -5   3   59.49    7.70
  15  -5   3   66.29    9.40
 -15   5  -3   74.19   15.80
  15   5   3   60.19   11.90
 -15   5  -3   68.29    8.70
 -15   5  -3   59.79   15.20
  15   5   3   72.29   11.40
  17  -5   3   -0.60    3.80
  17  -5   3   -3.50    4.30
  17  -5   3    6.00    5.00
 -17  -5  -3   -1.10    9.80
 -17  -5  -3   -5.10    7.60
 -17   5  -3    8.50    9.20
 -17   5  -3    2.20    9.40
  17   5   3    1.30    6.70
  17   5   3   10.70    6.60
  19  -5   3  459.95   30.90
 -19  -5  -3  429.36   50.29
 -19  -5  -3  412.56   39.70
  19  -5   3  395.46   32.10
  19  -5   3  438.06   32.10
  19   5   3  461.95   34.90
  19   5   3  420.06   36.80
 -22  -6   3   31.40   16.70
 -22  -6   3   40.20    7.60
  22  -6  -3   46.80    8.90
  22  -6  -3   46.90    7.60
 -22   6   3   46.60   11.70
  22   6  -3   44.70   11.80
  22   6  -3   54.49    8.70
  20  -6  -3   11.50    4.90
 -20  -6   3    3.20    5.30
 -20  -6   3   13.20    4.80
  20  -6  -3    0.70    4.70
 -20  -6   3    8.10   11.90
  20   6  -3   18.70    8.80
  20   6  -3   10.20    5.40
  20   6  -3   -9.80    5.50
 -20   6   3   14.00    8.10
 -18  -6   3  513.55   33.10
 -18  -6   3  478.95   51.49
  18  -6  -3  485.05   34.10
  18  -6  -3  448.36   32.40
 -18  -6   3  402.46   32.30
 -18   6   3  386.36   36.60
  18   6  -3  445.06   32.80
  18   6  -3  526.45   38.80
 -16  -6   3  190.18   16.20
  16  -6  -3  222.78   16.60
  16  -6  -3  180.28   16.90
 -16  -6   3  181.48   16.20
  16  -6  -3  241.18   16.50
 -16  -6   3  181.58   30.10
 -16   6   3  218.38   21.50
  16   6  -3  191.08   16.50
  16   6  -3  224.78   21.40
  16   6  -3  194.58   16.40
 -14  -6   3   89.39    9.40
  14  -6  -3   68.29    8.30
 -14  -6   3   76.59    9.40
  14  -6  -3   75.49    9.70
 -14  -6   3   71.89   19.80
  14   6  -3   72.89   12.30
  14   6  -3   58.39    7.80
  14   6  -3   65.49    9.20
 -14   6   3   87.49   14.10
  14   6  -3   86.99    9.60
  12  -6  -3  440.26   29.60
 -12  -6   3  421.66   30.20
  12  -6  -3  394.26   30.10
 -12  -6   3  457.55   45.60
 -12  -6   3  395.66   29.40
  12   6  -3  432.36   29.80
 -12   6   3  454.95   34.50
  12   6  -3  383.66   29.80
  12   6  -3  434.36   33.20
  12   6  -3  410.86   29.20
  10  -6  -3  203.78   22.80
  10  -6  -3  167.08   14.20
 -10  -6   3  188.98   14.80
 -10  -6   3  159.98   13.70
  10  -6  -3  159.18   17.50
 -10  -6   3  186.08   25.90
  10  -6  -3  174.98   14.00
 -10   6   3  131.39   17.00
  10   6  -3  176.68   19.90
  10   6  -3  166.58   13.60
  10   6  -3  168.58   16.40
  10   6  -3  168.28   14.50
   8  -6  -3   18.50    4.50
  -8  -6   3    9.60    3.60
   8  -6  -3   25.20    8.60
   8  -6  -3   23.20    9.70
  -8  -6   3   15.70    4.70
  -8  -6   3   23.60   10.70
   8  -6  -3   19.00    4.60
  -8  -6   3   21.80    4.30
  -8   6   3   22.50    7.50
   8   6  -3   10.20    5.20
   8   6  -3   20.20    4.90
   8   6  -3   17.40    3.90
   8   6  -3   19.20    8.10
  -6  -6   3   24.90    4.50
   6  -6  -3   33.00    5.40
  -6  -6   3   20.10    9.80
  -6  -6   3   22.80    4.60
   6  -6  -3   23.50    8.10
   6  -6  -3   33.30    5.30
   6  -6  -3   34.60   11.00
  -6  -6   3   16.20    4.90
   6   6  -3   23.40    5.20
   6   6  -3   35.60   10.30
  -6   6   3   31.50    8.40
   6   6  -3   13.60    3.90
   4  -6  -3 2237.38  141.29
  -4  -6   3 2262.87  141.79
   4  -6  -3 2106.99  141.99
   4  -6  -3 2199.88  142.69
  -4  -6   3 2133.59  142.39
   4  -6  -3 2039.00  150.48
  -4  -6   3 2212.38  141.49
  -4  -6   3 2241.08  155.08
  -4   6   3 2421.86  144.39
   4   6  -3 2338.37  141.79
   4   6  -3 2168.88  142.39
  -2  -6   3   75.59    8.20
   2  -6  -3   96.29   10.00
   2  -6  -3   79.89   14.50
  -2  -6   3   68.09    8.40
  -2  -6   3   81.99    9.50
   2  -6  -3   89.39   17.00
   2  -6  -3   77.39    9.10
   2  -6  -3   66.39    8.10
   2   6  -3   60.69    7.80
   2   6  -3   86.29    9.70
  -2   6   3   88.99   11.50
  -2   6   3  100.99   12.20
   0  -6   3   59.79    8.10
   0  -6  -3   58.69    8.80
   0  -6  -3   67.99   15.40
   0  -6   3   64.69    7.20
   0  -6   3   63.09    7.90
   0  -6  -3   60.89   13.30
   0  -6  -3   64.19    8.00
   0  -6  -3   62.29    8.10
   0   6  -3   48.20    6.70
   0   6  -3   60.69    8.20
   0   6   3   74.89    9.90
   0   6   3   53.69   10.10
  -2  -6  -3  200.98   17.60
  -2  -6  -3  184.78   22.10
  -2  -6  -3  221.98   16.70
   2  -6   3  208.38   16.80
   2  -6   3  205.68   15.40
   2  -6   3  216.28   16.50
  -2  -6  -3  240.38   24.40
  -2  -6  -3  229.18   16.90
  -2   6  -3  195.38   15.70
   2   6   3  174.48   18.70
  -2   6  -3  203.58   16.70
   2   6   3  181.08   17.20
  -4  -6  -3  564.44   43.90
  -4  -6  -3  473.75   36.80
  -4  -6  -3  458.15   35.20
  -4  -6  -3  476.45   42.40
   4  -6   3  551.94   34.70
   4  -6   3  542.55   35.70
   4  -6   3  500.25   35.70
  -4   6  -3  531.65   34.90
  -4   6  -3  486.75   35.60
   4   6   3  485.85   38.60
   4   6   3  522.35   36.90
   6  -6   3   53.29    7.90
  -6  -6  -3   41.80   13.20
   6  -6   3   60.99    6.70
   6  -6   3   52.19    7.80
  -6  -6  -3   52.99   13.10
  -6  -6  -3   48.30   10.20
  -6  -6  -3   46.20    7.50
  -6   6  -3   47.70    7.60
   6   6   3   52.79   10.40
  -6   6  -3   53.29   13.90
   8  -6   3  142.19   14.20
  -8  -6  -3  155.38   19.90
   8  -6   3  167.78   13.40
  -8  -6  -3  165.58   21.50
  -8  -6  -3  158.28   14.40
   8  -6   3  149.09   14.50
   8   6   3  219.18   19.60
  -8   6  -3  171.08   22.40
   8   6   3  155.38   16.30
  -8   6  -3  179.88   14.80
 -10  -6  -3  465.35   43.00
  10  -6   3  497.55   35.60
  10  -6   3  573.14   35.90
  10  -6   3  490.85   34.00
 -10  -6  -3  490.85   35.10
 -10   6  -3  520.05   35.40
  10   6   3  456.55   38.40
 -10   6  -3  468.95   44.00
  10   6   3  509.85   36.90
  12  -6   3   75.79   10.10
 -12  -6  -3   67.99    9.10
  12  -6   3   58.09    9.20
  12  -6   3   75.49    8.30
 -12  -6  -3   57.39   15.50
 -12   6  -3   67.99    9.10
 -12   6  -3   76.69   17.90
  12   6   3   79.79   13.40
  12   6   3   67.89   10.50
  14  -6   3  335.47   24.00
 -14  -6  -3  247.38   30.40
  14  -6   3  314.07   22.10
  14  -6   3  291.37   23.60
 -14  -6  -3  297.17   23.10
  14   6   3  338.87   28.40
 -14   6  -3  302.67   32.60
 -14   6  -3  315.27   23.30
  14   6   3  260.47   24.40
  16  -6   3  385.06   26.70
  16  -6   3  323.77   27.70
  16  -6   3  356.36   27.90
 -16  -6  -3  405.16   37.50
 -16   6  -3  390.16   36.80
  16   6   3  341.47   29.70
 -16   6  -3  313.37   36.50
 -16   6  -3  368.56   27.60
  16   6   3  427.16   33.70
  19  -7  -3  204.98   18.70
 -19  -7   3  221.78   17.70
 -19  -7   3  213.48   17.70
 -19   7   3  263.17   39.80
  19   7  -3  179.88   22.00
  19   7  -3  209.78   25.90
 -17  -7   3  318.57   25.20
 -17  -7   3  381.46   26.30
  17  -7  -3  284.27   26.00
  17   7  -3  354.66   26.10
  17   7  -3  379.66   31.20
 -17   7   3  352.46   31.30
  15  -7  -3    9.40    4.80
 -15  -7   3    6.20    4.10
 -15  -7   3   10.90    4.80
  15  -7  -3   12.40    4.90
 -15   7   3    2.20    7.60
  15   7  -3   12.70    7.10
  15   7  -3    1.90    5.00
  13  -7  -3  317.57   23.00
  13  -7  -3  310.87   24.00
 -13  -7   3  348.97   24.00
 -13  -7   3  300.67   22.70
 -13   7   3  260.27   27.30
  13   7  -3  314.87   23.30
  13   7  -3  280.67   23.00
  13   7  -3  312.07   26.80
  11  -7  -3  143.69   12.90
 -11  -7   3  147.49   12.90
 -11  -7   3  155.78   13.90
  11  -7  -3  156.18   13.60
 -11   7   3  148.79   17.90
  11   7  -3  125.39   13.00
  -9  -7   3  409.06   28.00
   9  -7  -3  327.67   32.70
  -9  -7   3  407.46   29.10
   9  -7  -3  403.36   28.90
   9  -7  -3  400.46   28.60
   9   7  -3  393.66   28.80
  -9   7   3  403.36   33.40
   9   7  -3  426.16   36.10
   7  -7  -3    0.60    6.00
   7  -7  -3    2.00    3.90
  -7  -7   3    1.60    3.30
   7  -7  -3   -2.50    3.10
  -7  -7   3    2.30    3.20
  -7  -7   3    3.80    4.20
   7   7  -3    2.90    3.90
   7   7  -3    8.90    7.30
  -7   7   3    3.70    6.20
   5  -7  -3    4.80    7.10
  -5  -7   3    2.70    3.00
   5  -7  -3   14.50    4.50
  -5  -7   3    7.60    4.50
  -5  -7   3    2.20    3.40
   5   7  -3    5.10    4.00
   5   7  -3    5.90    8.10
  -5   7   3    4.80    6.40
  -5   7   3    3.30    5.20
   3  -7  -3  105.49   11.00
  -3  -7   3  115.19   11.10
  -3  -7   3  102.29   10.80
   3  -7  -3   97.99   11.00
  -3  -7   3   85.39    9.00
   3  -7  -3  114.69   16.30
  -3   7   3   97.69   14.80
  -3   7   3   91.29   12.40
   3   7  -3  102.39   10.70
   1  -7  -3   96.09   10.60
   1  -7  -3   81.19   10.00
   1  -7  -3   77.89   15.40
  -1  -7   3   93.39    8.70
   1  -7  -3   90.39    9.80
   1  -7  -3   81.79   17.60
  -1  -7   3   83.79   10.50
  -1  -7   3   64.59    9.00
  -1   7   3   82.09   11.10
  -1   7   3   87.79   13.80
   1   7  -3   83.59   10.60
  -1  -7  -3  827.92   65.59
   1  -7   3  806.22   55.19
  -1  -7  -3  874.21   64.79
   1  -7   3  803.42   56.79
  -1  -7  -3  829.02   56.39
   1  -7   3  875.41   56.39
   1   7   3  822.42   60.49
   1   7   3  856.31   57.79
  -1   7  -3  853.01   56.99
  -3  -7  -3    0.70    7.30
  -3  -7  -3    3.40    4.70
   3  -7   3    2.30    4.10
  -3  -7  -3    0.10    7.10
   3  -7   3    5.50    4.00
   3  -7   3    6.70    3.00
  -3  -7  -3    3.30    4.50
   3   7   3    5.90    5.00
  -3   7  -3   -0.50    3.90
   3   7   3    6.70    6.80
  -5  -7  -3  210.38   25.00
   5  -7   3  233.08   16.60
  -5  -7  -3  205.78   18.20
   5  -7   3  213.58   18.10
  -5  -7  -3  209.58   17.70
   5  -7   3  194.28   17.70
   5   7   3  236.88   22.20
  -5   7  -3  224.58   18.30
   7  -7   3   15.60    5.70
  -7  -7  -3    4.90    6.00
  -7  -7  -3   20.30    5.70
   7  -7   3   11.80    3.60
   7  -7   3   12.60    5.40
  -7  -7  -3   18.20   10.50
  -7   7  -3   29.60    6.40
  -7   7  -3   27.50   12.10
   7   7   3   17.10    8.10
  -9  -7  -3  300.47   24.30
   9  -7   3  264.37   22.60
   9  -7   3  299.07   21.20
  -9  -7  -3  242.48   21.90
  -9  -7  -3  332.67   32.60
   9  -7   3  259.47   22.70
  -9   7  -3  322.07   23.30
  -9   7  -3  318.77   33.10
   9   7   3  280.17   27.40
  11  -7   3  217.48   17.00
 -11  -7  -3  178.28   24.20
 -11  -7  -3  157.68   15.80
  11  -7   3  207.28   17.40
 -11  -7  -3  161.78   18.30
 -11   7  -3  198.68   16.60
 -11   7  -3  190.58   25.50
  11   7   3  161.48   19.80
  13  -7   3   18.40    7.20
  13  -7   3   19.30    6.30
 -13  -7  -3    0.70    7.20
 -13  -7  -3   21.90   12.30
 -13  -7  -3   22.00    5.90
 -13   7  -3   21.70    7.00
 -13   7  -3   30.80   13.40
  13   7   3   13.70    8.50
 -14  -8   3  504.95   35.80
 -14  -8   3  451.05   41.50
  14  -8  -3  558.64   36.40
  14  -8  -3  503.25   37.40
  12  -8  -3    3.30    4.20
 -12  -8   3    7.30    3.60
 -12  -8   3   -1.40    5.20
  12  -8  -3    1.60    4.20
  12   8  -3   -6.80    4.70
 -12   8   3    3.40    7.90
  12   8  -3   -2.30    4.60
 -10  -8   3   10.30    5.60
  10  -8  -3   19.10    5.40
  10  -8  -3   19.90    5.60
 -10  -8   3   16.30    4.40
 -10   8   3   19.60    9.00
  10   8  -3    9.60    4.90
  -8  -8   3  546.95   38.50
  -8  -8   3  536.25   40.00
   8  -8  -3  564.34   39.60
   8  -8  -3  582.34   46.50
  -8   8   3  594.64   45.30
   8   8  -3  555.74   48.30
  -6  -8   3  219.28   19.90
   6  -8  -3  233.38   26.00
  -6  -8   3  237.98   18.50
  -6  -8   3  257.27   19.30
   6  -8  -3  246.98   19.80
   6   8  -3  258.77   28.40
  -6   8   3  247.18   24.70
   6   8  -3  234.88   19.70
   4  -8  -3  281.57   22.40
  -4  -8   3  277.47   21.60
  -4  -8   3  269.17   22.60
   4  -8  -3  273.67   28.90
  -4  -8   3  275.17   20.90
   4   8  -3  302.47   22.90
  -4   8   3  309.77   27.50
   4   8  -3  290.67   31.30
   2  -8  -3   89.39   17.30
  -2  -8   3   76.39   10.30
  -2  -8   3   66.29    9.00
   2  -8  -3   65.79    9.50
  -2  -8   3   63.39    7.90
   2   8  -3   71.19   10.00
  -2   8   3   76.29   14.00
   0  -8   3  369.46   28.70
   0  -8   3  388.26   28.00
   0  -8  -3  362.86   36.50
   0  -8  -3  390.76   28.40
   0   8   3  358.36   32.50
   0   8  -3  398.76   28.90
  -2  -8  -3   74.69   17.50
  -2  -8  -3   74.09   10.00
   2  -8   3   84.59   11.20
   2  -8   3   74.29   10.10
  -2  -8  -3   85.29   10.30
  -2   8  -3   74.39   10.50
   2   8   3   80.99   15.20
   4  -8   3   19.00    6.20
  -4  -8  -3   23.20   11.60
   4  -8   3   28.10    6.50
  -4  -8  -3   30.10    6.70
  -4  -8  -3   18.80    5.90
   4   8   3   17.60    8.50
  -4   8  -3   30.50    6.90
  -4   8  -3   22.20   11.70
  -6  -8  -3  564.74   49.00
   6  -8   3  515.35   39.20
  -6  -8  -3  633.54   40.30
   6  -8   3  570.34   39.40
  -6  -8  -3  532.45   38.80
  -6   8  -3  510.95   49.00
   6   8   3  551.54   44.00
  -6   8  -3  522.95   39.40
  -8  -8  -3   14.60    6.30
   8  -8   3   12.70    6.60
  -8  -8  -3   16.70    6.70
   8   8   3   20.00    9.80
 -28   0   4   18.20    6.00
  28   0  -4   34.00    6.40
  28   0  -4   38.50    7.80
 -28   0   4   30.40   19.50
  26   0  -4   12.40    4.60
 -26   0   4    3.20    4.20
 -26   0   4    2.70   13.00
  26   0  -4    7.20    4.80
  26   0  -4   11.10    5.40
  24   0  -4 1523.75   91.49
 -24   0   4 1457.95   91.49
  24   0  -4 1312.97   91.89
  24   0  -4 1265.27   92.49
 -24   0   4 1453.95  114.39
 -22   0   4   -5.40    3.10
 -22   0   4    7.50   12.70
 -22   0   4    8.70    3.90
  22   0  -4    6.30    4.30
  22   0  -4    5.40    4.00
  22   0  -4   -3.10    2.90
  20   0  -4  154.48   12.70
  20   0  -4  123.99   10.90
  20   0  -4  105.39   12.00
 -20   0   4  136.79   11.60
  20   0  -4  118.09   10.90
 -20   0   4  138.79   24.90
 -20   0   4  135.79   11.00
 -18   0   4   85.59   19.40
  18   0  -4   79.59    8.60
  18   0  -4   88.99   10.10
  18   0  -4  111.29    8.90
  18   0  -4   82.39   10.20
 -18   0   4   79.49    7.80
 -18   0   4   91.49    8.70
  16   0  -4 1333.67   83.39
  16   0  -4 1262.27   84.09
  16   0  -4 1230.98   87.19
  16   0  -4 1287.77   82.79
 -16   0   4 1411.46  101.29
 -16   0   4 1347.37   82.69
 -16   0   4 1183.78   82.99
  16   0  -4 1239.28   84.39
 -14   0   4   52.89    6.20
  14   0  -4   53.59    5.80
  14   0  -4   49.50    6.20
  14   0  -4   62.39    8.00
  14   0  -4   64.79   11.30
  14   0  -4   51.69    7.30
 -14   0   4   40.20   14.10
 -14   0   4   47.90    5.40
  12   0  -4   59.79    5.50
  12   0  -4   63.39    8.00
  12   0  -4   60.29    6.80
  12   0  -4   58.09    7.40
 -12   0   4   43.00   13.60
 -12   0   4   58.79    5.80
  12   0  -4   74.99   11.40
 -12   0   4   68.29    6.40
  10   0  -4 1295.47   85.69
 -10   0   4 1533.55   99.79
 -10   0   4 1225.88   84.59
 -10   0   4 1351.46   84.29
  10   0  -4 1179.98   86.99
  10   0  -4 1222.78   83.99
  10   0  -4 1330.47   84.69
  10   0  -4 1445.46   85.99
  10   0  -4 1270.67   84.99
  10   0  -4 1379.86   91.19
   8   0  -4  344.17   24.40
  -8   0   4  333.87   23.50
   8   0  -4  338.87   27.40
  -8   0   4  376.36   23.70
   8   0  -4  349.67   25.10
  -8   0   4  338.57   24.00
   8   0  -4  346.67   23.20
   8   0  -4  342.27   24.90
  -8   0   4  434.86   37.50
   8   0  -4  335.17   24.30
   8   0  -4  371.26   30.60
   6   0  -4  194.48   15.30
   6   0  -4  189.78   20.80
  -6   0   4  201.58   14.90
   6   0  -4  193.68   15.90
   6   0  -4  225.78   16.00
  -6   0   4  247.78   26.40
  -6   0   4  215.18   14.90
   6   0  -4  223.78   19.40
  -6   0   4  220.18   15.20
   6   0  -4  207.88   15.80
  -4   0   4 2183.48  136.79
   4   0  -4 2150.38  135.49
   4   0  -4 2250.47  135.89
   4   0  -4 1857.61  141.39
  -4   0   4 2181.18  135.29
  -4   0   4 2037.30  147.19
  -4   0   4 1950.20  135.19
  -4   0   4 2275.27  135.09
   4   0  -4 2304.87  136.19
   4   0  -4 2107.39  140.39
  -2   0   4  433.06   28.90
   2   0  -4  413.76   28.90
  -2   0   4  426.06   29.10
  -2   0   4  493.95   30.60
   2   0  -4  446.36   30.40
  -2   0   4  432.26   28.60
   2   0  -4  405.76   34.00
   2   0  -4  413.46   29.40
   2   0  -4  409.16   35.30
   0   0   4    8.60    3.40
   0   0   4    6.40    2.70
   0   0  -4    7.40    5.80
   0   0   4   10.30    2.50
   0   0  -4   10.60    3.40
   0   0  -4    7.40    2.80
   0   0   4    8.00    2.70
   0   0  -4    7.60    3.70
   0   0  -4    9.80    6.90
   2   0   4  203.68   15.50
   2   0   4  177.08   13.40
  -2   0  -4  180.28   14.00
  -2   0  -4  189.98   20.60
  -2   0  -4  186.78   13.50
   2   0   4  181.28   13.60
   2   0   4  192.18   14.50
  -2   0  -4  177.78   15.30
   4   0   4 1849.71  114.49
   4   0   4 1806.32  114.69
  -4   0  -4 1776.42  122.59
  -4   0  -4 1865.31  114.29
   4   0   4 1788.92  115.29
  -4   0  -4 1753.42  116.49
   4   0   4 1821.22  116.59
  -4   0  -4 1697.33  114.59
   6   0   4  276.17   21.80
  -6   0  -4  291.67   27.80
  -6   0  -4  275.77   19.80
   6   0   4  298.77   19.80
  -6   0  -4  285.97   19.30
  -6   0  -4  277.87   27.10
  -6   0  -4  257.27   21.60
  -8   0  -4    3.10    4.20
  -8   0  -4    7.30    7.90
   8   0   4   10.60    2.90
  -8   0  -4   13.00    8.00
   8   0   4   10.80    4.40
 -10   0  -4  403.16   34.50
 -10   0  -4  387.26   35.00
 -10   0  -4  374.66   28.10
  10   0   4  379.06   25.80
  10   0   4  321.57   27.60
  12   0   4  690.53   48.80
 -12   0  -4  627.14   53.99
 -12   0  -4  651.13   54.59
  12   0   4  727.73   46.20
 -12   0  -4  755.22   49.00
 -14   0  -4  310.17   23.80
 -14   0  -4  258.37   28.60
  14   0   4  273.27   23.60
  14   0   4  292.17   20.90
  16   0   4   42.00    9.30
  16   0   4   47.80    6.90
 -16   0  -4   58.09   14.60
  18   0   4  606.34   44.70
  18   0   4  626.54   41.10
 -18   0  -4  540.95   49.40
  20   0   4  225.88   23.20
 -20   0  -4  252.67   39.70
 -20   0  -4  245.18   29.20
 -29  -1   4  477.95   32.30
  29  -1  -4  394.66   38.20
 -29  -1   4  599.44   77.69
  29  -1  -4  455.85   33.60
 -29   1   4  340.07   48.00
  29   1  -4  466.05   33.10
  29   1  -4  409.56   32.90
  27  -1  -4   35.90    6.90
 -27  -1   4   61.09   24.10
 -27  -1   4   40.30    7.20
 -27  -1   4   37.80    6.80
  27  -1  -4   37.40    8.00
  27   1  -4   48.20    7.30
 -27   1   4   27.00   16.70
  27   1  -4   48.00    8.20
 -27   1   4   48.50    7.50
 -25  -1   4  174.68   31.50
 -25  -1   4  189.68   15.30
  25  -1  -4  169.38   16.10
  25  -1  -4  167.48   14.60
 -25  -1   4  159.78   14.90
  25  -1  -4  204.88   16.10
 -25   1   4  147.39   29.40
  25   1  -4  174.18   14.80
 -25   1   4  188.68   15.30
  25   1  -4  156.68   15.70
  25   1  -4  207.78   16.00
  23  -1  -4    6.90    4.20
  23  -1  -4    0.50    3.50
  23  -1  -4    9.60    4.80
 -23  -1   4    7.40   12.30
 -23  -1   4   -0.90    3.40
 -23  -1   4   -4.80    4.00
  23   1  -4    1.10    4.20
 -23   1   4    4.90    3.90
  23   1  -4   -2.10    3.70
  23   1  -4   10.20    3.20
  23   1  -4    3.20    4.00
 -23   1   4    4.30   12.10
 -21  -1   4  162.28   28.50
  21  -1  -4  171.68   15.50
  21  -1  -4  211.78   14.70
  21  -1  -4  145.99   15.30
 -21  -1   4  167.68   14.10
 -21  -1   4  173.08   14.50
  21   1  -4  194.58   14.70
  21   1  -4  220.38   14.90
 -21   1   4  161.68   27.40
  21   1  -4  189.98   16.00
 -21   1   4  185.78   14.90
  21   1  -4  188.98   15.40
 -19  -1   4  417.16   25.80
 -19  -1   4  336.77   24.90
  19  -1  -4  359.26   25.00
  19  -1  -4  328.77   26.50
 -19  -1   4  277.37   38.70
  19  -1  -4  365.76   26.60
  19   1  -4  362.86   26.20
 -19   1   4  421.26   42.10
  19   1  -4  353.66   26.70
  19   1  -4  362.16   25.20
 -19   1   4  358.26   25.50
  19   1  -4  363.36   25.30
  17  -1  -4   18.50    4.10
  17  -1  -4   20.60    7.30
 -17  -1   4   21.00    4.10
 -17  -1   4   18.50   11.90
  17  -1  -4   22.50    5.30
 -17  -1   4   17.30    4.00
  17  -1  -4   16.10    5.00
  17  -1  -4   19.50    3.80
  17   1  -4   16.90    5.00
  17   1  -4   18.80    4.00
 -17   1   4   16.60    4.30
  17   1  -4   13.10    3.70
  17   1  -4   14.50    4.70
 -17   1   4   27.00   12.40
 -15  -1   4  173.28   26.40
 -15  -1   4  190.68   14.20
  15  -1  -4  173.18   15.50
  15  -1  -4  188.98   15.30
  15  -1  -4  191.08   14.00
  15  -1  -4  206.88   14.90
  15  -1  -4  157.58   18.00
 -15  -1   4  197.68   14.60
  15   1  -4  183.88   15.40
 -15   1   4  206.18   13.60
  15   1  -4  196.58   15.80
 -15   1   4  175.28   14.50
  15   1  -4  231.68   19.70
  15   1  -4  190.08   14.10
  15   1  -4  190.48   14.60
 -15   1   4  190.78   26.40
  13  -1  -4   -0.20    4.70
  13  -1  -4    1.20    2.40
  13  -1  -4    5.20    2.90
 -13  -1   4    1.60    2.60
  13  -1  -4   -3.40    2.20
 -13  -1   4    3.40    7.50
  13  -1  -4    2.40    2.00
 -13  -1   4   -1.10    1.80
  13  -1  -4   -2.60    1.90
  13   1  -4   -1.20    4.50
  13   1  -4   -1.50    2.40
 -13   1   4   -4.20    2.00
  13   1  -4    3.90    3.80
 -13   1   4   -1.30    6.40
  13   1  -4   -1.10    3.00
 -13   1   4    0.70    1.70
  13   1  -4    4.50    2.50
  11  -1  -4  773.22   60.99
  11  -1  -4 1024.20   61.09
  11  -1  -4  915.11   60.09
  11  -1  -4  746.53   64.49
 -11  -1   4  963.50   59.49
  11  -1  -4  947.61   59.09
 -11  -1   4 1032.20   59.69
  11  -1  -4  896.11   60.69
 -11  -1   4  966.30   74.59
 -11   1   4  898.11   59.69
  11   1  -4  915.31   65.49
  11   1  -4  911.51   59.89
  11   1  -4  889.21   59.09
  11   1  -4  950.40   59.79
  11   1  -4  831.12   60.39
  11   1  -4  907.61   60.79
  11   1  -4  962.70   62.29
 -11   1   4  992.50   72.49
 -11   1   4  952.70   58.89
  -9  -1   4  758.02   65.49
   9  -1  -4  836.12   52.99
   9  -1  -4  882.21   52.39
   9  -1  -4  837.52   54.19
  -9  -1   4  864.91   52.99
   9  -1  -4  719.63   55.49
  -9  -1   4  856.41   53.09
   9  -1  -4  860.81   53.59
   9  -1  -4  803.02   59.79
   9  -1  -4  792.32   54.19
  -9  -1   4  818.02   52.69
   9   1  -4  786.42   53.99
  -9   1   4  809.52   64.79
  -9   1   4  843.92   52.39
  -9   1   4  847.02   53.29
   9   1  -4  807.82   52.49
   9   1  -4  836.42   53.59
   9   1  -4  803.12   54.09
   9   1  -4  831.82   56.39
   9   1  -4  826.62   59.19
   9   1  -4  714.63   53.09
   7  -1  -4  443.06   29.40
   7  -1  -4  407.06   28.40
  -7  -1   4  394.16   28.00
   7  -1  -4  447.96   29.10
   7  -1  -4  445.56   32.00
  -7  -1   4  452.95   28.10
  -7  -1   4  424.76   40.60
   7  -1  -4  483.95   36.10
   7  -1  -4  383.46   28.30
  -7  -1   4  427.46   28.00
   7   1  -4  412.96   28.40
   7   1  -4  373.76   28.90
  -7   1   4  407.46   28.20
   7   1  -4  440.06   34.40
  -7   1   4  417.16   28.70
   7   1  -4  401.46   28.80
   7   1  -4  426.96   32.00
   7   1  -4  391.96   27.30
  -7   1   4  427.46   27.50
  -7   1   4  400.06   38.10
  -5  -1   4  391.76   37.70
  -5  -1   4  436.76   27.20
   5  -1  -4  377.96   26.50
   5  -1  -4  401.86   27.00
   5  -1  -4  397.46   26.80
   5  -1  -4  381.06   26.20
  -5  -1   4  429.36   26.20
  -5  -1   4  331.87   25.60
   5  -1  -4  338.67   32.20
   5  -1  -4  407.96   30.50
  -5  -1   4  391.56   25.80
   5   1  -4  359.76   29.90
  -5   1   4  365.76   25.30
   5   1  -4  375.96   31.90
   5   1  -4  358.76   26.10
  -5   1   4  418.46   26.20
   5   1  -4  352.26   26.60
   5   1  -4  371.96   26.90
  -5   1   4  372.86   35.80
  -5   1   4  421.76   26.30
  -3  -1   4  685.73   42.70
  -3  -1   4  642.34   43.50
  -3  -1   4  662.93   43.00
   3  -1  -4  624.14   43.00
  -3  -1   4  678.13   42.70
   3  -1  -4  682.93   43.00
   3  -1  -4  631.24   47.60
   3  -1  -4  694.03   44.00
   3  -1  -4  625.14   43.40
   3  -1  -4  670.43   50.29
  -3  -1   4  730.03   56.19
   3   1  -4  714.83   44.30
  -3   1   4  657.73   42.90
  -3   1   4  631.24   44.40
   3   1  -4  652.13   47.70
   3   1  -4  663.63   43.00
   3   1  -4  641.54   43.40
   3   1  -4  575.84   48.50
  -3   1   4  660.53   42.20
  -3   1   4  568.14   42.40
   1  -1  -4  728.43   47.00
   1  -1  -4  670.33   45.90
   1  -1  -4  712.63   45.50
  -1  -1   4  716.73   45.40
   1  -1  -4  646.54   52.49
  -1  -1   4  619.14   46.10
  -1  -1   4  758.52   46.10
   1  -1  -4  687.53   45.40
   1  -1  -4  796.22   51.99
  -1  -1   4  669.43   45.30
   1   1  -4  733.23   46.20
   1   1  -4  665.13   45.40
  -1   1   4  651.03   45.40
   1   1  -4  721.83   47.10
   1   1  -4  710.53   52.39
  -1   1   4  728.03   45.10
   1   1  -4  628.84   50.29
   1  -1   4  276.57   18.40
  -1  -1  -4  260.57   18.80
   1  -1   4  253.87   18.20
  -1  -1  -4  254.17   18.70
  -1  -1  -4  298.37   24.90
  -1  -1  -4  262.87   18.30
  -1  -1  -4  250.67   19.80
   1  -1   4  274.67   19.10
  -1  -1  -4  248.38   25.40
   1  -1   4  243.48   19.40
  -1   1  -4  259.27   18.40
  -1   1  -4  263.17   24.00
  -1   1  -4  272.67   18.90
   1   1   4  319.07   20.60
   1   1   4  248.58   18.30
  -1   1  -4  277.17   20.30
  -1   1  -4  198.58   23.20
   1   1   4  257.97   17.90
   3  -1   4   84.89    7.80
  -3  -1  -4   90.79    8.30
  -3  -1  -4   75.29   15.40
  -3  -1  -4  101.59   13.90
   3  -1   4   94.09    9.00
  -3  -1  -4  106.19   10.20
  -3  -1  -4  102.79    7.90
   3  -1   4   93.09    9.40
   3  -1   4   92.09    8.00
   3   1   4  101.29    9.90
   3   1   4   91.59    7.70
  -3   1  -4  105.29   10.20
  -3   1  -4   88.39   14.10
  -3   1  -4   84.09   14.50
  -3   1  -4   97.99    8.00
   3   1   4   96.79    8.10
  -3   1  -4   95.99    8.70
  -5  -1  -4  482.75   33.40
  -5  -1  -4  407.56   39.60
   5  -1   4  505.55   34.90
  -5  -1  -4  468.15   41.50
  -5  -1  -4  530.85   36.20
   5  -1   4  549.65   34.20
   5  -1   4  555.04   36.00
  -5   1  -4  570.84   33.80
  -5   1  -4  509.35   41.80
   5   1   4  549.45   33.90
   5   1   4  449.06   35.80
  -5   1  -4  521.55   36.20
  -5   1  -4  507.45   34.20
  -5   1  -4  493.15   41.00
   7  -1   4  591.14   36.10
  -7  -1  -4  393.96   39.60
   7  -1   4  502.75   34.80
   7  -1   4  520.15   33.80
  -7  -1  -4  512.85   36.10
  -7  -1  -4  548.45   43.10
   7   1   4  455.65   33.30
   7   1   4  531.25   36.30
  -7   1  -4  474.15   33.10
  -7   1  -4  501.25   36.10
  -7   1  -4  483.75   33.70
  -7   1  -4  518.05   42.10
  -9  -1  -4 1401.76   87.29
   9  -1   4 1169.78   77.89
   9  -1   4 1125.79   78.69
   9  -1   4 1207.48   76.99
  -9  -1  -4 1223.68   85.59
  -9  -1  -4 1096.59   78.89
   9   1   4 1193.98   76.69
  -9   1  -4 1252.17   86.09
  -9   1  -4 1154.48   79.19
   9   1   4 1070.49   78.89
  11  -1   4   16.70    5.40
 -11  -1  -4   11.00    5.20
  11  -1   4    3.80    3.00
  11  -1   4   36.50    6.40
 -11  -1  -4    9.70    8.40
 -11  -1  -4   11.10    8.50
  11   1   4    8.00    3.20
 -11   1  -4   18.60    9.50
 -11   1  -4   13.80    5.30
  11   1   4   12.00    5.20
 -11   1  -4   21.90    9.80
  13  -1   4  218.58   16.70
  13  -1   4  194.68   18.80
 -13  -1  -4  190.18   23.70
 -13  -1  -4  203.18   24.50
 -13  -1  -4  256.57   19.70
  13   1   4  189.28   16.20
 -13   1  -4  232.88   19.30
  13   1   4  212.58   19.30
 -13   1  -4  233.58   25.00
 -13   1  -4  250.37   26.20
  15  -1   4   12.60    6.10
  15  -1   4    3.60    3.50
 -15  -1  -4    6.10    9.30
  15   1   4   15.10    6.10
 -15   1  -4   13.20    9.40
  15   1   4    5.00    3.60
  17  -1   4  197.68   16.50
 -17  -1  -4  200.48   33.10
  17  -1   4  217.78   20.00
 -17  -1  -4  234.38   27.30
 -17   1  -4  211.08   25.70
  17   1   4  173.38   19.10
  19  -1   4  192.98   15.70
 -19  -1  -4  228.38   26.80
 -19  -1  -4  151.08   30.70
  19  -1   4  155.08   18.30
 -19   1  -4  170.18   32.50
  19   1   4  220.98   20.10
 -19   1  -4  188.88   23.90
 -21  -1  -4    2.60   13.40
 -21  -1  -4   -3.50    9.90
  21  -1   4   -2.10    6.80
  21  -1   4   -0.30    4.70
 -21   1  -4   -4.50    8.20
 -21   1  -4    6.30   14.20
  21   1   4    3.50    7.60
  28  -2  -4   74.49   10.80
 -28  -2   4   65.39    9.00
  28  -2  -4   66.89    9.00
 -28  -2   4   50.29    8.50
 -28  -2   4   43.00   21.20
 -28   2   4   72.49    9.70
  28   2  -4   68.29    9.40
  28   2  -4   72.29   10.20
 -26  -2   4  156.28   15.00
 -26  -2   4  154.38   30.70
  26  -2  -4  187.88   14.90
  26  -2  -4  167.18   16.10
 -26  -2   4  175.68   14.50
  26   2  -4  195.48   15.30
 -26   2   4  164.58   14.90
  26   2  -4  151.08   15.70
 -24  -2   4   87.39   10.20
  24  -2  -4  108.79   12.50
 -24  -2   4   77.29   24.00
  24  -2  -4   83.39   10.20
 -24  -2   4  110.49   10.30
  24   2  -4   97.99   11.00
  24   2  -4  103.09   12.00
  24   2  -4  102.59   10.90
 -24   2   4   89.69   10.60
 -22  -2   4  230.88   18.30
 -22  -2   4  250.37   18.50
 -22  -2   4  221.58   34.50
  22  -2  -4  228.88   19.90
  22  -2  -4  248.78   19.80
  22  -2  -4  239.18   18.40
  22   2  -4  258.97   20.20
 -22   2   4  225.98   18.70
  22   2  -4  227.88   19.10
  22   2  -4  245.78   18.70
 -22   2   4  260.77   33.20
  22   2  -4  248.98   18.20
 -20  -2   4 1239.18   74.69
  20  -2  -4 1089.99   74.49
  20  -2  -4 1083.19   75.79
 -20  -2   4 1198.78   74.69
  20  -2  -4 1108.39   76.19
 -20  -2   4  955.60   91.99
  20   2  -4 1170.78   76.39
 -20   2   4 1274.67   92.99
 -20   2   4 1211.48   75.19
  20   2  -4 1134.29   75.49
  20   2  -4 1150.38   74.79
  20   2  -4 1111.79   74.39
  18  -2  -4   55.39    8.30
  18  -2  -4   51.79   11.20
 -18  -2   4   51.49    6.40
 -18  -2   4   65.89   20.40
  18  -2  -4   52.99    6.70
  18  -2  -4   56.99    8.30
 -18  -2   4   47.00    6.60
  18   2  -4   49.10    6.40
  18   2  -4   53.79    6.70
  18   2  -4   59.89    8.20
 -18   2   4   45.50   14.70
 -18   2   4   50.39    7.20
  18   2  -4   63.19    8.60
  16  -2  -4  433.66   37.00
 -16  -2   4  463.75   31.20
 -16  -2   4  474.85   31.50
  16  -2  -4  453.65   31.10
 -16  -2   4  485.05   48.40
  16  -2  -4  433.36   32.60
  16  -2  -4  470.05   32.80
 -16   2   4  452.85   31.60
  16   2  -4  412.36   31.10
  16   2  -4  486.95   32.60
  16   2  -4  472.75   31.60
  16   2  -4  446.66   32.80
 -16   2   4  498.65   45.00
  14  -2  -4 1177.98   75.29
  14  -2  -4 1100.29   73.29
 -14  -2   4 1160.28   73.79
  14  -2  -4  977.70   74.69
 -14  -2   4 1051.59   89.89
  14  -2  -4 1271.37   80.99
 -14  -2   4 1246.78   73.69
  14  -2  -4 1231.88   73.19
 -14   2   4 1024.80   73.69
  14   2  -4 1176.48   75.29
  14   2  -4 1225.18   74.19
 -14   2   4 1321.47   87.99
  14   2  -4 1145.79   74.79
  14   2  -4 1044.90   73.39
  14   2  -4  994.60   78.09
 -14   2   4 1093.39   76.29
  12  -2  -4  131.59   17.30
  12  -2  -4  171.58   12.20
  12  -2  -4  160.98   13.90
 -12  -2   4  157.18   12.10
 -12  -2   4  171.98   12.80
 -12  -2   4  133.09   22.60
  12  -2  -4  173.28   12.10
  12  -2  -4  159.08   13.70
 -12  -2   4  170.28   12.40
 -12   2   4  148.79   12.60
  12   2  -4  161.88   17.60
  12   2  -4  185.18   13.20
  12   2  -4  169.68   13.90
 -12   2   4  188.78   22.50
  12   2  -4  181.28   12.50
  10  -2  -4   37.90    9.90
  10  -2  -4   53.69    6.10
 -10  -2   4   35.80    5.00
 -10  -2   4   34.80    4.80
 -10  -2   4   46.90   14.00
  10  -2  -4   48.30    4.50
  10  -2  -4   34.90    7.00
  10  -2  -4   40.00    6.40
 -10  -2   4   50.79    5.40
  10  -2  -4   37.00    6.00
  10   2  -4   43.00    6.50
  10   2  -4   45.60    5.10
  10   2  -4   40.50    5.60
 -10   2   4   66.39    7.60
  10   2  -4   39.50    9.50
 -10   2   4   38.40    5.20
 -10   2   4   51.99   12.80
  -8  -2   4  221.98   28.10
   8  -2  -4  257.07   17.60
  -8  -2   4  289.97   17.50
   8  -2  -4  263.97   17.90
   8  -2  -4  241.78   24.00
  -8  -2   4  240.18   17.40
   8  -2  -4  244.08   18.20
   8  -2  -4  245.68   16.60
   8  -2  -4  260.17   18.70
  -8  -2   4  215.08   17.40
  -8  -2   4  242.28   17.30
   8   2  -4  235.88   18.40
  -8   2   4  235.18   17.50
   8   2  -4  233.48   17.70
   8   2  -4  255.57   17.00
   8   2  -4  254.77   23.20
   6  -2  -4 1666.63  110.19
   6  -2  -4 1716.53  109.59
  -6  -2   4 1632.94  109.39
  -6  -2   4 1736.83  108.99
   6  -2  -4 1820.22  109.99
  -6  -2   4 1719.43  123.99
  -6  -2   4 1702.53  109.39
   6  -2  -4 1764.02  109.89
   6  -2  -4 1657.23  116.69
  -6  -2   4 1799.42  109.39
   6   2  -4 1564.14  115.19
   6   2  -4 1710.33  110.19
  -6   2   4 1751.92  109.39
  -6   2   4 1955.00  121.29
   6   2  -4 1716.73  108.59
   6   2  -4 1806.22  109.69
  -6   2   4 1721.33  108.79
  -6   2   4 1414.06  109.89
  -4  -2   4  145.89   10.40
   4  -2  -4  144.39   10.90
   4  -2  -4  135.19   10.70
   4  -2  -4  141.79   11.50
  -4  -2   4  135.89   10.60
   4  -2  -4  139.29   11.50
  -4  -2   4  143.59   11.00
   4  -2  -4  168.98   18.50
  -4  -2   4  110.39   10.50
   4  -2  -4  163.98   16.00
  -4  -2   4  147.79   21.00
  -4   2   4  118.89   12.30
   4   2  -4  146.89   12.40
  -4   2   4  141.19    9.70
   4   2  -4  149.69   16.70
  -4   2   4  110.29   10.90
   4   2  -4  140.89   11.60
   4   2  -4  134.89   10.80
  -4   2   4  129.59   10.60
   2  -2  -4  105.09    9.30
  -2  -2   4   99.39    7.60
   2  -2  -4   96.29   13.10
  -2  -2   4   88.59    7.80
  -2  -2   4   97.59   17.00
  -2  -2   4   91.09    8.30
   2  -2  -4   92.19    8.70
   2  -2  -4  105.99   15.30
   2  -2  -4   90.09    8.00
   2  -2  -4   85.49    7.50
  -2  -2   4   79.09    8.30
   2   2  -4   90.89    8.00
  -2   2   4   75.89    7.70
   2   2  -4  104.39   13.90
  -2   2   4  104.99   10.20
  -2   2   4   87.49    7.00
   2   2  -4   99.49    9.50
  -2   2   4   82.99    8.20
   2   2  -4   95.09    8.80
   0  -2  -4  909.31   63.09
   0  -2  -4  906.11   61.89
   0  -2  -4 1007.20   61.59
   0  -2   4  956.10   62.39
   0  -2   4  981.50   62.59
   0  -2  -4  943.31   69.79
   0  -2   4  926.11   61.39
   0  -2  -4  887.01   67.79
   0  -2   4  959.20   61.79
   0   2   4  924.71   63.59
   0   2  -4 1044.80   62.59
   0   2   4  961.30   61.09
   0   2   4  995.70   61.89
   0   2  -4  796.32   67.79
   0   2  -4 1054.39   63.99
   0   2   4  964.10   62.29
   0   2  -4  987.20   61.79
  -2  -2  -4 1253.47   78.99
  -2  -2  -4 1137.49   87.29
  -2  -2  -4 1097.79   80.89
   2  -2   4 1201.78   79.39
   2  -2   4 1252.67   80.39
  -2  -2  -4 1199.48   79.39
   2  -2   4 1249.97   79.19
  -2  -2  -4 1287.87   87.09
   2  -2   4 1390.56   80.49
   2   2   4 1276.97   78.89
  -2   2  -4 1226.68   81.39
  -2   2  -4 1306.87   79.99
  -2   2  -4 1266.97   79.39
   2   2   4 1265.67   81.49
   2   2   4 1259.67   80.09
  -2   2  -4 1187.78   87.09
   2   2   4 1119.59   79.29
   4  -2   4  132.39   10.90
  -4  -2  -4  137.29   17.00
   4  -2   4  126.99    9.80
  -4  -2  -4  114.59   11.60
  -4  -2  -4  107.69   16.90
   4  -2   4  114.69   10.70
  -4   2  -4  115.49    9.40
  -4   2  -4  105.09   15.00
   4   2   4  112.09    9.70
  -4   2  -4  135.49   17.20
  -4   2  -4  128.49   10.20
   4   2   4  119.19   11.70
  -4   2  -4   97.49   11.10
   4   2   4  108.49    9.00
   6  -2   4  542.45   33.30
  -6  -2  -4  507.85   34.00
   6  -2   4  493.95   31.60
  -6  -2  -4  471.25   39.50
  -6  -2  -4  398.56   38.90
   6  -2   4  421.46   32.20
  -6   2  -4  469.95   31.60
  -6   2  -4  394.26   38.40
  -6   2  -4  444.16   38.30
  -6   2  -4  428.96   33.40
  -6   2  -4  498.95   31.20
   6   2   4  473.25   31.00
  -8  -2  -4  508.35   44.00
   8  -2   4  566.64   38.00
   8  -2   4  554.74   37.40
  -8  -2  -4  439.06   37.90
   8  -2   4  545.55   36.30
  -8   2  -4  495.95   36.10
   8   2   4  510.25   35.80
   8   2   4  516.75   38.70
  -8   2  -4  591.74   39.10
  -8   2  -4  526.75   35.70
  -8   2  -4  590.14   45.80
  -8   2  -4  662.43   46.10
  10  -2   4   69.49    9.60
 -10  -2  -4   66.99   10.10
  10  -2   4   63.79    7.50
 -10  -2  -4   60.59   14.70
 -10  -2  -4   61.39   14.60
  10  -2   4   58.79    8.60
 -10   2  -4   44.10   12.70
 -10   2  -4   85.69   16.60
  10   2   4   56.19    6.80
  10   2   4   69.39   10.70
 -10   2  -4   65.89   10.00
  12  -2   4  192.78   15.00
  12  -2   4  214.88   18.00
  12  -2   4  184.18   16.20
 -12  -2  -4  171.58   21.60
 -12  -2  -4  170.08   22.60
 -12  -2  -4  179.68   17.10
 -12   2  -4  219.08   24.10
 -12   2  -4  201.98   17.70
 -12   2  -4  154.08   22.00
  12   2   4  206.88   15.10
  12   2   4  168.88   17.20
 -14  -2  -4  677.53   61.89
  14  -2   4  787.42   54.49
  14  -2   4  785.62   55.89
  14  -2   4  824.32   53.39
  14   2   4  781.22   56.19
 -14   2  -4  892.91   64.99
 -14   2  -4  839.32   63.19
  16  -2   4  117.69   11.50
  16  -2   4  130.69   14.50
 -16  -2  -4  106.89   24.50
 -16  -2  -4  133.09   22.20
 -16   2  -4  132.49   23.00
  16   2   4  134.69   14.90
  18  -2   4  109.89   12.50
 -18  -2  -4  145.29   21.30
  18  -2   4  125.99   16.40
 -18  -2  -4  119.29   26.60
  18   2   4  115.09   15.80
 -18   2  -4  157.38   22.30
  20  -2   4   59.59    8.70
  20  -2   4   71.29   12.60
 -20  -2  -4   59.99   22.10
 -20  -2  -4   83.39   18.10
  20   2   4   86.99   13.70
 -20   2  -4   57.89   15.80
 -20   2  -4   62.49   23.20
 -27  -3   4   80.59   27.60
  27  -3  -4   75.69   10.00
 -27  -3   4   66.39    9.40
  27  -3  -4   63.49   10.60
 -27  -3   4   52.89    8.30
  27   3  -4   83.29   11.40
 -27   3   4   73.29    9.90
  27   3  -4   75.79    9.80
  25  -3  -4  169.48   14.10
  25  -3  -4  154.78   15.20
 -25  -3   4  148.09   13.10
 -25  -3   4  139.79   14.60
 -25  -3   4  152.18   30.40
  25   3  -4  163.48   14.20
 -25   3   4  141.39   14.00
  25   3  -4  156.38   14.80
 -23  -3   4   -0.60    3.80
 -23  -3   4   -0.40    3.00
 -23  -3   4    2.00   11.70
  23  -3  -4    7.00    4.20
  23  -3  -4   -4.30    4.10
 -23   3   4    2.60    4.30
  23   3  -4    9.30    4.60
  23   3  -4    3.50    4.00
 -23   3   4    9.70    7.70
  23   3  -4    8.40    5.00
 -21  -3   4  217.48   17.60
  21  -3  -4  251.07   18.20
  21  -3  -4  222.88   19.50
 -21  -3   4  226.88   18.20
 -21  -3   4  189.58   32.50
  21   3  -4  291.37   19.60
  21   3  -4  240.18   17.70
  21   3  -4  255.67   18.80
 -21   3   4  208.18   18.20
  21   3  -4  250.97   19.80
 -21   3   4  246.08   23.30
  19  -3  -4  210.08   18.40
  19  -3  -4  263.97   23.50
 -19  -3   4  235.78   17.70
  19  -3  -4  217.18   16.90
 -19  -3   4  234.48   16.80
 -19  -3   4  198.08   31.60
  19   3  -4  216.98   17.20
 -19   3   4  197.78   20.60
 -19   3   4  216.18   17.60
  19   3  -4  214.38   18.50
  19   3  -4  229.08   17.20
  19   3  -4  222.88   17.90
  17  -3  -4   20.50    8.60
 -17  -3   4   15.70    4.30
  17  -3  -4   19.40    5.40
  17  -3  -4   18.80    4.20
 -17  -3   4   20.00    4.10
 -17  -3   4   13.10   11.30
  17  -3  -4    7.60    4.40
 -17   3   4   15.10    6.30
  17   3  -4   10.10    4.10
  17   3  -4   16.00    4.80
  17   3  -4   19.10    5.70
 -17   3   4   10.10    4.10
  17   3  -4   12.70    4.90
 -15  -3   4  149.29   25.10
  15  -3  -4  132.09   11.10
  15  -3  -4  139.39   12.80
  15  -3  -4  137.29   18.10
  15  -3  -4  146.79   13.10
 -15  -3   4  155.28   11.40
 -15  -3   4  141.99   11.80
  15   3  -4  134.39   12.00
  15   3  -4  126.39   12.90
 -15   3   4  137.19   11.80
  15   3  -4  137.09   11.70
 -15   3   4  148.69   14.70
  15   3  -4  142.49   12.80
  13  -3  -4   24.50    4.10
 -13  -3   4   24.70   12.50
  13  -3  -4   26.30    5.40
  13  -3  -4   24.50    5.50
  13  -3  -4   28.50    9.40
  13  -3  -4   32.00    4.20
 -13  -3   4   23.30    4.40
 -13  -3   4   25.30    4.00
 -13  -3   4   20.10    3.90
  13   3  -4   26.80    8.50
 -13   3   4   29.50    6.70
  13   3  -4   21.40    5.40
  13   3  -4   24.80    4.40
 -13   3   4   19.80    4.30
  13   3  -4   16.50    4.40
 -11  -3   4  865.01   55.59
  11  -3  -4  904.21   56.79
  11  -3  -4  874.11   54.89
 -11  -3   4  913.01   55.09
  11  -3  -4  732.43   55.09
 -11  -3   4  876.91   55.69
  11  -3  -4  823.42   63.09
 -11  -3   4  951.80   73.19
  11  -3  -4  853.91   56.89
  11   3  -4  794.92   56.49
 -11   3   4  778.02   57.69
 -11   3   4  932.41   55.79
  11   3  -4  758.62   60.79
  11   3  -4  835.62   55.29
  11   3  -4  862.51   55.89
  -9  -3   4  627.74   43.00
   9  -3  -4  652.33   44.20
   9  -3  -4  653.53   43.00
   9  -3  -4  672.63   42.20
  -9  -3   4  654.73   42.40
   9  -3  -4  692.13   46.60
   9  -3  -4  653.83   43.70
   9  -3  -4  542.95   49.40
  -9  -3   4  634.74   43.10
  -9  -3   4  636.44   57.39
   9   3  -4  747.53   50.49
   9   3  -4  668.53   43.30
   9   3  -4  640.14   42.60
   9   3  -4  669.23   44.10
  -9   3   4  599.14   44.90
  -9   3   4  711.33   52.49
  -9   3   4  594.74   42.90
  -7  -3   4  425.06   29.00
  -7  -3   4  392.36   41.60
   7  -3  -4  419.66   32.90
   7  -3  -4  406.06   28.90
  -7  -3   4  415.86   28.00
   7  -3  -4  393.36   28.80
  -7  -3   4  431.66   28.80
  -7  -3   4  411.36   28.60
   7  -3  -4  428.46   29.20
   7  -3  -4  422.26   36.40
   7  -3  -4  465.55   30.00
   7   3  -4  414.46   28.90
   7   3  -4  421.46   29.70
   7   3  -4  443.56   35.30
  -7   3   4  435.36   28.70
  -7   3   4  516.05   31.40
   7   3  -4  363.66   27.90
   5  -3  -4  146.69   12.40
  -5  -3   4  126.79   11.40
   5  -3  -4  166.18   19.00
  -5  -3   4  151.08   22.20
   5  -3  -4  168.18   12.50
  -5  -3   4  143.89   10.70
  -5  -3   4  143.99   11.40
   5  -3  -4  124.09   11.20
   5  -3  -4  130.89   15.60
  -5  -3   4  151.48   11.90
   5   3  -4  135.89   16.90
   5   3  -4  162.08   10.90
   5   3  -4  145.89   12.30
   5   3  -4  149.49   11.70
  -5   3   4  138.79   12.90
  -5   3   4  169.78   11.80
   3  -3  -4  437.56   28.70
  -3  -3   4  425.46   29.20
   3  -3  -4  454.45   37.20
   3  -3  -4  452.35   30.40
   3  -3  -4  462.65   29.70
  -3  -3   4  449.36   29.50
  -3  -3   4  399.56   28.20
   3  -3  -4  379.26   34.00
  -3  -3   4  459.95   29.10
  -3  -3   4  423.76   41.60
   3   3  -4  372.36   34.90
   3   3  -4  417.96   29.70
  -3   3   4  410.36   28.90
   3   3  -4  454.65   29.20
  -3   3   4  417.16   31.20
   1  -3  -4  496.65   45.00
  -1  -3   4  523.75   37.80
   1  -3  -4  592.14   44.70
   1  -3  -4  624.14   39.80
  -1  -3   4  549.65   37.30
   1  -3  -4  558.34   38.20
  -1  -3   4  597.74   38.50
  -1  -3   4  566.34   38.60
  -1   3   4  568.94   38.00
  -1   3   4  580.84   40.30
  -1   3   4  589.14   39.40
   1   3  -4  597.44   38.80
   1   3  -4  585.34   45.70
   1   3  -4  573.24   38.00
  -1  -3  -4  356.86   30.10
   1  -3   4  295.67   23.40
  -1  -3  -4  354.76   31.40
  -1  -3  -4  339.57   24.80
  -1  -3  -4  317.77   22.70
   1  -3   4  325.97   22.90
   1  -3   4  314.07   23.40
  -1   3  -4  307.77   29.90
   1   3   4  318.97   22.90
   1   3   4  366.26   25.50
  -1   3  -4  348.97   23.00
  -1   3  -4  342.77   25.20
  -1   3  -4  302.97   23.30
   3  -3   4  157.88   12.60
   3  -3   4  142.19   12.60
  -3  -3  -4  166.68   19.80
   3  -3   4  137.79   12.70
  -3  -3  -4  159.38   14.30
   3  -3   4  141.59   11.80
  -3  -3  -4  157.78   18.90
  -3   3  -4  161.18   19.50
  -3   3  -4  166.98   14.40
  -3   3  -4  156.48   11.90
  -3   3  -4  154.38   12.50
   3   3   4  145.59   11.90
   3   3   4  141.89   13.90
   3   3   4  154.18   11.20
   3   3   4  146.09   13.20
   5  -3   4  399.26   25.60
   5  -3   4  335.27   25.90
  -5  -3  -4  302.97   31.90
  -5  -3  -4  401.46   34.00
   5  -3   4  376.76   26.30
   5  -3   4  347.77   26.30
  -5  -3  -4  333.77   27.40
  -5   3  -4  293.57   27.00
   5   3   4  341.67   24.70
   5   3   4  453.35   27.60
  -5   3  -4  367.66   25.10
  -5   3  -4  368.16   34.00
  -5   3  -4  385.66   25.90
   5   3   4  397.46   28.30
  -7  -3  -4  406.06   30.80
   7  -3   4  420.66   29.60
   7  -3   4  411.76   28.40
   7  -3   4  452.55   29.90
  -7  -3  -4  470.55   37.20
  -7  -3  -4  384.46   36.20
   7  -3   4  419.96   29.30
  -7   3  -4  389.36   35.80
  -7   3  -4  427.16   31.00
  -7   3  -4  348.37   36.00
   7   3   4  377.96   27.80
  -7   3  -4  410.76   28.70
  -9  -3  -4  721.33   49.60
  -9  -3  -4  816.42   57.49
   9  -3   4  795.82   47.10
  -9  -3  -4  628.84   53.49
   9  -3   4  627.14   47.60
   9  -3   4  687.83   48.40
  -9   3  -4  735.33   47.00
  -9   3  -4  713.33   46.30
  -9   3  -4  628.94   49.00
   9   3   4  680.13   49.50
 -11  -3  -4    3.40    7.20
 -11  -3  -4   -0.80    7.80
  11  -3   4    2.70    3.80
 -11  -3  -4   -1.00    4.60
  11  -3   4    3.30    3.20
  11  -3   4    0.50    3.80
 -11   3  -4   14.50    6.30
 -11   3  -4   -4.30    6.20
 -11   3  -4    6.10    8.30
  11   3   4    5.60    5.20
  13  -3   4  205.88   18.60
  13  -3   4  181.38   17.10
 -13  -3  -4  268.97   34.70
  13  -3   4  221.08   19.80
 -13  -3  -4  288.27   28.70
 -13   3  -4  240.18   26.70
 -13   3  -4  201.38   26.30
  13   3   4  212.38   20.60
  15  -3   4    0.00    5.20
 -15  -3  -4    0.80    8.60
  15  -3   4   -7.40    3.70
 -15  -3  -4   -2.70    8.90
  15  -3   4    1.10    3.90
  15   3   4    1.60    5.90
 -15   3  -4   -3.50    8.80
 -15   3  -4    1.90    8.00
 -17  -3  -4  191.28   33.40
 -17  -3  -4  243.18   28.70
  17  -3   4  266.37   20.70
  17  -3   4  227.28   21.70
  17  -3   4  222.28   18.50
  17   3   4  249.97   22.30
 -17   3  -4  264.77   29.50
 -19  -3  -4  181.28   24.60
  19  -3   4  122.89   13.30
 -19  -3  -4  121.09   31.00
  19  -3   4  141.49   16.80
 -19   3  -4  117.49   21.60
  19   3   4  116.69   16.80
  26  -4  -4    6.20    4.90
 -26   4   4   -6.70    4.50
 -26   4   4    8.00   12.10
  26   4  -4   11.40    5.30
 -24  -4   4  990.40   64.89
  24  -4  -4  925.61   64.49
  24  -4  -4  979.10   66.89
  24   4  -4  979.60   66.29
  24   4  -4  989.80   64.99
 -24   4   4  957.30   64.89
  22  -4  -4    0.30    4.10
 -22  -4   4   -0.70    4.50
 -22  -4   4    4.60   12.20
  22  -4  -4    1.00    4.80
  22   4  -4    0.10    4.40
 -22   4   4   -4.70    3.70
  22   4  -4   -3.70    3.50
 -22   4   4    7.40    6.90
  22   4  -4    2.30    4.10
 -20  -4   4  109.89   27.50
  20  -4  -4  121.59   16.20
  20  -4  -4   85.39   12.00
  20  -4  -4   97.69   10.50
 -20  -4   4   96.99   10.80
  20   4  -4  103.79   11.20
  20   4  -4   99.99   11.10
 -20   4   4   87.99   14.60
  20   4  -4   92.99   12.40
  20   4  -4   94.59   11.00
 -20   4   4  100.79   11.00
  18  -4  -4   63.09    8.00
 -18  -4   4   61.19    8.50
 -18  -4   4   67.79   21.60
  18  -4  -4   52.49    9.10
  18  -4  -4   81.39   15.00
  18   4  -4   83.79    9.50
 -18   4   4   68.29    8.50
  18   4  -4   75.69    8.30
  18   4  -4   81.19   10.80
  18   4  -4   84.99   10.00
 -18   4   4  110.69   14.90
 -16  -4   4  866.51   79.69
  16  -4  -4  804.32   67.49
 -16  -4   4  888.71   60.49
  16  -4  -4  947.91   60.19
  16  -4  -4  916.31   62.09
 -16   4   4  982.70   60.59
 -16   4   4  985.70   65.09
  16   4  -4  914.81   60.59
  16   4  -4  915.51   61.49
  16   4  -4  959.70   60.59
  14  -4  -4   33.40    4.90
 -14  -4   4   26.20    5.10
  14  -4  -4   32.50    5.10
 -14  -4   4   27.20   13.50
 -14  -4   4   45.10    6.00
  14  -4  -4   43.90   12.30
  14  -4  -4   30.80    6.20
  14   4  -4   39.80    5.90
  14   4  -4   29.90    5.40
  14   4  -4   28.50    6.20
 -14   4   4   23.60    4.70
 -14   4   4   41.60    8.50
 -12  -4   4   40.00   15.10
 -12  -4   4   31.00    5.10
  12  -4  -4   28.00   10.50
  12  -4  -4   32.50    4.70
  12  -4  -4   29.90    4.70
 -12  -4   4   40.80    5.60
  12  -4  -4   21.60    5.20
  12   4  -4   36.90   10.20
 -12   4   4   35.60    7.80
  12   4  -4   29.60    5.30
  12   4  -4   18.50    5.50
  12   4  -4   36.60    5.60
 -12   4   4   27.70    4.90
  10  -4  -4  759.22   56.99
 -10  -4   4  690.73   47.90
  10  -4  -4  728.23   47.70
  10  -4  -4  691.03   46.90
 -10  -4   4  696.73   63.49
  10  -4  -4  740.33   48.50
 -10  -4   4  715.73   47.80
 -10   4   4  760.12   47.80
  10   4  -4  735.13   47.50
  10   4  -4  756.32   48.90
  10   4  -4  671.63   53.79
 -10   4   4  651.53   50.29
  10   4  -4  782.82   48.10
   8  -4  -4  158.88   20.80
   8  -4  -4  166.38   13.80
  -8  -4   4  189.98   13.60
  -8  -4   4  186.08   13.30
   8  -4  -4  179.08   17.20
   8  -4  -4  155.08   13.50
  -8  -4   4  169.08   13.80
  -8  -4   4  185.88   26.60
  -8   4   4  153.68   15.60
   8   4  -4  177.38   13.70
  -8   4   4  191.88   13.60
   8   4  -4  190.18   14.40
   8   4  -4  152.18   12.90
   8   4  -4  163.18   19.60
   6  -4  -4  170.38   17.40
   6  -4  -4  166.28   13.20
   6  -4  -4  144.89   19.20
   6  -4  -4  170.18   13.40
   6  -4  -4  154.38   12.50
  -6  -4   4  162.38   12.80
  -6  -4   4  182.58   13.70
  -6  -4   4  194.38   25.70
  -6  -4   4  155.38   12.60
   6   4  -4  159.08   12.80
  -6   4   4  150.68   12.40
  -6   4   4  122.79   14.20
   6   4  -4  187.18   19.70
   6   4  -4  150.18   13.40
   4  -4  -4 1205.98   94.19
  -4  -4   4 1383.16   89.09
  -4  -4   4 1352.56   89.19
   4  -4  -4 1249.57   97.39
   4  -4  -4 1467.55   89.79
  -4  -4   4 1298.37   89.49
  -4  -4   4 1561.44  106.79
   4  -4  -4 1540.35   90.39
  -4   4   4 1396.46   91.69
   4   4  -4 1373.56   89.19
   4   4  -4 1492.75   97.69
  -4   4   4 1373.86   91.39
   4   4  -4 1279.67   89.79
  -4   4   4 1386.96   88.99
  -2  -4   4  390.96   25.70
   2  -4  -4  359.86   26.90
   2  -4  -4  384.46   26.40
  -2  -4   4  397.16   26.40
   2  -4  -4  373.56   34.30
  -2  -4   4  369.86   25.90
  -2  -4   4  318.47   37.20
   2  -4  -4  365.06   31.90
  -2   4   4  395.66   25.50
  -2   4   4  302.77   27.00
   2   4  -4  375.86   33.30
  -2   4   4  376.16   28.20
   2   4  -4  388.36   25.70
   2   4  -4  375.76   26.40
   0  -4   4    8.70    3.60
   0  -4  -4    6.20    7.50
   0  -4   4    3.30    3.30
   0  -4   4    5.80    2.80
   0  -4  -4    0.90    4.30
   0  -4  -4    5.80    8.00
   0   4  -4    0.90    6.10
   0   4  -4    6.30    3.00
   0   4  -4    8.60    3.10
   0   4   4    5.60    2.70
   0   4   4    5.40    3.90
   0   4   4    7.40    4.70
   2  -4   4  106.19   10.10
   2  -4   4   96.79    8.90
   2  -4   4  107.39    9.90
  -2  -4  -4  100.89   11.10
  -2  -4  -4  102.99   16.50
  -2  -4  -4  129.59   17.10
   2   4   4   81.89   10.40
   2   4   4  114.79    9.30
  -2   4  -4  116.09   10.00
  -2   4  -4   89.89    8.80
  -2   4  -4   75.69   16.10
   2   4   4   96.69   11.20
   4  -4   4 1146.69   78.39
  -4  -4  -4 1204.18   87.49
  -4  -4  -4 1183.08   80.69
   4  -4   4 1131.89   79.29
  -4  -4  -4 1349.77   88.69
  -4   4  -4 1152.68   78.29
   4   4   4 1331.17   81.19
   4   4   4 1276.67   81.29
  -4   4  -4 1127.39   78.89
  -4   4  -4 1256.57   88.79
  -4   4  -4 1167.18   80.99
  -6  -4  -4  135.19   19.00
  -6  -4  -4  120.79   14.10
  -6  -4  -4  157.68   20.50
   6  -4   4  157.28   13.40
   6  -4   4  162.38   12.40
   6  -4   4  150.58   13.20
  -6   4  -4  158.98   21.10
   6   4   4  133.39   14.30
  -6   4  -4  152.68   12.00
  -6   4  -4  161.78   15.10
  -6   4  -4  149.09   12.80
  -8  -4  -4   12.90    9.50
  -8  -4  -4    6.00    5.30
  -8  -4  -4   18.00   10.40
   8  -4   4   14.00    4.10
   8  -4   4   12.20    5.00
   8  -4   4   13.10    5.00
   8   4   4   11.00    5.30
  -8   4  -4   17.20    9.10
  -8   4  -4   22.40   10.90
  -8   4  -4   18.80    6.20
  -8   4  -4   14.60    3.90
  -8   4  -4   10.60    4.10
   8   4   4    8.90    5.40
 -10  -4  -4  259.47   28.60
 -10  -4  -4  207.18   30.60
  10  -4   4  301.17   21.10
  10  -4   4  252.47   20.10
  10  -4   4  243.48   18.90
 -10  -4  -4  268.17   26.50
 -10   4  -4  258.07   19.30
  10   4   4  255.17   22.20
 -10   4  -4  211.38   26.40
 -10   4  -4  248.58   28.50
 -10   4  -4  275.87   18.70
 -12  -4  -4  521.65   54.59
  12  -4   4  568.04   40.80
  12  -4   4  592.14   39.30
  12  -4   4  576.64   40.30
 -12  -4  -4  503.95   48.40
 -12   4  -4  653.23   50.39
  12   4   4  589.44   42.60
 -12   4  -4  585.94   50.09
  14  -4   4  173.68   16.90
 -14  -4  -4  230.88   26.70
  14  -4   4  170.88   15.50
 -14  -4  -4  165.58   29.00
 -14   4  -4  245.68   27.70
 -14   4  -4  175.38   23.90
  14   4   4  182.08   18.40
  16  -4   4   41.60    7.10
  16  -4   4   37.20    8.10
 -16  -4  -4   34.90   15.30
 -16  -4  -4   38.40   17.20
  16   4   4   50.69   10.40
 -16   4  -4   33.30   12.40
 -16   4  -4   58.99   16.50
 -18  -4  -4  348.07   45.50
  18  -4   4  488.25   31.40
 -18  -4  -4  385.16   39.80
  18   4   4  431.56   34.00
 -18   4  -4  342.77   39.10
 -23  -5   4   -1.10    4.30
  23  -5  -4    1.80    4.20
 -23  -5   4    2.80   12.20
  23  -5  -4    0.50    5.00
  23   5  -4    6.80    5.40
 -23   5   4    0.90    4.30
 -23   5   4    1.10    8.40
  23   5  -4   -1.80    4.40
 -21  -5   4   61.39   21.70
 -21  -5   4   85.79   10.10
  21  -5  -4   83.59   11.50
  21  -5  -4   88.39    9.90
  21   5  -4   99.79   11.00
 -21   5   4   79.99    9.80
  21   5  -4   72.09   11.20
 -21   5   4   90.69   15.40
 -19  -5   4  221.18   36.00
  19  -5  -4  283.47   20.70
  19  -5  -4  280.07   22.40
 -19  -5   4  280.07   20.90
  19   5  -4  286.37   21.60
 -19   5   4  267.07   20.60
  19   5  -4  250.07   22.10
  19   5  -4  274.27   21.10
 -19   5   4  295.57   26.30
  17  -5  -4   10.90    4.10
  17  -5  -4    8.50    8.10
  17  -5  -4    5.90    4.80
 -17  -5   4    8.30    4.10
 -17  -5   4    5.80   10.50
  17   5  -4    9.10    4.70
 -17   5   4    8.00    4.10
  17   5  -4   14.90    5.50
 -17   5   4   10.10    6.80
  15  -5  -4  126.59   18.70
  15  -5  -4  130.29   12.30
 -15  -5   4  130.79   11.40
  15  -5  -4  109.59   10.70
 -15  -5   4  120.09   11.40
 -15  -5   4  132.59   25.00
  15  -5  -4  145.89   11.20
 -15   5   4  108.29   15.80
  15   5  -4  111.19   12.00
  15   5  -4  117.59   11.30
 -15   5   4  113.49   10.90
  15   5  -4  109.49   11.10
  13  -5  -4    3.20    8.40
 -13  -5   4    6.60    3.70
 -13  -5   4    3.00    9.60
 -13  -5   4    4.90    3.40
  13  -5  -4    3.80    2.90
  13  -5  -4    1.20    2.70
  13  -5  -4    4.50    3.80
 -13   5   4    3.40    5.50
  13   5  -4   -2.00    3.60
  13   5  -4    7.50    4.40
 -13   5   4    7.00    3.70
  13   5  -4    3.40    3.90
 -11  -5   4  526.85   49.70
 -11  -5   4  448.76   31.30
  11  -5  -4  383.46   31.50
  11  -5  -4  445.26   31.20
  11  -5  -4  500.55   41.40
 -11  -5   4  443.76   31.70
  11   5  -4  445.66   32.30
  11   5  -4  480.25   31.30
  11   5  -4  386.66   37.20
  11   5  -4  471.65   31.40
 -11   5   4  449.16   30.90
 -11   5   4  454.65   35.00
  -9  -5   4  429.76   46.20
   9  -5  -4  497.35   31.70
   9  -5  -4  408.46   39.60
  -9  -5   4  453.55   31.40
  -9  -5   4  414.96   31.70
  -9  -5   4  515.35   32.30
   9  -5  -4  370.56   34.60
   9  -5  -4  478.15   32.00
   9   5  -4  445.16   38.60
   9   5  -4  471.85   31.50
   9   5  -4  485.15   32.60
  -9   5   4  455.55   35.20
   9   5  -4  498.25   31.40
  -9   5   4  452.15   30.90
   7  -5  -4  193.88   19.40
  -7  -5   4  141.89   13.40
  -7  -5   4  154.08   13.60
  -7  -5   4  192.18   26.70
   7  -5  -4  180.18   14.40
  -7  -5   4  167.58   14.50
   7  -5  -4  175.48   14.00
   7  -5  -4  194.88   22.90
   7   5  -4  194.68   21.50
  -7   5   4  170.18   13.70
   7   5  -4  166.48   13.90
  -7   5   4  190.88   17.40
   7   5  -4  168.28   14.50
  -5  -5   4  307.27   22.70
   5  -5  -4  282.77   22.90
   5  -5  -4  388.36   30.00
  -5  -5   4  327.77   23.50
   5  -5  -4  306.87   31.50
   5  -5  -4  309.87   23.30
  -5  -5   4  273.47   34.10
  -5  -5   4  308.27   22.50
   5   5  -4  309.67   30.30
   5   5  -4  315.37   23.50
   5   5  -4  329.97   22.90
  -5   5   4  307.97   22.20
  -5   5   4  345.17   25.90
  -3  -5   4  375.36   26.00
  -3  -5   4  346.47   25.40
   3  -5  -4  380.26   27.10
  -3  -5   4  364.96   38.70
   3  -5  -4  361.36   32.00
  -3  -5   4  355.16   26.30
   3  -5  -4  389.46   35.20
   3  -5  -4  338.07   26.10
   3   5  -4  361.26   26.30
  -3   5   4  351.96   28.30
   3   5  -4  348.47   25.50
  -3   5   4  343.47   25.00
   3   5  -4  353.36   33.70
  -3   5   4  400.96   29.20
   1  -5  -4  383.66   32.60
  -1  -5   4  346.97   24.70
   1  -5  -4  308.97   32.60
  -1  -5   4  352.16   25.10
   1  -5  -4  310.77   24.80
   1  -5  -4  375.46   26.40
  -1  -5   4  347.57   24.10
  -1   5   4  325.67   26.70
  -1   5   4  361.76   27.30
   1   5  -4  319.37   24.00
  -1   5   4  367.36   23.90
   1   5  -4  309.47   24.80
   1   5  -4  308.37   32.00
  -1  -5  -4   79.89   10.60
   1  -5   4   86.99    9.70
   1  -5   4   83.49    8.70
  -1  -5  -4   73.99    9.50
  -1  -5  -4   94.49   17.90
   1  -5   4   72.19    9.30
  -1  -5  -4   82.39   16.50
  -1   5  -4   80.59   17.20
   1   5   4   66.79   10.50
  -1   5  -4   92.19    8.50
   1   5   4   86.59    7.80
   1   5   4   68.19   11.00
  -1   5  -4   78.89    9.60
  -3  -5  -4   36.60   12.00
   3  -5   4   33.70    6.40
   3  -5   4   31.90    6.40
  -3  -5  -4   37.90    6.90
   3  -5   4   28.80    5.00
  -3  -5  -4   32.50   11.60
  -3  -5  -4   25.60    7.40
   3   5   4   33.10    7.40
  -3   5  -4   26.90    5.20
  -3   5  -4   25.10   11.50
  -3   5  -4   27.90    5.80
   3   5   4   45.50    9.00
  -5  -5  -4  304.77   30.90
  -5  -5  -4  304.77   23.50
  -5  -5  -4  333.07   25.30
   5  -5   4  302.17   23.40
   5  -5   4  261.47   22.80
   5  -5   4  295.57   22.10
  -5  -5  -4  297.17   30.70
  -5   5  -4  334.07   33.10
  -5   5  -4  293.67   22.00
   5   5   4  309.47   25.60
   5   5   4  340.37   25.90
  -5   5  -4  302.87   23.10
  -7  -5  -4  251.37   20.90
  -7  -5  -4  312.47   29.80
   7  -5   4  290.87   21.10
  -7  -5  -4  259.17   28.80
   7  -5   4  241.88   19.50
   7  -5   4  253.57   20.90
  -7   5  -4  255.17   20.40
   7   5   4  300.87   23.60
  -7   5  -4  212.98   28.30
   9  -5   4  917.31   59.19
  -9  -5  -4  908.11   58.79
   9  -5   4  922.71   57.69
  -9  -5  -4  821.52   65.89
   9  -5   4  915.61   58.89
  -9  -5  -4  927.51   68.99
  -9   5  -4  851.01   58.09
   9   5   4  727.33   60.19
  -9   5  -4  694.83   66.79
   9   5   4 1031.40   62.09
 -11  -5  -4   28.30   12.40
  11  -5   4   17.50    6.10
 -11  -5  -4    7.40    6.50
  11  -5   4   11.20    4.40
  11  -5   4   15.70    5.70
  11   5   4    5.10    5.90
 -11   5  -4   16.60   10.10
 -11   5  -4   21.60    5.40
 -11   5  -4   18.90   11.60
  13  -5   4  107.29   14.10
  13  -5   4  136.49   12.40
  13  -5   4  116.59   14.00
 -13  -5  -4  143.39   14.90
 -13  -5  -4  145.99   24.40
 -13   5  -4  140.79   22.40
 -13   5  -4  144.49   24.60
  13   5   4  164.08   16.30
  15  -5   4    3.80    4.40
  15  -5   4    9.80    6.00
 -15  -5  -4    7.60   11.40
  15  -5   4   13.60    6.20
 -15  -5  -4    4.20    5.60
 -15   5  -4   15.90   11.90
  15   5   4   10.60    6.70
 -15   5  -4   10.40   10.00
 -20  -6   4  563.44   38.40
  20  -6  -4  569.24   38.10
 -20  -6   4  430.06   55.39
  20  -6  -4  491.75   39.60
 -20   6   4  630.94   45.20
  20   6  -4  593.64   38.80
  20   6  -4  553.74   40.10
 -18  -6   4   33.00   16.50
  18  -6  -4   25.60    6.90
 -18  -6   4   28.00    6.00
  18  -6  -4   37.50    6.70
  18   6  -4   26.40    6.60
 -18   6   4   33.90   10.20
  18   6  -4   27.70    6.90
 -16  -6   4  158.58   28.80
 -16  -6   4  162.28   14.10
 -16  -6   4  164.78   14.10
  16  -6  -4  139.49   14.90
  16   6  -4  152.28   14.20
 -16   6   4  182.38   19.70
  16   6  -4  157.28   14.90
  14  -6  -4  625.94   53.49
 -14  -6   4  584.94   42.60
  14  -6  -4  680.53   44.20
  14  -6  -4  718.73   43.00
 -14  -6   4  519.85   58.29
 -14  -6   4  611.74   43.00
  14   6  -4  633.24   42.80
 -14   6   4  645.34   48.20
  14   6  -4  625.34   43.70
  12  -6  -4   76.39   10.30
 -12  -6   4   78.29   21.50
 -12  -6   4   91.99    9.80
  12  -6  -4   92.89    9.90
 -12  -6   4   95.19   10.60
  12  -6  -4   98.99   19.40
  12   6  -4   86.19   11.00
  12   6  -4   93.59   10.20
 -12   6   4   67.89   13.30
 -10  -6   4    9.10    9.40
  10  -6  -4   17.10    4.80
 -10  -6   4    5.90    4.00
 -10  -6   4   -0.30    3.20
  10  -6  -4    1.00    3.60
  10  -6  -4    2.20    8.70
  10   6  -4   -6.90    3.90
 -10   6   4   -2.20    5.30
  10   6  -4    5.20    7.00
  10   6  -4    8.50    4.70
  -8  -6   4   59.19    7.90
   8  -6  -4   81.99   17.80
   8  -6  -4   65.89   13.10
   8  -6  -4   64.59    8.50
  -8  -6   4   61.29   17.90
  -8  -6   4   64.89    8.90
  -8  -6   4   64.19    8.00
  -8   6   4   77.39   12.70
   8   6  -4   75.29   15.90
   8   6  -4   69.29    9.40
   6  -6  -4  675.53   54.19
  -6  -6   4  774.12   49.30
   6  -6  -4  683.73   48.40
  -6  -6   4  771.52   64.89
  -6  -6   4  717.53   47.90
   6  -6  -4  680.93   58.19
  -6  -6   4  715.33   48.00
   6   6  -4  738.63   57.89
  -6   6   4  774.62   51.79
  -6   6   4  586.14   50.89
   6   6  -4  764.62   49.40
  -4  -6   4   51.49    8.20
  -4  -6   4   58.49   16.40
   4  -6  -4   64.59   16.20
   4  -6  -4   49.80   12.30
  -4  -6   4   64.59    8.00
  -4  -6   4   59.69    7.50
   4  -6  -4   60.69    8.30
   4   6  -4   70.29    9.10
   4   6  -4   62.19   15.10
  -4   6   4   51.09   10.50
  -4   6   4   53.99   10.00
  -2  -6   4   15.10    5.00
  -2  -6   4   14.40    4.80
   2  -6  -4   12.70   10.10
   2  -6  -4   16.30    5.40
  -2  -6   4   12.90    4.00
   2  -6  -4   16.10    5.40
   2  -6  -4   21.00    9.40
  -2   6   4   30.20    8.50
  -2   6   4   25.00    7.40
   2   6  -4   21.20    5.80
   2   6  -4   16.00   10.00
   0  -6   4  535.75   38.50
   0  -6  -4  576.84   48.30
   0  -6  -4  520.95   45.60
   0  -6   4  542.65   38.10
   0  -6  -4  544.15   38.50
   0  -6   4  552.94   37.40
   0  -6  -4  540.95   37.70
   0  -6  -4  506.35   39.30
   0   6   4  569.44   41.50
   0   6  -4  567.44   38.80
   0   6   4  556.04   40.40
   0   6  -4  560.94   48.10
   2  -6   4  618.24   40.90
  -2  -6  -4  531.85   40.60
   2  -6   4  606.14   39.80
   2  -6   4  542.65   40.70
  -2  -6  -4  623.34   50.69
  -2  -6  -4  624.04   49.70
  -2   6  -4  588.84   50.89
   2   6   4  601.94   42.60
  -2   6  -4  587.94   41.00
   2   6   4  526.95   43.20
  -4  -6  -4   82.69   17.80
   4  -6   4   94.39    9.20
  -4  -6  -4  116.09   18.10
   4  -6   4   82.69   11.00
  -4  -6  -4   80.09   11.50
   4  -6   4   87.09   11.00
   4   6   4   99.49   13.00
  -4   6  -4   95.89   11.30
  -4   6  -4  104.09   20.50
   4   6   4   79.69   13.10
  -6  -6  -4  178.48   22.60
   6  -6   4  150.88   14.90
   6  -6   4  177.18   15.50
   6  -6   4  181.28   13.90
  -6  -6  -4  161.38   22.40
  -6  -6  -4  155.98   15.20
  -6   6  -4  175.98   15.10
   6   6   4  138.39   16.80
  -6   6  -4  154.88   23.70
   8  -6   4  239.48   20.20
   8  -6   4  275.57   19.30
   8  -6   4  230.58   19.90
  -8  -6  -4  256.17   20.40
  -8  -6  -4  283.57   28.30
  -8  -6  -4  205.38   28.10
   8   6   4  208.18   22.40
  -8   6  -4  237.08   19.70
  -8   6  -4  238.38   29.90
 -10  -6  -4   25.80    7.00
 -10  -6  -4   27.10   13.70
  10  -6   4   26.10    6.70
  10  -6   4   22.70    6.90
  10  -6   4   31.10    5.90
 -10   6  -4   33.90    6.90
  10   6   4   29.10    8.70
 -10   6  -4   28.10   13.60
  10   6   4   20.80    8.80
 -12  -6  -4   60.09   10.20
  12  -6   4   74.19    9.10
 -12  -6  -4   63.19   17.50
  12  -6   4   85.09   11.10
  12  -6   4   79.69   11.40
 -12   6  -4   70.59   19.40
 -12   6  -4   75.79   10.00
  12   6   4   81.49   12.90
 -14  -6  -4  581.34   47.60
 -17  -7   4   11.30    4.90
  17  -7  -4   14.00    5.70
  17   7  -4    8.90    8.70
 -15  -7   4   62.19    9.00
  15  -7  -4   66.19    9.90
 -15  -7   4   63.39    8.70
  15  -7  -4   73.29    9.20
  15   7  -4   71.69    9.40
  15   7  -4   61.29    9.90
 -15   7   4   61.09   13.30
 -13  -7   4   25.20    6.00
 -13  -7   4   25.40    5.70
  13  -7  -4   24.90    5.70
  13  -7  -4   24.80    6.50
  13   7  -4   33.00    6.70
 -13   7   4   17.50    9.10
  13   7  -4   17.40    6.30
 -11  -7   4  378.76   26.20
  11  -7  -4  358.46   26.40
 -11  -7   4  411.56   27.50
 -11   7   4  296.87   30.30
  11   7  -4  331.27   26.00
  11   7  -4  358.46   27.20
  -9  -7   4  232.88   20.80
   9  -7  -4  271.27   31.10
  -9  -7   4  229.48   19.70
   9  -7  -4  252.27   20.50
   9   7  -4  255.17   20.30
  -9   7   4  265.77   23.80
  -9   7   4  296.37   26.00
   9   7  -4  263.77   21.40
   9   7  -4  308.77   30.20
  -7  -7   4  157.78   16.40
  -7  -7   4  193.08   15.20
  -7  -7   4  191.18   16.60
   7  -7  -4  177.48   24.90
   7  -7  -4  203.18   16.60
   7  -7  -4  166.68   21.30
   7   7  -4  179.78   16.50
   7   7  -4  204.48   24.70
  -7   7   4  182.18   20.00
  -7   7   4  186.78   18.70
  -5  -7   4   55.79    7.50
  -5  -7   4   48.80    7.80
   5  -7  -4   52.29   15.70
   5  -7  -4   51.39    8.20
  -5  -7   4   60.39    8.90
   5  -7  -4   40.20   11.40
  -5   7   4   49.10   11.30
   5   7  -4   45.60    8.40
   5   7  -4   47.10   15.20
  -5   7   4   59.39   11.20
  -3  -7   4  183.08   16.00
   3  -7  -4  183.48   24.80
   3  -7  -4  179.88   15.60
  -3  -7   4  159.48   14.10
  -3  -7   4  183.48   15.40
   3  -7  -4  161.08   21.00
   3   7  -4  159.48   15.60
   3   7  -4  168.28   24.60
  -3   7   4  176.08   17.90
  -3   7   4  169.48   18.50
  -1  -7   4  241.78   19.30
   1  -7  -4  238.38   19.70
   1  -7  -4  227.98   28.60
  -1  -7   4  250.77   20.10
  -1  -7   4  243.68   18.40
   1  -7  -4  217.88   26.10
   1   7  -4  232.18   19.80
   1   7  -4  229.18   28.60
  -1   7   4  258.77   23.40
  -1   7   4  239.28   21.60
  -1  -7  -4  166.08   22.40
  -1  -7  -4  163.68   23.50
  -1  -7  -4  187.08   15.30
   1  -7   4  145.49   13.00
   1  -7   4  141.29   14.20
   1  -7   4  128.59   15.40
   1   7   4  175.88   16.90
  -1   7  -4  143.19   22.80
  -1   7  -4  159.58   15.00
   1   7   4  147.89   17.80
  -3  -7  -4   87.89   10.90
  -3  -7  -4   63.79   16.80
   3  -7   4   83.99    9.30
  -3  -7  -4   79.09   11.10
   3  -7   4   73.99   10.20
  -3  -7  -4   92.19   19.10
   3  -7   4   74.09   10.50
   3   7   4   83.29   12.60
   3   7   4   64.79   12.60
  -3   7  -4   74.49   10.50
  -3   7  -4   72.79   18.70
   5  -7   4  161.18   13.80
   5  -7   4  160.58   15.30
  -5  -7  -4  148.19   16.30
  -5  -7  -4  150.08   15.60
  -5  -7  -4  151.08   25.20
  -5  -7  -4  156.38   22.40
   5  -7   4  166.68   15.60
  -5   7  -4  167.48   15.60
   5   7   4  193.28   20.10
  -5   7  -4  171.58   25.00
  -7  -7  -4  161.08   23.80
   7  -7   4  166.48   14.70
   7  -7   4  177.68   16.50
   7  -7   4  166.58   16.60
  -7  -7  -4  150.38   17.30
  -7  -7  -4  199.28   16.60
  -7   7  -4  154.38   25.30
   7   7   4  155.18   19.00
  -7   7  -4  224.88   17.50
  -9  -7  -4  225.28   29.40
   9  -7   4  308.57   22.70
  -9   7  -4  324.47   26.30
  10   8  -4  217.88   20.00
  -8  -8   4   36.00    6.40
   8   8  -4   33.60    9.30
  -8   8   4   45.50   14.30
   8   8  -4   49.40   15.90
   6  -8  -4   68.59   11.60
   6  -8  -4   84.59   17.20
  -6  -8   4   72.89    9.10
   6   8  -4   64.89   10.60
   6   8  -4  100.59   20.80
  -6   8   4   73.49   15.20
   4  -8  -4  617.54   49.10
   4  -8  -4  469.75   44.20
  -4  -8   4  467.85   44.80
  -4  -8   4  494.55   37.80
  -4  -8   4  533.25   38.80
   4   8  -4  575.64   50.69
   4   8  -4  614.44   47.70
  -4   8   4  616.44   45.20
   2  -8  -4  217.78   26.90
  -2  -8   4  203.58   17.50
  -2  -8   4  219.18   18.50
  -2   8   4  227.38   23.30
   2   8  -4  244.28   29.50
   0  -8   4    7.20    6.20
   0  -8  -4    3.00    9.10
   0  -8   4    4.40    3.80
   0   8   4    2.40    7.30
   2  -8   4   19.90    5.00
   2   8   4   30.20   11.70
  28   0  -5   -2.50    5.00
  28   0  -5   -3.70    4.30
 -26   0   5  804.12   48.80
 -26   0   5  682.43   70.49
  26   0  -5  669.03   48.90
  26   0  -5  635.24   49.20
  26   0  -5  719.33   47.60
 -24   0   5    0.30    4.40
  24   0  -5    3.30    4.60
  24   0  -5    4.40    4.90
 -24   0   5    4.10   11.00
  24   0  -5   -3.70    3.10
 -22   0   5    1.10   10.90
  22   0  -5    1.50    4.90
  22   0  -5    6.90    3.50
  22   0  -5   10.70    5.20
 -22   0   5    5.20    4.20
  20   0  -5  435.66   32.40
 -20   0   5  425.06   30.80
 -20   0   5  423.36   48.70
  20   0  -5  454.25   32.20
  20   0  -5  444.66   30.10
 -18   0   5  216.68   19.40
  18   0  -5  214.88   18.30
 -18   0   5  206.98   16.90
  18   0  -5  244.38   17.50
  18   0  -5  206.78   17.80
 -18   0   5  228.98   32.30
 -16   0   5  221.18   15.90
  16   0  -5  201.48   16.90
 -16   0   5  212.08   16.60
  16   0  -5  219.98   22.80
  16   0  -5  207.08   17.90
  16   0  -5  219.98   18.00
 -16   0   5  235.48   31.90
 -14   0   5  210.48   29.90
 -14   0   5  234.08   17.00
  14   0  -5  261.87   18.20
  14   0  -5  212.08   18.70
  14   0  -5  281.07   25.30
  14   0  -5  217.18   18.80
 -14   0   5  246.78   17.70
 -12   0   5  904.61   58.59
 -12   0   5  814.02   73.69
  12   0  -5  946.31   59.99
  12   0  -5  818.92   65.49
  12   0  -5  976.50   58.99
  12   0  -5  882.11   59.69
 -12   0   5  912.41   57.89
 -10   0   5  315.27   35.40
  10   0  -5  293.87   22.60
  10   0  -5  313.47   21.80
  10   0  -5  291.27   24.80
  10   0  -5  297.87   22.40
 -10   0   5  307.87   21.50
  10   0  -5  282.07   28.50
 -10   0   5  305.17   20.80
   8   0  -5  367.96   26.40
   8   0  -5  383.76   27.20
  -8   0   5  393.96   25.60
   8   0  -5  296.77   29.40
  -8   0   5  371.46   27.80
  -8   0   5  442.16   41.70
  -8   0   5  367.66   25.90
   8   0  -5  410.06   26.80
   8   0  -5  339.27   26.60
   8   0  -5  402.16   34.40
  -6   0   5  671.03   47.10
  -6   0   5  715.73   47.40
   6   0  -5  589.94   54.19
   6   0  -5  738.23   47.70
   6   0  -5  805.02   48.40
   6   0  -5  687.73   52.69
  -6   0   5  787.02   47.10
  -6   0   5  720.73   61.99
   6   0  -5  751.32   48.50
  -4   0   5  153.98   11.40
   4   0  -5  140.89   12.00
  -4   0   5  130.59   12.80
  -4   0   5  163.58   11.90
   4   0  -5  121.49   18.40
  -4   0   5  163.18   12.00
   4   0  -5  132.79   12.70
   4   0  -5  176.28   18.00
   4   0  -5  124.09   12.70
   4   0  -5  156.18   12.20
   2   0  -5    0.80    5.60
   2   0  -5    2.30    7.20
   2   0  -5    2.50    2.80
  -2   0   5    1.50    2.30
   2   0  -5    1.80    3.40
   2   0  -5   11.40    4.00
  -2   0   5   -3.00    3.10
   2   0  -5   -0.70    2.50
  -2   0   5   -0.30    2.90
  -2   0   5   -0.50    2.30
   0   0  -5  362.06   26.60
   0   0  -5  337.97   24.40
   0   0  -5  313.77   32.80
   0   0  -5  346.47   25.10
   0   0   5  376.66   26.70
   0   0  -5  343.27   31.80
   0   0   5  372.26   25.30
   0   0   5  352.76   24.30
   0   0   5  357.46   24.60
  -2   0  -5 2022.10  131.39
   2   0   5 2231.98  129.49
  -2   0  -5 1755.72  129.19
   2   0   5 2021.10  128.99
  -2   0  -5 2097.09  139.99
  -2   0  -5 1900.81  128.69
  -2   0  -5 2236.78  139.09
   2   0   5 1940.31  131.29
  -4   0  -5   18.40    5.90
   4   0   5   24.80    4.30
  -4   0  -5   35.10   12.60
  -4   0  -5   24.30    9.90
   4   0   5   30.20    6.70
  -6   0  -5  234.08   28.20
   6   0   5  265.47   19.00
   6   0   5  248.78   21.40
  -6   0  -5  267.07   27.80
  -6   0  -5  274.37   21.90
  -8   0  -5  204.48   17.80
  -8   0  -5  210.48   25.60
   8   0   5  177.58   14.60
   8   0   5  163.28   16.90
  -8   0  -5  187.88   23.50
 -10   0  -5  677.83   51.59
  10   0   5  575.74   39.70
  10   0   5  532.55   42.10
 -10   0  -5  573.14   50.49
 -12   0  -5  129.29   22.60
  12   0   5  102.09   14.00
  12   0   5   79.19    9.90
 -12   0  -5   92.09   19.10
  14   0   5  471.05   37.80
  14   0   5  484.95   34.60
 -14   0  -5  533.85   46.30
  16   0   5  377.86   30.60
  16   0   5  341.87   26.20
 -16   0  -5  347.27   37.70
  27  -1  -5   15.00    6.40
  27  -1  -5   24.40    5.70
 -27  -1   5   20.30   15.70
 -27  -1   5   10.00    5.20
  27   1  -5   20.90    6.50
 -27   1   5   12.50   14.20
  27   1  -5   18.20    5.00
 -25  -1   5  141.29   13.50
  25  -1  -5  141.09   14.70
  25  -1  -5  182.08   15.40
 -25  -1   5  117.99   30.30
  25  -1  -5  155.98   13.20
  25   1  -5  141.19   13.00
 -25   1   5  154.38   14.10
  25   1  -5  166.48   15.50
  25   1  -5  154.28   14.50
 -25   1   5  146.39   29.40
 -23  -1   5  175.78   14.80
 -23  -1   5  192.88   14.60
 -23  -1   5  162.58   30.80
  23  -1  -5  198.08   16.70
  23  -1  -5  174.08   14.40
  23  -1  -5  152.58   15.80
  23   1  -5  175.58   15.80
 -23   1   5  179.88   30.20
  23   1  -5  181.18   14.30
 -23   1   5  162.08   15.00
  23   1  -5  148.79   15.60
 -21  -1   5  551.34   36.80
  21  -1  -5  543.75   38.50
 -21  -1   5  572.24   36.50
  21  -1  -5  523.15   36.20
  21  -1  -5  548.55   38.70
 -21  -1   5  471.55   55.39
  21   1  -5  527.75   38.30
 -21   1   5  580.74   37.30
  21   1  -5  517.35   36.10
 -21   1   5  425.16   51.79
  21   1  -5  602.64   38.50
  19  -1  -5    1.70    4.40
 -19  -1   5    0.00    9.40
 -19  -1   5    4.70    3.60
 -19  -1   5   -0.10    2.70
  19  -1  -5    1.40    4.20
 -19   1   5   -0.20    8.10
  19   1  -5    3.10    4.40
  19   1  -5    2.50    4.30
 -19   1   5    3.40    3.60
  19   1  -5    3.50    3.10
 -17  -1   5   73.39    8.70
  17  -1  -5   75.79   14.40
  17  -1  -5  103.79    9.30
 -17  -1   5   92.09   23.30
  17  -1  -5   87.89   10.90
  17  -1  -5  108.69   11.70
 -17  -1   5   88.89    8.30
  17   1  -5   98.99   11.10
 -17   1   5   72.79   19.40
  17   1  -5   84.69   10.90
 -17   1   5   89.69    9.70
  17   1  -5   76.59    8.90
  15  -1  -5   32.80   10.20
  15  -1  -5   19.20    5.70
  15  -1  -5   25.80    5.80
  15  -1  -5   30.40    5.20
 -15  -1   5   22.00    4.70
 -15  -1   5   27.60    4.60
 -15  -1   5   21.30   12.30
  15   1  -5   34.60    6.70
  15   1  -5   24.50    5.90
 -15   1   5   18.70    4.50
  15   1  -5   23.90    9.40
 -15   1   5   16.90    8.00
 -15   1   5   20.60   11.50
  15   1  -5   27.60    5.10
 -13  -1   5  210.78   15.90
  13  -1  -5  203.38   17.00
  13  -1  -5  203.88   16.30
  13  -1  -5  205.38   17.40
 -13  -1   5  210.78   15.50
 -13  -1   5  213.18   29.80
  13  -1  -5  269.87   25.00
  13   1  -5  202.18   22.70
 -13   1   5  198.38   27.80
  13   1  -5  185.38   16.90
  13   1  -5  209.08   17.30
  13   1  -5  218.38   16.50
 -13   1   5  208.88   16.20
 -11  -1   5  966.00   55.59
 -11  -1   5  749.42   70.79
  11  -1  -5  842.62   56.69
 -11  -1   5  871.31   55.09
  11  -1  -5  922.41   56.79
  11  -1  -5  831.12   63.49
  11  -1  -5  800.12   55.69
  11   1  -5  799.82   56.39
 -11   1   5  817.32   69.69
  11   1  -5  877.81   60.09
  11   1  -5  879.71   56.79
  11   1  -5  822.92   55.59
  11   1  -5  842.82   62.99
 -11   1   5  778.12   55.29
  -9  -1   5    6.40    2.90
  -9  -1   5    8.10    2.70
  -9  -1   5    6.00    8.40
  -9  -1   5    2.50    3.20
   9  -1  -5    6.30    7.80
   9  -1  -5    4.90    5.10
   9  -1  -5    2.60    3.00
   9  -1  -5    5.30    3.50
   9  -1  -5   10.50    4.40
   9   1  -5    7.70    5.30
   9   1  -5    7.80    3.10
   9   1  -5    8.30    3.90
  -9   1   5   10.20    2.40
  -9   1   5    9.10    3.10
   9   1  -5   12.10    8.20
   9   1  -5    4.50    3.90
  -9   1   5    7.20    7.80
   9   1  -5   11.70    4.50
   7  -1  -5  427.26   38.70
  -7  -1   5  470.15   45.60
   7  -1  -5  404.66   34.70
   7  -1  -5  498.35   31.40
  -7  -1   5  497.45   32.00
   7  -1  -5  484.15   31.00
  -7  -1   5  454.05   30.40
   7  -1  -5  483.65   31.50
  -7  -1   5  461.85   30.30
   7  -1  -5  464.05   31.80
  -7  -1   5  526.35   30.70
  -7   1   5  437.26   29.70
   7   1  -5  432.16   38.30
   7   1  -5  415.06   35.40
   7   1  -5  464.65   30.80
  -7   1   5  443.66   30.50
  -7   1   5  398.46   42.30
  -7   1   5  356.46   31.80
   7   1  -5  434.46   31.40
   7   1  -5  409.66   31.40
  -5  -1   5    3.30    6.80
   5  -1  -5    0.60    3.00
  -5  -1   5    0.90    2.70
  -5  -1   5    1.20    2.40
   5  -1  -5    5.30    3.20
  -5  -1   5    4.50    2.80
   5  -1  -5    1.40    5.10
   5  -1  -5    1.70    3.20
  -5  -1   5    1.60    3.10
   5  -1  -5    2.30    7.50
   5  -1  -5   -0.50    3.30
  -5   1   5    0.70    2.30
  -5   1   5    3.60    3.80
   5   1  -5    6.10    4.00
   5   1  -5    1.90    3.30
   5   1  -5    4.40    7.30
   5   1  -5    2.50    3.30
  -5   1   5    1.10    2.00
   5   1  -5    5.00    6.10
  -3  -1   5  826.62   59.49
   3  -1  -5  858.11   59.39
   3  -1  -5  871.01   58.79
   3  -1  -5  877.31   59.89
   3  -1  -5  905.21   58.69
   3  -1  -5  916.41   65.29
   3  -1  -5  971.20   68.99
  -3  -1   5  950.90   58.49
  -3  -1   5  870.51   58.39
  -3  -1   5  939.01   59.19
   3   1  -5  937.41   59.69
   3   1  -5  734.23   63.99
  -3   1   5  898.51   58.79
  -3   1   5  915.41   58.09
   3   1  -5  947.91   58.89
   3   1  -5  965.30   60.59
   3   1  -5  882.51   67.19
   1  -1  -5  322.07   25.40
   1  -1  -5  309.07   30.00
   1  -1  -5  314.17   32.40
  -1  -1   5  350.86   25.40
   1  -1  -5  336.27   23.70
  -1  -1   5  338.37   23.70
  -1  -1   5  347.47   24.60
   1  -1  -5  344.17   24.50
  -1  -1   5  353.96   23.80
   1   1  -5  337.97   31.00
   1   1  -5  353.26   32.80
  -1   1   5  341.77   23.30
   1   1  -5  357.56   24.10
   1   1  -5  366.86   26.00
  -1   1   5  381.46   26.40
  -1   1   5  317.97   23.90
   1   1  -5  324.07   24.60
   1  -1   5  112.39    9.30
   1  -1   5  101.59   11.00
  -1  -1  -5  105.39    9.10
  -1  -1  -5   91.69   10.90
   1  -1   5  111.39    9.20
   1  -1   5  108.29   10.20
  -1  -1  -5   95.89    9.50
  -1  -1  -5  101.69   17.10
  -1  -1  -5  103.19   16.60
  -1   1  -5   97.59   18.20
   1   1   5  128.69   12.10
  -1   1  -5  111.19    9.60
  -1   1  -5  107.59   10.50
  -1   1  -5  110.99   11.60
   1   1   5   93.79    8.70
  -1   1  -5   83.29   15.90
   1   1   5   92.89    9.30
   3  -1   5   53.49    8.00
  -3  -1  -5   30.10   12.30
  -3  -1  -5   53.69    8.70
  -3  -1  -5   45.10   12.30
   3  -1   5   58.39    7.60
   3  -1   5   44.30    6.00
  -3   1  -5   48.60    6.20
   3   1   5   56.29    6.60
  -3   1  -5   46.60    6.90
   3   1   5   43.90    8.10
  -3   1  -5   40.80    8.00
   3   1   5   45.60    5.70
  -3   1  -5   46.50   13.50
  -3   1  -5   38.20   12.00
  -5  -1  -5   35.30   11.70
  -5  -1  -5   35.70    7.70
   5  -1   5   34.20    6.50
  -5  -1  -5   49.30   14.20
   5  -1   5   37.30    7.30
   5  -1   5   50.09    6.20
   5   1   5   32.30    7.60
  -5   1  -5   41.20    6.50
   5   1   5   41.70    5.50
  -5   1  -5   61.69   14.50
  -5   1  -5   41.40    7.90
  -5   1  -5   41.80   13.20
  -7  -1  -5  469.05   42.80
  -7  -1  -5  543.25   35.80
   7  -1   5  444.96   32.30
   7  -1   5  479.05   33.70
  -7  -1  -5  386.26   40.00
   7  -1   5  528.85   35.00
   7   1   5  448.86   35.10
  -7   1  -5  499.35   43.30
   7   1   5  451.05   32.10
  -7   1  -5  451.85   34.90
   9  -1   5  170.48   16.20
   9  -1   5  170.68   14.00
  -9  -1  -5  164.08   23.40
  -9  -1  -5  161.78   22.40
   9   1   5  170.98   13.70
  -9   1  -5  212.78   25.10
   9   1   5  197.18   17.40
  -9   1  -5  110.59   21.90
  11  -1   5  266.17   21.50
  11  -1   5  239.28   18.20
 -11  -1  -5  217.58   28.30
 -11  -1  -5  229.98   27.70
  11   1   5  234.78   17.80
  11   1   5  235.58   21.10
 -11   1  -5  231.68   28.30
 -11   1  -5  188.98   26.10
 -13  -1  -5   63.09   16.80
  13  -1   5   39.20    9.20
  13  -1   5   59.79    8.10
  13   1   5   69.29   11.60
 -13   1  -5   57.19   16.30
  13   1   5   46.20    7.30
 -13   1  -5   55.69   15.70
  15  -1   5  327.87   28.30
  15  -1   5  335.77   25.20
  15   1   5  330.37   28.70
  15   1   5  313.87   24.90
 -15   1  -5  403.86   37.50
  17  -1   5  264.37   25.30
 -17  -1  -5  246.78   31.70
  17  -1   5  309.77   24.50
  17   1   5  293.57   26.30
 -17   1  -5  313.87   33.20
 -26  -2   5   65.79    9.10
 -26  -2   5   63.09   23.90
  26  -2  -5   85.09   14.40
 -26  -2   5   83.59    9.80
  26   2  -5  100.99   10.50
 -26   2   5   96.09   11.00
  26   2  -5   73.29   11.10
  26   2  -5   74.89   10.70
 -24  -2   5  139.49   29.80
 -24  -2   5  158.78   14.10
 -24  -2   5  159.18   13.60
  24  -2  -5  163.98   15.80
  24  -2  -5  170.88   15.80
  24  -2  -5  156.28   13.40
  24   2  -5  165.38   15.50
 -24   2   5  140.59   14.30
  24   2  -5  174.88   15.10
  24   2  -5  145.99   13.60
  22  -2  -5   65.99    9.90
  22  -2  -5   54.99    9.00
 -22  -2   5   59.09    7.50
 -22  -2   5   43.00   18.90
 -22  -2   5   50.19    7.30
  22  -2  -5   51.29    7.20
  22   2  -5   62.89    9.00
  22   2  -5   55.19    9.00
 -22   2   5   45.00   10.40
 -22   2   5   64.99    8.80
  22   2  -5   41.70    7.00
 -20  -2   5   -5.30    3.20
  20  -2  -5    6.30    5.00
 -20  -2   5    2.10    3.20
  20  -2  -5   -3.60    4.10
 -20  -2   5   -0.80    9.40
  20   2  -5    5.60    4.80
  20   2  -5   -0.80    3.60
  20   2  -5   -5.40    3.90
 -20   2   5   -0.80    4.80
 -20   2   5   -4.80    3.90
  18  -2  -5    9.50    5.10
 -18  -2   5    1.10    8.80
 -18  -2   5    1.70    2.90
  18  -2  -5   -1.30    3.90
 -18  -2   5    4.70    3.30
  18  -2  -5    3.30    7.20
 -18   2   5    2.90    8.30
  18   2  -5   -1.30    3.80
 -18   2   5    2.00    5.00
  18   2  -5    4.00    4.50
  18   2  -5    2.50    2.90
 -18   2   5    0.60    3.50
  16  -2  -5 1652.43  118.69
 -16  -2   5 1988.00  117.59
 -16  -2   5 2013.50  117.39
  16  -2  -5 1798.72  119.19
  16  -2  -5 1817.72  125.49
 -16  -2   5 1937.31  140.29
 -16   2   5 1811.32  117.69
 -16   2   5 1785.82  133.49
  16   2  -5 1602.34  118.69
  16   2  -5 1746.83  117.59
 -16   2   5 2084.29  120.89
  16   2  -5 1672.33  118.49
  14  -2  -5   91.09   11.20
 -14  -2   5  104.89    9.30
 -14  -2   5   95.49    9.10
 -14  -2   5   97.39   23.80
  14  -2  -5   99.39   11.90
  14  -2  -5  123.49   16.90
  14   2  -5   82.99    9.80
 -14   2   5  127.89   12.00
 -14   2   5  106.39   19.60
  14   2  -5   91.59   11.20
 -14   2   5   92.49    9.50
  14   2  -5  104.19   16.00
  14   2  -5   92.79   11.60
  12  -2  -5   50.19    8.10
  12  -2  -5   49.10   12.80
  12  -2  -5   56.89    8.00
 -12  -2   5   53.69    6.20
 -12  -2   5   51.29   17.10
  12  -2  -5   44.90    6.00
  12  -2  -5   50.29    6.90
 -12  -2   5   57.19    6.30
 -12   2   5   41.00    6.30
  12   2  -5   49.90    8.10
  12   2  -5   36.30   10.90
 -12   2   5   51.69   14.70
  12   2  -5   34.60    7.00
  12   2  -5   50.89    6.70
 -10  -2   5   58.49   17.70
 -10  -2   5   62.89    7.00
  10  -2  -5   53.49    8.20
  10  -2  -5   61.19    8.20
  10  -2  -5   58.99   14.00
 -10  -2   5   73.49    6.80
  10  -2  -5   64.99    7.60
  10   2  -5   55.29    7.60
 -10   2   5   78.89    7.90
  10   2  -5   68.49    7.80
  10   2  -5   55.39    8.20
  10   2  -5   64.19   14.10
  10   2  -5   52.99   10.50
 -10   2   5   71.49   17.00
   8  -2  -5  715.33   51.39
   8  -2  -5  802.62   60.59
   8  -2  -5  727.63   55.59
  -8  -2   5  781.22   50.89
  -8  -2   5  814.12   50.89
   8  -2  -5  792.02   51.29
   8  -2  -5  786.02   52.29
  -8  -2   5  739.13   50.39
  -8   2   5  765.12   63.99
   8   2  -5  793.02   52.29
   8   2  -5  795.22   51.29
  -8   2   5  763.92   50.99
   8   2  -5  840.92   59.99
   8   2  -5  707.73   51.89
   6  -2  -5    8.30    3.50
  -6  -2   5    2.20    6.40
  -6  -2   5   12.30    3.60
  -6  -2   5   11.40    3.40
   6  -2  -5    4.90    6.00
  -6  -2   5   11.00    3.10
   6  -2  -5    6.60    4.40
   6  -2  -5    2.40    7.20
   6  -2  -5    6.90    3.10
   6  -2  -5    6.70    3.60
   6   2  -5    7.20    3.50
  -6   2   5   11.60    3.50
   6   2  -5    7.70    7.50
  -6   2   5    6.60    4.70
   6   2  -5   14.70    4.80
   6   2  -5   16.30    4.50
   6   2  -5    8.90    6.70
   4  -2  -5   59.29    7.80
  -4  -2   5   49.50    6.80
   4  -2  -5   54.59   11.90
   4  -2  -5   51.19    7.70
   4  -2  -5   58.19    6.80
  -4  -2   5   60.49   17.40
  -4  -2   5   66.59    7.00
  -4  -2   5   51.99    6.10
   4  -2  -5   57.49   14.70
  -4  -2   5   72.99    7.30
   4   2  -5   66.89   12.70
   4   2  -5   56.99   13.60
  -4   2   5   42.60    8.30
   4   2  -5   61.79    8.10
   4   2  -5   60.69    7.30
  -4   2   5   50.29    6.60
   4   2  -5   62.59    8.60
   2  -2  -5  726.43   45.70
  -2  -2   5  670.33   43.40
  -2  -2   5  611.04   44.10
   2  -2  -5  539.75   51.99
  -2  -2   5  601.84   44.50
   2  -2  -5  750.22   52.39
   2  -2  -5  655.53   44.40
   2  -2  -5  648.44   43.60
  -2  -2   5  667.43   43.70
  -2   2   5  667.63   46.20
   2   2  -5  739.03   51.79
  -2   2   5  641.44   43.80
   2   2  -5  662.53   52.89
   2   2  -5  604.64   43.70
   2   2  -5  703.83   44.90
   0  -2   5  241.58   18.30
   0  -2   5  259.47   19.60
   0  -2  -5  218.48   17.90
   0  -2   5  232.58   19.00
   0  -2  -5  270.67   20.60
   0  -2   5  264.77   18.20
   0  -2  -5  245.98   18.90
   0  -2  -5  249.68   25.90
   0  -2  -5  278.47   28.90
   0   2   5  262.27   20.90
   0   2  -5  240.08   25.10
   0   2   5  280.77   18.80
   0   2  -5  273.77   18.70
   0   2  -5  263.07   19.50
   0   2  -5  246.38   26.90
   0   2   5  244.38   17.50
   0   2  -5  223.08   20.20
   2  -2   5  487.75   36.50
  -2  -2  -5  530.75   37.90
  -2  -2  -5  558.54   45.00
  -2  -2  -5  529.05   46.10
   2  -2   5  525.65   36.90
   2  -2   5  517.45   35.60
   2   2   5  502.05   34.90
  -2   2  -5  495.85   35.40
   2   2   5  551.14   35.90
  -2   2  -5  568.64   38.50
  -2   2  -5  504.45   45.20
  -2   2  -5  516.35   43.50
  -2   2  -5  523.35   36.30
   2   2   5  564.34   38.60
  -4  -2  -5 1008.20   63.49
  -4  -2  -5  864.31   69.59
   4  -2   5  944.71   62.19
  -4  -2  -5  911.71   71.69
   4  -2   5  936.71   60.79
   4  -2   5  826.42   61.39
   4   2   5  936.71   60.09
  -4   2  -5  996.10   60.49
  -4   2  -5  887.11   70.79
  -4   2  -5  925.91   61.09
  -4   2  -5  888.01   62.99
  -6  -2  -5  599.94   48.10
  -6  -2  -5  814.02   58.79
   6  -2   5  712.13   46.10
   6  -2   5  638.34   47.00
   6  -2   5  778.12   48.20
  -6   2  -5  757.62   49.30
   6   2   5  647.24   45.30
  -6   2  -5  717.13   55.99
   6   2   5  672.03   49.10
  -6   2  -5  669.93   46.30
  -6   2  -5  560.84   54.69
   8  -2   5   -4.00    2.70
   8  -2   5    4.00    4.70
  -8  -2  -5    0.90    8.60
  -8  -2  -5   -0.90    8.40
   8  -2   5    8.90    4.90
  -8   2  -5   -1.60    8.30
   8   2   5   -2.50    2.60
   8   2   5   -1.80    4.50
  -8   2  -5    1.90    8.30
 -10  -2  -5   25.10   12.00
 -10  -2  -5   25.20   12.00
  10  -2   5   15.20    6.10
  10  -2   5   23.50    5.10
  10  -2   5   19.60    6.40
 -10   2  -5   23.90   12.30
  10   2   5   22.40    4.60
  10   2   5   24.90    7.50
 -10   2  -5   30.70   12.70
  12  -2   5  568.04   41.60
  12  -2   5  485.95   39.80
 -12  -2  -5  593.14   50.89
  12  -2   5  545.35   38.80
  12   2   5  539.05   38.40
 -12   2  -5  609.64   51.09
  12   2   5  602.24   42.70
  14  -2   5    9.20    4.40
  14  -2   5    7.00    6.20
 -14  -2  -5    9.40   12.50
  14   2   5    6.80    6.40
 -14   2  -5   11.30   11.00
 -14   2  -5    5.20   10.70
  16  -2   5    2.50    4.00
 -16  -2  -5   13.60   14.00
 -16  -2  -5   -1.20   10.80
  16  -2   5    4.10    6.60
 -16   2  -5    4.60   10.80
  16   2   5   10.10    6.70
  25  -3  -5  201.28   27.60
 -25  -3   5  180.38   18.60
 -25   3   5  222.38   21.90
  25   3  -5  207.68   16.70
  25   3  -5  206.88   18.30
 -25   3   5  147.39   18.20
  23  -3  -5  147.59   14.80
 -23  -3   5  152.98   13.50
 -23  -3   5  118.39   30.70
 -23  -3   5  113.59   12.40
 -23   3   5  165.48   14.50
 -23   3   5  159.98   17.60
  23   3  -5  134.19   13.70
  23   3  -5  146.99   14.70
  23   3  -5  152.68   13.20
 -21  -3   5  479.25   35.00
  21  -3  -5  500.45   37.40
 -21  -3   5  527.75   57.69
 -21  -3   5  475.65   34.70
 -21   3   5  608.64   40.70
  21   3  -5  590.04   37.20
 -21   3   5  484.65   35.50
  21   3  -5  510.95   35.10
  21   3  -5  396.76   36.10
  19  -3  -5   16.70    5.80
  19  -3  -5    7.90    5.30
 -19  -3   5    8.90    3.60
 -19  -3   5   12.50    4.40
  19  -3  -5    7.30    7.50
 -19  -3   5    8.50   11.10
 -19   3   5    6.90    4.50
 -19   3   5    9.00    6.30
  19   3  -5   10.70    4.30
  19   3  -5   15.30    6.20
  19   3  -5    8.90    5.20
  17  -3  -5   39.60    7.90
  17  -3  -5   49.40    8.60
 -17  -3   5   49.60   18.80
 -17  -3   5   49.20    7.00
  17  -3  -5   55.99   14.30
 -17  -3   5   57.29    6.70
 -17   3   5   66.19   10.80
  17   3  -5   36.80    8.10
  17   3  -5   49.90    6.80
  17   3  -5   47.20    8.10
 -17   3   5   47.20    7.10
  15  -3  -5   35.90    7.10
  15  -3  -5   26.10    6.30
  15  -3  -5   33.50   11.80
 -15  -3   5   20.50    4.20
 -15  -3   5   22.40   13.60
 -15  -3   5   19.50    4.40
  15   3  -5   15.00    5.80
  15   3  -5   18.50    5.50
 -15   3   5   25.50    5.20
  15   3  -5   20.80    6.00
 -15   3   5   20.20    6.70
  13  -3  -5  120.19   18.60
  13  -3  -5  128.99   12.50
 -13  -3   5  121.89   10.80
 -13  -3   5  161.48   26.50
 -13  -3   5  132.39   11.40
  13  -3  -5  116.49   12.90
  13  -3  -5  145.89   11.40
 -13   3   5  124.79   11.90
  13   3  -5  145.99   13.40
  13   3  -5  113.69   12.30
 -13   3   5  149.39   13.90
  13   3  -5  138.49   18.50
 -11  -3   5  959.50   58.59
  11  -3  -5  892.51   58.29
 -11  -3   5  888.81   59.79
  11  -3  -5  960.00   60.39
 -11  -3   5  898.21   57.79
 -11  -3   5  821.82   76.59
  11  -3  -5  961.60   69.09
  11  -3  -5  815.72   59.19
  11   3  -5  916.51   59.99
  11   3  -5  729.83   64.89
 -11   3   5  933.21   58.69
 -11   3   5  909.31   60.79
  11   3  -5  871.31   58.79
  -9  -3   5    4.50    3.10
   9  -3  -5   -2.20    3.30
   9  -3  -5    0.80    7.30
  -9  -3   5    0.50    2.70
  -9  -3   5   -0.20    7.00
   9  -3  -5    3.80    4.10
   9  -3  -5    1.10    5.20
   9  -3  -5    1.80    3.20
  -9  -3   5    2.40    2.20
   9   3  -5   -4.60    3.50
  -9   3   5   -1.50    2.50
   9   3  -5   -1.10    3.50
   9   3  -5    6.20    3.90
   9   3  -5    2.90    7.20
  -7  -3   5  375.46   41.50
   7  -3  -5  331.97   30.90
  -7  -3   5  378.26   25.60
   7  -3  -5  335.27   26.60
   7  -3  -5  409.56   36.10
  -7  -3   5  349.67   24.80
   7  -3  -5  410.36   28.80
  -7  -3   5  412.36   26.30
   7   3  -5  329.07   25.70
   7   3  -5  376.26   27.00
  -7   3   5  355.16   28.40
  -7   3   5  345.27   25.60
   7   3  -5  335.07   33.10
   7   3  -5  379.96   27.50
   5  -3  -5   20.70   10.20
   5  -3  -5   11.70    8.20
  -5  -3   5    5.60    7.70
  -5  -3   5    3.70    2.20
  -5  -3   5    2.80    2.60
  -5  -3   5   -1.10    3.30
   5  -3  -5    6.90    3.90
   5  -3  -5    7.20    3.90
   5   3  -5    9.60    8.50
   5   3  -5    2.60    4.00
   5   3  -5    5.60    4.10
  -5   3   5    9.00    5.10
   5   3  -5    0.60    3.30
  -5   3   5    2.30    2.90
   3  -3  -5  614.34   41.60
  -3  -3   5  612.74   39.20
   3  -3  -5  471.15   47.90
   3  -3  -5  666.63   41.00
   3  -3  -5  564.54   46.80
  -3  -3   5  681.83   41.00
  -3  -3   5  585.84   39.80
   3   3  -5  520.75   41.50
  -3   3   5  609.44   40.10
   3   3  -5  615.94   41.10
   3   3  -5  557.44   39.90
   3   3  -5  575.94   48.90
  -3   3   5  632.04   43.00
   1  -3  -5  315.17   32.50
  -1  -3   5  339.57   22.20
   1  -3  -5  362.66   31.30
  -1  -3   5  341.27   23.70
   1  -3  -5  307.97   24.50
   1  -3  -5  305.47   23.00
  -1  -3   5  298.37   22.60
   1   3  -5  273.77   30.70
  -1   3   5  302.27   22.80
  -1   3   5  354.36   25.80
   1   3  -5  341.97   30.80
   1   3  -5  306.87   24.80
   1   3  -5  305.87   23.70
   1   3  -5  306.17   22.80
   1  -3   5   69.99    9.10
  -1  -3  -5   81.19   17.80
  -1  -3  -5   70.19   10.20
   1  -3   5   62.39    7.80
  -1  -3  -5   74.29   15.40
  -1   3  -5   42.20   12.60
   1   3   5   85.19    8.60
  -1   3  -5   83.89    9.40
  -1   3  -5   79.49   10.70
  -1   3  -5   70.09   16.70
   1   3   5   73.99   10.80
  -1   3  -5   82.69    8.60
  -3  -3  -5  120.09   19.60
  -3  -3  -5   95.89   19.20
  -3  -3  -5  113.49   13.60
   3  -3   5  108.09    9.60
   3  -3   5   98.99   11.20
   3   3   5  108.09   12.40
  -3   3  -5   88.89   12.10
  -3   3  -5   60.09   15.30
  -3   3  -5   99.39   10.20
   3   3   5  107.49    9.60
  -3   3  -5  111.99   20.80
  -3   3  -5   87.19    9.50
   5  -3   5   74.69    9.60
  -5  -3  -5   48.90    9.70
  -5  -3  -5   62.99   16.30
  -5  -3  -5   79.39   17.20
   5  -3   5   62.09    7.90
  -5   3  -5   80.79    9.00
  -5   3  -5   62.89   16.40
  -5   3  -5   56.19   14.40
  -5   3  -5   63.69    7.80
  -7  -3  -5  293.47   33.00
   7  -3   5  323.07   24.10
   7  -3   5  310.37   25.40
  -7  -3  -5  352.06   34.90
  -7   3  -5  336.67   33.30
  -7   3  -5  337.47   35.20
  -7   3  -5  352.66   24.70
   7   3   5  343.37   27.80
  -9  -3  -5  143.19   23.30
  -9  -3  -5   96.09   20.10
   9  -3   5  110.09   11.00
   9  -3   5  127.69   14.10
   9   3   5  125.89   14.80
  -9   3  -5  110.49   20.80
  -9   3  -5  147.29   25.40
 -11  -3  -5   83.29   21.00
  11  -3   5  133.89   12.40
  11  -3   5  149.39   14.30
 -11   3  -5  157.48   23.50
 -11   3  -5  102.59   21.40
  11   3   5  139.09   15.60
 -13  -3  -5   67.79   18.50
  13  -3   5   67.99   10.70
  13  -3   5   62.59    8.70
 -13   3  -5   68.99   18.30
  13   3   5   87.49   13.40
 -15  -3  -5  364.56   44.50
  15  -3   5  274.37   23.10
 -15  -3  -5  265.17   34.70
  15  -3   5  297.17   24.70
  15   3   5  295.67   29.20
 -15   3  -5  276.27   34.70
  24   4  -5    3.10    4.40
 -24   4   5    0.00    6.80
  22  -4  -5    5.20    5.50
 -22  -4   5    9.10    4.50
 -22  -4   5   14.50   13.20
  22   4  -5   13.30    5.90
 -22   4   5    5.90    4.80
  22   4  -5    3.30    4.70
 -22   4   5    4.70    7.00
  22   4  -5   18.80    5.70
 -20  -4   5  348.47   25.00
  20  -4  -5  333.07   27.00
 -20  -4   5  321.47   43.90
  20   4  -5  316.57   24.80
  20   4  -5  357.86   26.20
 -20   4   5  319.17   25.00
  20   4  -5  337.27   27.10
 -20   4   5  345.27   29.40
 -18  -4   5  179.28   14.70
 -18  -4   5  170.38   30.30
  18  -4  -5  153.18   15.60
  18  -4  -5  238.08   24.70
 -18   4   5  142.29   17.20
  18   4  -5  188.98   16.10
  18   4  -5  145.69   14.00
 -18   4   5  168.48   14.50
  18   4  -5  164.48   16.10
  16  -4  -5  187.48   22.60
 -16  -4   5  187.58   30.70
 -16  -4   5  164.28   14.30
  16  -4  -5  173.18   15.70
  16   4  -5  130.29   16.50
 -16   4   5  169.18   17.40
 -16   4   5  187.58   14.70
  16   4  -5  158.48   15.70
  14  -4  -5  163.08   17.30
  14  -4  -5  139.09   20.70
 -14  -4   5  147.99   27.00
 -14  -4   5  158.28   12.70
  14  -4  -5  127.09   13.20
 -14   4   5  129.99   12.40
  14   4  -5  130.09   13.90
 -14   4   5  165.48   15.80
 -12  -4   5  557.44   39.10
 -12  -4   5  510.05   56.39
  12  -4  -5  573.84   38.90
  12  -4  -5  534.85   49.20
 -12  -4   5  584.74   39.30
  12  -4  -5  594.04   40.20
 -12   4   5  597.84   39.20
 -12   4   5  666.63   43.00
  12   4  -5  526.85   46.60
  12   4  -5  590.34   40.70
 -10  -4   5  178.08   28.90
 -10  -4   5  195.48   15.10
 -10  -4   5  203.28   15.40
  10  -4  -5  192.48   24.70
  10  -4  -5  186.18   15.50
  10  -4  -5  183.98   15.10
  10   4  -5  189.38   22.50
 -10   4   5  210.78   18.30
  10   4  -5  176.98   16.40
 -10   4   5  169.58   14.70
   8  -4  -5  225.08   17.70
  -8  -4   5  248.48   18.10
  -8  -4   5  235.18   17.40
   8  -4  -5  231.98   27.30
  -8  -4   5  247.08   33.00
   8  -4  -5  238.48   22.70
   8   4  -5  203.68   17.50
   8   4  -5  189.38   24.80
  -8   4   5  205.98   19.30
  -8   4   5  228.58   20.60
   8   4  -5  195.18   18.30
  -8   4   5  266.87   17.70
  -6  -4   5  525.25   53.79
   6  -4  -5  572.84   48.40
  -6  -4   5  532.75   37.10
   6  -4  -5  580.74   38.10
  -6  -4   5  558.24   37.80
   6  -4  -5  496.65   42.90
  -6   4   5  556.34   37.20
   6   4  -5  568.54   37.60
  -6   4   5  523.75   40.20
   6   4  -5  558.44   38.60
   6   4  -5  533.85   46.10
   4  -4  -5  119.59   16.80
   4  -4  -5  112.49   12.00
  -4  -4   5  102.39   11.30
   4  -4  -5  110.09   12.10
  -4  -4   5  119.59   22.50
  -4  -4   5  121.09   10.50
   4  -4  -5  120.19   22.00
  -4  -4   5  142.69   11.80
   4   4  -5  121.59   12.60
   4   4  -5  117.99   18.50
   4   4  -5  115.29   10.70
  -4   4   5  106.79   10.30
  -4   4   5  107.49   13.30
   4   4  -5   96.39   12.00
   2  -4  -5   -1.50    7.20
  -2  -4   5    2.00    3.70
   2  -4  -5   -1.10    4.00
  -2  -4   5    2.00    2.90
   2  -4  -5   -1.30    8.40
  -2  -4   5   -1.20    3.50
   2   4  -5    0.40    3.20
  -2   4   5    0.10    2.80
   2   4  -5    8.10    4.70
   2   4  -5    4.40    4.00
  -2   4   5    2.40    5.30
   2   4  -5    0.20    7.60
   0  -4  -5  180.88   25.30
   0  -4   5  248.88   17.60
   0  -4   5  178.78   16.50
   0  -4  -5  216.28   24.60
   0  -4   5  189.68   15.80
   0  -4  -5  207.48   18.10
   0   4  -5  191.38   24.70
   0   4  -5  196.48   17.00
   0   4  -5  197.98   16.00
   0   4   5  195.18   18.60
   0   4  -5  232.78   19.40
   0   4   5  231.98   16.40
   2  -4   5 1148.79   78.89
   2  -4   5 1265.37   78.39
  -2  -4  -5 1076.89   87.29
  -2  -4  -5 1069.99   80.09
   2  -4   5 1381.16   79.89
  -2  -4  -5 1141.99   89.39
   2   4   5 1319.77   78.49
   2   4   5 1158.18   81.09
  -2   4  -5 1173.48   78.29
  -2   4  -5 1216.08   89.79
  -2   4  -5 1220.78   79.09
   4  -4   5   25.30    4.90
   4  -4   5   30.30    6.60
  -4  -4  -5   32.40   12.90
  -4  -4  -5   21.50   12.20
  -4   4  -5   15.20   10.00
  -4   4  -5   13.10   10.70
   4   4   5   26.80    8.20
  -4   4  -5   24.50    5.70
   6  -4   5  152.88   14.90
  -6  -4  -5  145.29   22.30
  -6  -4  -5  156.68   22.90
   6  -4   5  151.28   13.40
  -6   4  -5  175.08   22.40
  -6   4  -5  137.19   14.20
  -6   4  -5  195.18   25.40
  -8  -4  -5  133.29   24.60
  -8  -4  -5  201.98   24.80
   8  -4   5  198.08   14.90
   8  -4   5  157.58   15.90
  -8   4  -5  163.68   25.00
   8   4   5  162.98   17.80
  -8   4  -5  175.68   15.40
  -8   4  -5  170.88   23.20
 -10  -4  -5  431.26   44.10
  10  -4   5  429.36   32.20
  10  -4   5  469.65   34.10
  10   4   5  476.75   36.20
 -10   4  -5  457.25   44.70
 -12  -4  -5   70.29   21.30
  12  -4   5   79.19   11.50
 -12  -4  -5  105.09   22.60
  12  -4   5   62.69    8.80
 -12   4  -5   92.09   19.60
  12   4   5   62.59   12.30
 -12   4  -5   66.49   19.30
 -14  -4  -5  412.76   48.20
 -14   4  -5  345.07   39.40
  21  -5  -5  279.97   27.70
  21   5  -5  333.17   24.20
  21   5  -5  337.77   25.40
 -21   5   5  262.27   28.20
 -21   5   5  354.76   24.20
 -19  -5   5    8.80    4.40
  19  -5  -5    4.90    9.20
  19  -5  -5    4.40    5.20
 -19  -5   5    5.30   10.70
  19   5  -5   -5.00    4.50
  19   5  -5    7.30    5.20
  19   5  -5   -5.90    4.90
 -19   5   5   -0.90    7.00
 -19   5   5    2.10    3.80
 -17  -5   5   73.29    9.00
  17  -5  -5   75.19   17.60
  17  -5  -5   72.09   10.40
 -17  -5   5   53.19   20.00
 -17   5   5   69.09    8.80
 -17   5   5   53.79   11.70
  17   5  -5   54.49    9.50
  17   5  -5   66.89    8.60
 -15  -5   5   18.10    5.20
 -15  -5   5    7.90   11.20
  15  -5  -5   13.30    5.40
  15  -5  -5   13.40   10.30
  15   5  -5   16.80    6.40
 -15   5   5    7.20    6.70
 -15   5   5   19.10    4.90
 -13  -5   5  157.78   29.10
  13  -5  -5  133.39   21.60
 -13  -5   5  156.78   13.60
 -13  -5   5  166.68   13.80
  13  -5  -5  129.99   13.90
  13  -5  -5  170.88   13.50
  13   5  -5  137.39   14.90
 -13   5   5  176.88   17.40
 -13   5   5  147.79   13.20
 -11  -5   5  402.36   27.90
  11  -5  -5  419.36   39.00
 -11  -5   5  387.36   27.40
  11  -5  -5  388.46   27.30
 -11  -5   5  391.06   45.60
  11   5  -5  353.76   28.60
  11   5  -5  313.37   34.60
 -11   5   5  339.67   30.20
 -11   5   5  434.86   27.50
  -9  -5   5    0.60    3.00
   9  -5  -5   10.40   10.00
  -9  -5   5    4.50    8.90
   9  -5  -5    3.60    4.10
  -9  -5   5    2.50    4.10
  -9   5   5    3.10    6.00
   9   5  -5   12.80   10.20
  -9   5   5    7.90    3.90
  -9   5   5    4.80    5.60
   9   5  -5    5.10    4.70
  -7  -5   5  251.67   34.70
   7  -5  -5  257.37   31.00
   7  -5  -5  276.87   21.40
  -7  -5   5  272.67   21.30
   7  -5  -5  281.57   26.60
  -7  -5   5  269.57   20.60
  -7  -5   5  259.17   20.50
   7   5  -5  284.27   30.30
  -7   5   5  269.67   23.70
  -7   5   5  316.97   21.00
  -7   5   5  297.47   24.60
   7   5  -5  270.87   22.10
   5  -5  -5   24.20    6.00
  -5  -5   5   11.50    4.80
  -5  -5   5   12.00   10.50
  -5  -5   5   13.20    4.10
  -5  -5   5   12.80    4.60
   5  -5  -5   17.30   11.10
   5  -5  -5   16.00    9.70
  -5   5   5   14.00    6.70
   5   5  -5   10.70    9.30
  -5   5   5    5.40    6.80
   5   5  -5   12.00    5.40
  -5   5   5   19.10    4.30
  -3  -5   5  556.24   41.60
  -3  -5   5  624.04   41.50
  -3  -5   5  630.14   42.60
   3  -5  -5  507.05   48.10
   3  -5  -5  662.23   42.80
   3  -5  -5  617.64   54.19
  -3   5   5  582.24   41.10
   3   5  -5  646.34   52.59
   3   5  -5  616.14   42.80
  -3   5   5  662.63   45.20
  -1  -5   5  160.88   15.20
   1  -5  -5  165.68   24.60
   1  -5  -5  177.68   22.50
   1  -5  -5  171.08   15.80
  -1  -5   5  154.68   15.40
  -1  -5   5  166.68   14.30
   1  -5  -5  173.38   16.90
  -1   5   5  203.98   18.20
   1   5  -5  191.18   16.10
   1   5  -5  157.78   23.20
  -1   5   5  208.08   14.90
  -1  -5  -5   53.69    9.70
  -1  -5  -5   83.59   19.20
   1  -5   5   90.29   10.50
  -1  -5  -5   76.09   17.00
   1  -5   5   87.39    9.50
   1  -5   5   70.19    9.90
  -1   5  -5   82.59   10.40
   1   5   5   99.29   13.00
  -1   5  -5   53.79   16.20
   1   5   5   67.49    8.60
   3  -5   5    1.40    4.60
  -3  -5  -5   10.10    6.30
  -3  -5  -5    0.80    9.60
   3  -5   5   11.90    4.20
  -3  -5  -5   14.10   11.20
   3  -5   5    5.20    5.20
   3   5   5   10.10    6.60
  -3   5  -5   11.50    5.10
  -3   5  -5   17.00   11.90
  -5  -5  -5   11.80    6.50
   5  -5   5   16.60    6.10
  -5  -5  -5    9.40   10.80
   5  -5   5    4.60    5.10
  -5  -5  -5   16.90   12.50
   5  -5   5   14.60    4.50
  -5   5  -5   27.30   12.80
   5   5   5    9.30    7.20
  -5   5  -5   15.80    5.40
  -5   5  -5   15.20    9.80
   7  -5   5  241.78   23.70
  -7  -5  -5  293.77   34.40
  -7  -5  -5  320.67   34.50
  -7  -5  -5  301.27   24.70
   7  -5   5  313.47   23.10
   7  -5   5  252.37   23.80
   7   5   5  381.46   28.60
  -7   5  -5  295.47   23.80
  -7   5  -5  352.56   36.30
   9  -5   5  129.69   14.20
  -9  -5  -5   87.59   12.70
   9  -5   5  131.39   12.00
  -9  -5  -5   83.29   20.20
  -9   5  -5   88.29   19.80
   9   5   5  144.89   16.50
  -9   5  -5  123.49   13.40
  -9   5  -5  111.69   23.40
  11  -5   5  198.98   18.50
  11   5   5  201.48   27.40
 -11   5  -5  225.28   29.30
 -11   5  -5  142.89   27.50
  18  -6  -5   -1.30    4.90
  18   6  -5   -4.80    5.80
 -18   6   5    0.70    7.70
 -16  -6   5  836.32   53.19
  16  -6  -5  710.43   53.89
  16  -6  -5  803.32   65.09
 -16  -6   5  800.92   76.59
 -16   6   5  657.33   56.69
  16   6  -5  885.41   54.99
  14  -6  -5   25.60    5.60
 -14  -6   5   18.30   13.50
 -14  -6   5   27.40    5.90
 -14  -6   5   22.00    6.40
  14  -6  -5   23.30   12.50
  14   6  -5   13.70    6.20
 -14   6   5   24.20    9.80
  12  -6  -5   51.89   16.20
 -12  -6   5   29.70   14.80
 -12  -6   5   38.40    6.80
  12  -6  -5   39.30    6.80
 -12  -6   5   38.30    7.30
 -12   6   5   45.40   10.20
  12   6  -5   35.10    8.30
  10  -6  -5   42.50   14.90
 -10  -6   5   47.20    7.90
  10  -6  -5   48.50    8.10
 -10  -6   5   39.50   16.50
 -10  -6   5   40.60    7.00
 -10   6   5   47.80   10.50
 -10   6   5   52.49   11.20
  10   6  -5   45.70    9.00
 -10   6   5   46.60    7.70
  10   6  -5   51.59   14.70
   8  -6  -5  444.26   36.20
  -8  -6   5  498.25   53.49
  -8  -6   5  503.55   36.90
   8  -6  -5  501.95   48.20
  -8  -6   5  494.55   36.10
   8   6  -5  534.35   38.00
  -8   6   5  572.24   41.00
   8   6  -5  563.44   47.10
  -8   6   5  596.74   41.30
  -8   6   5  499.25   35.70
  -6  -6   5   -5.20    4.00
  -6  -6   5    3.80    4.50
   6  -6  -5   -1.60    8.70
   6  -6  -5    1.40    4.60
  -6  -6   5    0.20    3.10
   6  -6  -5    0.30    7.90
  -6  -6   5    1.40    8.60
  -6   6   5    2.40    6.80
   6   6  -5   -2.40    7.90
  -6   6   5    4.80    3.60
  -6   6   5   -3.80    6.30
   6   6  -5    8.50    5.10
   4  -6  -5   43.10   14.90
  -4  -6   5   35.50    7.20
   4  -6  -5   40.20   13.00
  -4  -6   5   28.40    6.30
  -4  -6   5   39.90    7.10
   4  -6  -5   32.70    7.20
  -4   6   5   44.20    6.20
  -4   6   5   46.50   10.10
  -4   6   5   16.30    7.60
   4   6  -5   39.00   14.10
   4   6  -5   31.90    7.60
   2  -6  -5  261.47   32.20
   2  -6  -5  270.67   29.70
  -2  -6   5  290.27   22.30
  -2  -6   5  285.77   23.20
   2  -6  -5  305.27   23.60
  -2  -6   5  297.77   21.80
   2   6  -5  292.57   23.20
   2   6  -5  281.27   32.20
  -2   6   5  270.57   24.70
  -2   6   5  297.17   21.50
   0  -6  -5   69.89   10.60
   0  -6  -5   77.79   19.70
   0  -6   5   82.39    9.60
   0  -6   5   72.19   10.50
   0  -6  -5  104.29   19.80
   0  -6   5   75.19   10.10
   0   6  -5   87.29   20.00
   0   6  -5   64.99   10.20
   0   6   5   71.09   12.20
  -2  -6  -5  305.97   33.60
   2  -6   5  269.17   21.60
  -2  -6  -5  312.07   24.10
  -2  -6  -5  235.28   30.80
   2  -6   5  279.57   23.20
   2  -6   5  296.87   23.10
  -2   6  -5  304.47   23.40
   2   6   5  313.57   25.60
  -2   6  -5  270.07   32.70
   4  -6   5  494.55   32.20
  -4  -6  -5  397.36   41.60
  -4  -6  -5  522.45   45.60
  -4  -6  -5  407.16   33.40
   4  -6   5  420.16   33.10
   4  -6   5  510.55   33.70
  -4   6  -5  470.85   44.90
   4   6   5  353.16   34.70
  -4   6  -5  467.05   33.20
  -6  -6  -5  490.65   44.60
   6  -6   5  410.96   33.30
   6  -6   5  446.56   32.20
   6  -6   5  426.06   33.40
  -6  -6  -5  451.95   43.70
  -6  -6  -5  471.45   34.00
  -6   6  -5  449.36   45.30
  -8   6  -5    5.80    5.20
  13  -7  -5   60.49   10.30
 -11  -7   5  485.95   32.70
 -11   7   5  371.26   34.70
  -9  -7   5    0.90    4.60
  -9  -7   5    0.60    4.50
   9  -7  -5   -0.70    4.20
   9   7  -5    1.50    8.50
  -9   7   5   -3.20    6.70
  -9   7   5   -6.50    6.70
  -7  -7   5  133.49   13.60
   7  -7  -5  166.18   15.10
  -7  -7   5  155.98   15.20
   7  -7  -5  143.29   42.20
   7   7  -5  128.89   17.70
  -7   7   5  175.08   18.60
   7   7  -5  172.48   23.90
  -7   7   5  167.28   18.80
  -5  -7   5    8.70    5.20
  -5  -7   5    3.90    4.90
   5  -7  -5    4.90   13.00
   5  -7  -5    3.50    8.70
  -5  -7   5    3.80    3.90
   5  -7  -5    6.30    6.20
   5   7  -5    4.40    9.80
   5   7  -5   -3.20    4.90
  -5   7   5    3.00    7.20
  -5   7   5   -3.00    5.70
  -3  -7   5  217.08   20.80
   3  -7  -5  237.58   32.20
  -3  -7   5  260.47   19.20
   3  -7  -5  227.18   27.60
  -3  -7   5  229.98   19.50
   3  -7  -5  208.88   19.80
  -3   7   5  236.98   22.50
   3   7  -5  267.07   23.40
   3   7  -5  265.77   30.80
   1  -7  -5  125.19   23.60
  -1  -7   5  143.79   15.10
   1  -7  -5  150.28   28.00
  -1  -7   5  123.79   12.70
  -1   7   5  173.48   17.80
   1   7  -5  215.58   48.60
   1  -7   5   64.69   13.20
  -1  -7  -5   35.50   18.20
   1   7   5   46.70   10.40
  24   0  -6   14.10    7.40
 -24   0   6   -0.60    6.30
 -24   0   6    5.10   12.00
 -22   0   6  248.88   38.80
 -22   0   6  280.07   20.90
  22   0  -6  273.47   22.30
  22   0  -6  256.47   22.10
 -20   0   6  276.57   20.50
  20   0  -6  285.97   22.20
 -20   0   6  260.37   38.50
  20   0  -6  225.48   21.30
  18   0  -6   55.39    8.90
  18   0  -6   40.50    8.20
 -18   0   6   36.40    6.50
 -18   0   6   45.90   18.60
  16   0  -6  464.95   41.10
 -16   0   6  436.16   33.10
 -16   0   6  543.35   54.49
  16   0  -6  453.95   34.50
  16   0  -6  489.55   34.90
  14   0  -6  210.18   16.80
 -14   0   6  187.48   15.20
  14   0  -6  189.08   16.90
 -14   0   6  179.98   29.90
  14   0  -6  176.58   22.80
  12   0  -6   11.30   10.60
  12   0  -6   22.70    5.80
 -12   0   6    8.90    3.80
  12   0  -6   15.70    5.70
 -12   0   6   29.60   14.20
 -12   0   6   15.90    6.20
  10   0  -6  136.29   13.00
 -10   0   6   90.69   21.10
  10   0  -6  134.29   12.60
 -10   0   6  139.49   10.60
  10   0  -6  139.19   21.50
 -10   0   6  122.09   13.60
  10   0  -6  121.69   12.00
 -10   0   6  149.59   11.60
   8   0  -6 1283.27   83.59
  -8   0   6 1344.47   81.79
  -8   0   6 1221.48   84.19
   8   0  -6 1179.78   82.29
   8   0  -6 1104.59   91.39
   8   0  -6 1353.86   83.49
  -8   0   6 1279.27   82.39
   8   0  -6 1471.75   89.69
  -8   0   6 1151.88   99.79
  -6   0   6  236.68   17.70
   6   0  -6  223.98   18.00
   6   0  -6  218.78   23.60
   6   0  -6  229.18   18.70
  -6   0   6  253.27   19.90
   6   0  -6  228.98   18.80
  -6   0   6  232.48   17.00
   6   0  -6  239.68   18.00
   6   0  -6  203.98   26.40
  -4   0   6   20.30    4.00
   4   0  -6   13.30    5.10
   4   0  -6   20.90    4.70
   4   0  -6   21.60    5.60
  -4   0   6   15.40    5.60
  -4   0   6   13.10    4.00
   4   0  -6    9.10    7.40
   4   0  -6   23.40   11.90
  -2   0   6  225.58   16.20
   2   0  -6  200.88   17.00
   2   0  -6  190.38   15.80
  -2   0   6  183.78   17.50
   2   0  -6  183.68   25.20
  -2   0   6  224.48   15.60
   2   0  -6  203.78   17.70
   0   0  -6  548.45   48.80
   0   0   6  531.85   37.10
   0   0  -6  540.15   39.40
   0   0   6  545.25   36.80
   2   0   6  160.08   15.10
   2   0   6  130.69   11.80
  -2   0  -6  146.29   23.40
  -2   0  -6  127.89   24.60
  -4   0  -6   87.19   20.50
   4   0   6   82.89    9.30
  -4   0  -6   87.79   18.90
   4   0   6   87.49   12.10
   6   0   6  402.46   30.50
  -6   0  -6  369.86   39.50
  -6   0  -6  302.77   35.70
   6   0   6  442.16   27.80
   8   0   6  194.48   15.60
   8   0   6  188.08   18.70
  -8   0  -6  202.18   27.90
  -8   0  -6  160.28   24.20
 -10   0  -6  239.18   28.60
  10   0   6  211.48   17.50
 -10   0  -6  186.18   29.70
  10   0   6  207.58   20.20
  12   0   6  210.18   20.50
  12   0   6  159.68   16.20
 -12   0  -6  164.18   32.60
 -12   0  -6  246.48   29.10
 -23  -1   6  192.28   35.10
  23  -1  -6  213.98   19.20
 -23  -1   6  208.68   17.30
  23  -1  -6  229.08   19.40
  23   1  -6  197.78   18.50
 -23   1   6  207.78   17.50
  23   1  -6  231.98   19.40
 -23   1   6  187.48   32.00
 -21  -1   6  298.77   21.80
 -21  -1   6  227.68   37.70
  21  -1  -6  273.17   23.40
  21  -1  -6  312.47   23.70
  21   1  -6  312.07   23.60
  21   1  -6  308.87   23.50
 -21   1   6  291.87   22.20
 -21   1   6  246.08   37.30
 -19  -1   6   75.89    9.00
  19  -1  -6   71.09   10.90
  19  -1  -6   67.59   10.60
 -19  -1   6   77.59   24.70
 -19   1   6   89.69   10.00
  19   1  -6   74.09   10.70
 -19   1   6   78.29   22.90
  19   1  -6   80.49   11.30
 -17  -1   6  230.08   34.80
 -17  -1   6  182.88   16.10
  17  -1  -6  238.08   18.70
 -17  -1   6  212.98   15.90
  17  -1  -6  227.08   18.20
  17  -1  -6  243.78   25.70
  17   1  -6  200.88   18.00
 -17   1   6  143.79   27.70
  17   1  -6  196.68   17.90
 -17   1   6  208.98   17.10
  15  -1  -6  233.88   21.40
  15  -1  -6  275.87   21.50
  15  -1  -6  263.47   28.20
 -15  -1   6  271.97   20.10
 -15  -1   6  302.77   39.10
 -15  -1   6  271.57   19.70
 -15   1   6  270.27   20.60
  15   1  -6  260.87   21.60
  15   1  -6  275.87   28.40
  15   1  -6  242.38   21.30
 -15   1   6  255.87   35.30
 -13  -1   6  200.68   16.70
 -13  -1   6  217.98   33.40
 -13  -1   6  251.57   16.90
  13  -1  -6  236.28   19.00
  13  -1  -6  193.58   18.00
 -13   1   6  266.67   17.80
  13   1  -6  217.78   18.70
 -13   1   6  191.28   29.60
  13   1  -6  193.28   24.60
  13   1  -6  242.38   18.80
 -11  -1   6   17.60    3.90
 -11  -1   6   13.10   10.70
  11  -1  -6   13.80    5.00
 -11  -1   6   11.60    3.60
  11  -1  -6    8.50    9.40
  11  -1  -6   11.00    5.40
  11   1  -6   15.30    5.50
 -11   1   6   11.20    4.10
  11   1  -6    9.30    9.30
  11   1  -6   19.50    6.00
 -11   1   6   25.40    7.60
 -11   1   6   14.20   11.80
  -9  -1   6    6.30   10.40
   9  -1  -6    9.90    4.00
   9  -1  -6   14.00    5.20
  -9  -1   6    8.60    3.60
   9  -1  -6    6.60    4.00
  -9  -1   6    7.80    4.50
   9  -1  -6    4.30    9.20
  -9  -1   6    6.70    3.40
  -9   1   6    6.30    5.20
   9   1  -6    4.10    4.40
  -9   1   6    4.70    8.40
   9   1  -6    8.80    4.80
   9   1  -6    6.90    6.70
   9   1  -6    6.70    9.50
  -9   1   6    7.70    3.40
   7  -1  -6   88.29   10.90
  -7  -1   6   94.19   10.10
  -7  -1   6   97.19   23.50
   7  -1  -6   77.99   18.00
  -7  -1   6   94.09    8.50
  -7  -1   6   82.99    9.00
   7  -1  -6   63.89   13.50
   7  -1  -6   86.99    9.50
   7   1  -6   85.69   10.40
  -7   1   6   98.09   10.00
   7   1  -6   97.59   10.40
  -7   1   6   88.29   11.80
   7   1  -6   93.29    9.70
   7   1  -6   70.39   10.10
   7   1  -6  101.09   19.60
   7   1  -6   78.09   15.20
   5  -1  -6  248.88   24.00
   5  -1  -6  233.68   16.70
   5  -1  -6  207.38   17.40
   5  -1  -6  216.58   17.70
  -5  -1   6  209.28   15.90
  -5  -1   6  213.58   15.70
   5  -1  -6  172.08   24.80
  -5  -1   6  181.58   17.10
   5   1  -6  177.58   15.90
  -5   1   6  232.18   18.90
   5   1  -6  185.58   16.50
   5   1  -6  202.78   17.30
   5   1  -6  208.48   23.10
   5   1  -6  184.98   25.30
  -5   1   6  224.28   16.50
   5   1  -6  212.18   17.60
   3  -1  -6  626.54   44.50
  -3  -1   6  670.73   43.60
  -3  -1   6  554.74   43.80
   3  -1  -6  739.83   53.09
   3  -1  -6  679.93   43.80
  -3  -1   6  641.24   43.60
   3  -1  -6  576.24   53.79
  -3  -1   6  642.34   45.40
   3  -1  -6  682.93   45.60
   3   1  -6  771.42   54.29
  -3   1   6  597.64   45.80
   3   1  -6  532.75   52.99
  -3   1   6  722.73   44.20
   3   1  -6  629.64   43.70
   3   1  -6  712.73   45.10
  -1  -1   6   23.50    4.70
  -1  -1   6   25.20    5.50
  -1  -1   6   27.00    6.40
   1  -1  -6   20.30    6.20
  -1  -1   6   25.40    4.70
   1  -1  -6   27.20    5.90
   1  -1  -6   28.30   11.00
   1  -1  -6   28.30   13.50
   1   1  -6   28.80   11.40
   1   1  -6   26.30    6.60
  -1   1   6   22.80    4.40
   1   1  -6   28.90   13.30
  -1   1   6   23.90    6.80
   1   1  -6   24.20    6.00
   1   1  -6   22.70    5.00
  -1   1   6   26.50    5.20
   1  -1   6  306.67   23.20
   1  -1   6  286.67   21.70
   1  -1   6  269.37   20.50
  -1  -1  -6  282.17   23.50
  -1  -1  -6  279.37   32.10
   1  -1   6  306.27   20.90
  -1  -1  -6  257.17   28.80
  -1   1  -6  318.47   33.20
  -1   1  -6  277.67   21.00
   1   1   6  260.17   20.10
   1   1   6  253.87   23.20
   1   1   6  264.97   20.80
  -1   1  -6  256.07   29.50
  -3  -1  -6   59.29   15.80
   3  -1   6   55.79    7.20
   3  -1   6   62.39    9.00
   3  -1   6   52.69    9.20
  -3  -1  -6   48.60   16.80
  -3   1  -6   51.89   16.90
   3   1   6   56.79    7.00
   3   1   6   52.29    9.80
  -3   1  -6   46.20   14.50
   5  -1   6  435.06   30.60
   5  -1   6  443.26   33.00
  -5  -1  -6  457.75   41.60
  -5  -1  -6  420.86   42.60
  -5   1  -6  473.75   44.30
  -5   1  -6  397.66   40.40
   5   1   6  381.96   29.90
   5   1   6  466.05   34.30
  -7  -1  -6  110.29   23.50
   7  -1   6   93.69   13.40
   7  -1   6   97.09   10.60
  -7  -1  -6  103.29   21.80
  -7   1  -6   88.89   21.60
   7   1   6   88.69    9.90
  -7   1  -6  100.69   20.00
   7   1   6   92.39   13.80
  -9  -1  -6   14.40   12.70
   9  -1   6    5.80    4.40
  -9  -1  -6   14.90   11.80
   9  -1   6   12.00    6.20
   9   1   6   17.20    4.90
  -9   1  -6   10.30   13.40
   9   1   6   22.00    7.40
  -9   1  -6   28.60   13.30
 -11  -1  -6  194.88   26.70
 -11  -1  -6  122.59   24.40
  11  -1   6  152.88   13.70
  11  -1   6  157.98   16.90
 -11   1  -6  112.89   25.20
 -11   1  -6  137.99   24.10
  11   1   6  128.99   13.30
  11   1   6  154.08   16.80
  13  -1   6   13.50    7.60
 -24  -2   6  115.79   11.40
 -22  -2   6   24.40   16.30
  22  -2  -6   24.70    7.50
  22  -2  -6   22.40    7.10
 -22  -2   6   18.40    4.80
 -22  -2   6   29.00    5.50
 -22   2   6   29.80    6.50
  22   2  -6   23.30    6.70
  22   2  -6   33.20    7.50
 -20  -2   6    2.00    3.50
  20  -2  -6    2.10    4.70
  20  -2  -6   11.20    5.60
 -20  -2   6    8.20   12.30
 -20  -2   6    4.20    4.00
  20   2  -6    1.40    5.70
  20   2  -6    6.20    6.00
 -20   2   6    3.80    4.20
 -18  -2   6  503.05   33.60
  18  -2  -6  499.45   35.60
 -18  -2   6  366.76   50.49
  18  -2  -6  483.85   43.00
  18  -2  -6  485.95   35.90
 -18  -2   6  513.95   33.60
  18   2  -6  464.15   35.40
 -18   2   6  532.35   34.50
  18   2  -6  474.85   35.20
  16  -2  -6    1.20    5.00
  16  -2  -6   12.00    5.10
 -16  -2   6    3.40    3.60
 -16  -2   6   11.00    4.00
  16  -2  -6   14.10    9.70
 -16  -2   6    5.70   10.70
  16   2  -6   16.90    5.90
 -16   2   6    4.70    3.90
  16   2  -6    6.60    5.10
 -14  -2   6   32.20   16.10
 -14  -2   6   31.50    5.20
  14  -2  -6   38.90    7.70
 -14  -2   6   36.20    5.70
  14  -2  -6   32.60    6.90
  14  -2  -6   31.60   12.00
 -14   2   6   24.20   12.50
  14   2  -6   35.20    7.60
  14   2  -6   31.70    7.50
  14   2  -6   27.20   12.60
 -14   2   6   39.60    6.50
  12  -2  -6  543.55   36.70
 -12  -2   6  413.16   50.99
 -12  -2   6  512.75   34.30
  12  -2  -6  533.75   45.20
 -12  -2   6  545.45   34.40
  12  -2  -6  508.05   35.60
 -12   2   6  528.65   34.80
  12   2  -6  423.26   35.50
  12   2  -6  515.35   36.20
  12   2  -6  473.35   43.40
 -12   2   6  490.15   49.30
 -10  -2   6  679.33   46.20
  10  -2  -6  722.03   48.20
  10  -2  -6  742.73   57.89
 -10  -2   6  652.43   46.00
  10  -2  -6  705.73   47.40
 -10   2   6  644.64   46.40
  10   2  -6  665.93   47.80
  10   2  -6  659.13   56.19
  10   2  -6  728.23   48.20
 -10   2   6  716.53   49.99
   8  -2  -6  119.49   22.90
   8  -2  -6  195.78   15.50
  -8  -2   6  138.89   26.20
   8  -2  -6  191.68   14.00
  -8  -2   6  161.48   13.20
  -8  -2   6  172.88   13.20
   8   2  -6  180.28   15.40
   8   2  -6  179.88   15.20
   8   2  -6  142.69   22.70
  -8   2   6  153.78   13.50
   8   2  -6  127.89   18.50
  -8   2   6  179.88   16.90
  -6  -2   6  138.19   26.10
  -6  -2   6  167.18   13.40
   6  -2  -6  187.88   24.30
  -6  -2   6  173.58   13.60
   6  -2  -6  175.08   13.80
   6  -2  -6  180.88   15.20
   6  -2  -6  138.09   18.70
   6   2  -6  211.98   25.00
   6   2  -6  186.58   15.70
  -6   2   6  183.08   17.50
  -6   2   6  159.48   13.80
   6   2  -6  116.99   20.10
  -4  -2   6  407.26   30.40
  -4  -2   6  434.96   30.40
   4  -2  -6  450.95   30.70
   4  -2  -6  427.86   38.70
   4  -2  -6  416.76   31.60
   4  -2  -6  484.15   43.00
  -4  -2   6  397.56   31.20
   4   2  -6  452.65   32.30
  -4   2   6  428.36   33.50
   4   2  -6  416.16   38.40
   4   2  -6  475.15   33.20
  -4   2   6  460.95   31.10
   4   2  -6  499.15   42.80
  -2  -2   6   57.39    7.60
  -2  -2   6   75.39    9.50
   2  -2  -6   76.99   18.60
   2  -2  -6   91.09   17.10
   2  -2  -6   73.89   10.60
  -2  -2   6   79.69    8.80
  -2   2   6   76.99    9.00
  -2   2   6   89.29   12.00
   2   2  -6   73.99   10.00
   2   2  -6   61.29   15.70
   2   2  -6   83.29   10.40
   2   2  -6   74.89   10.70
   2   2  -6   88.59   19.40
   0  -2  -6  116.99   13.60
   0  -2   6  151.78   13.40
   0  -2   6  142.99   12.10
   0  -2  -6  147.39   23.10
   0  -2  -6  105.29   20.70
   0   2   6  159.28   15.60
   0   2  -6  148.19   13.60
   0   2  -6  119.09   23.10
   0   2  -6  151.58   22.00
   0   2  -6  134.79   14.20
   0   2   6  135.59   12.20
   2  -2   6  554.14   35.80
  -2  -2  -6  604.84   49.99
   2  -2   6  591.24   37.30
  -2  -2  -6  481.75   45.70
  -2   2  -6  527.05   46.50
  -2   2  -6  485.15   36.40
   2   2   6  442.66   38.30
  -2   2  -6  530.75   36.70
   2   2   6  521.95   35.90
  -2   2  -6  419.36   45.40
   4  -2   6   62.89    9.80
  -4  -2  -6   61.99   17.20
  -4  -2  -6   94.59   21.20
   4  -2   6   71.09    8.60
  -4   2  -6   94.19   20.20
   4   2   6   52.59   10.60
  -4   2  -6   81.39   20.30
  -6  -2  -6   61.99   18.70
   6  -2   6   48.90    8.90
   6  -2   6   50.59    7.40
  -6  -2  -6   52.09   16.20
  -6   2  -6   48.00   16.80
   6   2   6   49.60   10.70
  -6   2  -6   34.50   14.00
   8  -2   6   87.69   10.90
   8  -2   6  114.19   13.40
  -8  -2  -6  122.69   24.40
  -8  -2  -6  107.39   21.90
  -8   2  -6   79.29   20.80
   8   2   6  104.49   14.90
  -8   2  -6  124.09   24.40
 -10  -2  -6  909.31   72.89
 -10  -2  -6  871.61   73.39
  10  -2   6  917.41   60.49
  10   2   6  973.40   64.69
 -10   2  -6  945.51   75.09
 -10   2  -6  755.92   70.99
  12   2   6    0.20    6.20
 -12   2  -6   -2.30   13.40
 -21  -3   6  261.37   20.10
  21  -3  -6  266.27   24.60
 -21  -3   6  165.18   44.90
  21  -3  -6  288.07   22.80
  21   3  -6  246.18   24.10
 -21   3   6  272.77   21.30
  21   3  -6  282.57   22.10
 -19  -3   6   66.79   22.90
  19  -3  -6   77.29   10.90
  19  -3  -6   80.79   11.60
 -19  -3   6   88.99    9.80
  19  -3  -6   84.69   17.90
 -19   3   6   76.49    9.60
  19   3  -6   53.29   10.20
  19   3  -6   80.69   11.20
  17  -3  -6  110.89   13.40
  17  -3  -6  122.49   14.40
 -17  -3   6  109.59   29.10
 -17  -3   6  126.49   11.30
  17  -3  -6  126.19   22.40
  17   3  -6  135.19   13.60
 -17   3   6  113.99   12.40
  17   3  -6   90.79   13.10
 -15  -3   6  203.48   16.20
  15  -3  -6  184.38   17.40
  15  -3  -6  194.98   25.30
 -15  -3   6  208.88   33.90
  15  -3  -6  214.48   18.50
 -15   3   6  198.18   16.40
  15   3  -6  214.28   18.30
  15   3  -6  182.08   17.90
 -13  -3   6  270.87   18.70
  13  -3  -6  223.78   20.20
  13  -3  -6  233.68   19.30
  13  -3  -6  251.57   29.10
 -13  -3   6  205.08   33.70
 -13   3   6  232.58   18.50
  13   3  -6  225.28   20.20
  13   3  -6  261.27   28.00
  13   3  -6  223.48   20.00
  11  -3  -6   29.30    7.00
  11  -3  -6   21.10    5.40
 -11  -3   6   29.00    5.80
 -11  -3   6   32.70   15.80
  11  -3  -6   26.70   12.90
 -11   3   6   28.20    5.60
 -11   3   6   44.70   10.30
  11   3  -6   11.20    6.70
  11   3  -6   30.10   13.00
  11   3  -6   28.60    7.30
  -9  -3   6   21.50    5.40
  -9  -3   6   22.50    4.90
   9  -3  -6   34.90    7.20
   9  -3  -6   26.60   12.80
   9  -3  -6   22.70    5.90
  -9  -3   6   12.90   12.30
   9   3  -6   19.40    8.90
   9   3  -6   31.90    7.40
  -9   3   6   30.10    5.70
  -9   3   6   32.60    8.80
   9   3  -6   17.30   11.20
  -7  -3   6   50.19    6.90
  -7  -3   6   55.79    7.80
   7  -3  -6   68.09   17.20
   7  -3  -6   51.79   12.90
  -7  -3   6   61.39   20.10
   7  -3  -6   63.49    9.10
  -7  -3   6   53.49    7.40
   7   3  -6   70.99   15.10
   7   3  -6   61.79    9.80
   7   3  -6   63.29   16.10
  -7   3   6   54.29   10.40
  -7   3   6   70.49    8.20
   7   3  -6   65.69    9.90
   5  -3  -6  127.29   22.10
  -5  -3   6  195.98   15.20
   5  -3  -6  190.38   16.10
  -5  -3   6  184.18   15.50
   5  -3  -6  208.08   26.30
  -5  -3   6  191.48   15.00
  -5   3   6  182.08   18.10
   5   3  -6  173.08   16.50
   5   3  -6  203.38   22.60
   5   3  -6  168.88   24.10
  -5   3   6  181.08   15.00
   3  -3  -6  421.06   39.10
  -3  -3   6  426.86   30.90
   3  -3  -6  459.85   43.20
  -3  -3   6  490.75   32.40
  -3   3   6  419.36   33.90
  -3   3   6  409.46   31.10
   3   3  -6  437.56   42.20
   3   3  -6  460.95   40.00
   3   3  -6  451.55   32.80
   1  -3  -6   10.30   11.00
  -1  -3   6    4.20    4.00
  -1  -3   6    5.00    4.50
   1  -3  -6    7.00    9.90
  -1   3   6    4.30    3.70
   1   3  -6    7.80   10.20
   1   3  -6   -4.80    4.60
   1   3  -6   12.30    9.80
  -1   3   6    2.20    5.10
  -1  -3  -6  282.87   33.10
  -1  -3  -6  267.17   30.30
   1  -3   6  289.67   21.40
   1  -3   6  286.67   23.10
  -1   3  -6  273.77   22.50
   1   3   6  287.97   24.80
   1   3   6  282.07   21.60
  -1   3  -6  252.07   31.70
  -1   3  -6  335.87   32.80
  -3  -3  -6   41.80   15.80
   3  -3   6   23.60    5.50
  -3  -3  -6   25.00   13.40
   3  -3   6   41.40    7.70
   3   3   6   23.40    8.10
  -3   3  -6   33.80   13.10
  -3   3  -6   32.80   14.30
  -3   3  -6   31.30    7.60
   5  -3   6  462.95   33.20
   5  -3   6  460.75   34.70
  -5  -3  -6  532.05   46.00
  -5  -3  -6  487.75   46.00
  -5   3  -6  415.16   45.10
   7  -3   6   69.89   10.80
   7  -3   6   65.19    9.00
  -7  -3  -6   55.19   17.50
  -7  -3  -6   81.29   19.60
   7   3   6   76.19   12.60
  -7   3  -6   62.99   17.40
  -7   3  -6   64.69   19.60
  -9  -3  -6    4.10   12.00
   9  -3   6   20.30    7.30
   9  -3   6    2.10    4.30
  -9  -3  -6   14.20   12.00
   9   3   6   16.90    7.80
  -9   3  -6   11.10   12.80
  -9   3  -6   11.00   12.20
 -18  -4   6   38.10    6.80
  18  -4  -6   40.90   13.50
  18  -4  -6   37.40    8.30
 -18  -4   6   48.60   21.30
  18   4  -6   30.80    8.40
  18   4  -6   45.20    8.90
 -18   4   6   38.80    7.20
 -16  -4   6  377.06   47.40
 -16  -4   6  351.26   25.80
  16  -4  -6  329.77   27.10
  16  -4  -6  332.27   35.90
  16   4  -6  387.96   28.30
 -16   4   6  306.57   25.40
  16   4  -6  364.86   28.10
  14  -4  -6  165.28   24.20
 -14  -4   6  177.58   31.30
 -14  -4   6  182.68   14.50
  14   4  -6  128.69   16.20
 -14   4   6  143.09   13.60
  14   4  -6  129.09   15.90
 -12  -4   6    9.80    4.30
  12  -4  -6   11.30   12.30
 -12  -4   6    7.80   10.90
  12  -4  -6   14.10    4.80
 -12   4   6    1.60    6.60
  12   4  -6    9.60    6.30
  12   4  -6    8.60   10.20
 -12   4   6   18.20    5.10
 -10  -4   6   88.89   24.70
 -10  -4   6   66.59    9.30
  10  -4  -6  107.69   11.10
  10  -4  -6   90.99   20.20
 -10   4   6  117.79   15.40
  10   4  -6   89.99   19.80
  10   4  -6   71.69   14.90
 -10   4   6   88.49   10.30
  10   4  -6  106.29   12.90
  -8  -4   6  894.41   81.89
   8  -4  -6  963.50   60.69
  -8  -4   6  897.71   59.99
   8  -4  -6  915.21   73.39
  -8  -4   6  809.72   60.09
  -8   4   6  854.81   63.49
  -8   4   6  958.90   60.39
   8   4  -6  926.01   61.89
   8   4  -6  896.61   71.19
   6  -4  -6  106.29   18.60
   6  -4  -6  139.19   14.20
   6  -4  -6  148.49   25.90
  -6  -4   6  120.89   12.20
  -6  -4   6  133.59   11.60
  -6   4   6  133.09   11.80
  -6   4   6  124.69   15.10
   6   4  -6  108.69   22.00
   6   4  -6   90.99   13.20
   6   4  -6  125.99   20.80
   4  -4  -6   21.20   12.60
   4  -4  -6    4.50    5.90
  -4  -4   6   10.70    4.40
  -4  -4   6   24.20    6.50
   4  -4  -6   31.60   13.00
   4   4  -6   19.60    6.80
  -4   4   6   23.60    5.50
  -4   4   6   22.30    7.90
   4   4  -6   19.80   12.50
   4   4  -6   30.30   12.50
   2  -4  -6  150.58   24.00
   2  -4  -6  172.18   25.40
  -2  -4   6  162.68   14.60
  -2  -4   6  148.89   13.10
  -2   4   6  131.89   16.10
   2   4  -6  145.29   21.20
   2   4  -6  140.09   14.90
  -2   4   6  154.18   13.40
   2   4  -6  153.78   27.50
   0  -4   6  371.26   29.90
   0  -4   6  429.16   29.10
   0  -4  -6  374.86   41.10
   0  -4  -6  444.46   40.10
   0   4  -6  406.46   41.50
   0   4   6  379.96   28.80
   0   4  -6  447.96   31.00
   0   4  -6  348.27   37.50
   0   4   6  417.66   32.90
  -2  -4  -6   69.59   19.80
  -2  -4  -6   61.29   17.80
   2  -4   6   83.99    9.70
   2  -4   6   74.99   10.90
  -2   4  -6   71.09   10.80
  -2   4  -6   84.59   21.30
   2   4   6   84.49   13.30
  -2   4  -6   82.89   18.40
  -4  -4  -6   75.89   19.70
  -4  -4  -6   55.79   16.80
   4  -4   6   79.69   11.00
   4  -4   6   84.09    9.50
  -4   4  -6   36.40   13.70
  -4   4  -6   66.99   10.20
  -4   4  -6   96.19   22.30
  -6  -4  -6  271.17   34.40
   6  -4   6  311.17   23.90
   6  -4   6  346.77   26.20
  -6  -4  -6  352.16   36.90
   6   4   6  336.77   29.00
  -6   4  -6  321.27   37.60
  -6   4  -6  278.47   33.20
  -8  -4  -6   90.09   20.70
  15  -5  -6  176.88   25.50
 -15  -5   6  142.79   31.40
 -15   5   6  204.08   15.70
 -13  -5   6  115.89   26.20
 -13  -5   6  152.18   13.60
  13  -5  -6  185.78   26.60
 -13   5   6  155.98   18.10
  13   5  -6  150.78   17.00
 -13   5   6  161.18   14.10
  11  -5  -6    8.60   10.80
 -11  -5   6   -1.20    3.40
 -11  -5   6    5.00   10.00
  11  -5  -6    0.30    4.70
 -11   5   6    8.30    4.10
 -11   5   6    0.00    5.90
  11   5  -6   -4.10    8.20
  11   5  -6    5.70    5.80
  -9  -5   6    4.70    5.10
  -9  -5   6    9.60   10.80
   9  -5  -6   15.60   11.70
   9  -5  -6    1.40    4.50
  -9  -5   6   -1.60    3.20
  -9   5   6   -0.40    5.90
   9   5  -6    1.70    6.00
   9   5  -6    3.00    9.80
  -9   5   6    0.70    3.90
   7  -5  -6   51.29    8.80
  -7  -5   6   49.30    7.70
  -7  -5   6   74.89    9.90
   7  -5  -6   56.79   17.60
  -7   5   6   64.89   12.00
   7   5  -6   69.79   18.20
   7   5  -6   58.59   10.10
  -7   5   6   54.89    7.80
  -5  -5   6  107.29   11.90
   5  -5  -6  114.89   13.60
   5  -5  -6  124.69   18.40
  -5  -5   6  127.59   12.80
   5  -5  -6  120.59   24.70
   5   5  -6   86.59   17.80
  -5   5   6  125.69   11.90
   5   5  -6  116.69   14.00
   5   5  -6  145.59   25.70
  -5   5   6  109.89   15.40
   3  -5  -6  514.95   36.00
   3  -5  -6  413.06   42.30
  -3  -5   6  499.05   34.60
  -3  -5   6  478.25   35.90
   3  -5  -6  535.15   49.60
   3   5  -6  520.95   48.30
  -3   5   6  524.95   34.80
   3   5  -6  508.25   36.40
  -3   5   6  435.86   37.60
   1  -5  -6   16.40   11.10
  -1  -5   6   20.80    5.30
  -1  -5   6   13.80    6.10
   1  -5  -6   23.80   14.30
   1  -5  -6   16.60    7.50
   1   5  -6   21.40   13.40
   1   5  -6   37.20   13.40
  -1   5   6   24.50    5.60
   1   5  -6   22.60    7.00
  -1   5   6   27.10    8.30
  -1  -5  -6  141.89   27.60
  -1  -5  -6  127.79   15.80
  -1  -5  -6  166.28   23.90
   1  -5   6  154.38   13.90
   1  -5   6  187.38   16.20
  -1   5  -6  171.08   26.00
  -1   5  -6  144.89   15.50
   1   5   6  166.08   18.80
  -1   5  -6  164.88   24.40
  -3  -5  -6   35.00   14.40
   3  -5   6   38.70   10.30
  -3  -5  -6   49.50   17.60
   3  -5   6   31.60    8.40
  -3   5  -6   26.70    7.40
  -3   5  -6   23.50   20.20
   3   5   6   23.90   12.80
  -5   5  -6  207.88   19.20
 -10  -6   6  365.36   32.20
 -10   6   6  359.86   28.10
  10   6  -6  413.96   41.80
  -8  -6   6  131.39   15.20
  -8   6   6  124.69   12.40
   8   6  -6  127.89   24.40
  -6  -6   6   78.49   12.50
  -6   6   6   59.99    8.40
   4  -6  -6  213.98   26.50
  -4   6   6  240.58   18.70
   2  -6  -6   43.10   15.30
 -18   0   7  287.17   20.60
  18   0  -7  256.47   21.60
 -18   0   7  225.28   36.50
  16   0  -7   72.19   10.80
  16   0  -7   87.29   12.00
 -16   0   7   82.89    9.90
 -16   0   7   78.49   24.30
  16   0  -7  109.59   20.40
 -14   0   7    8.70   11.70
  14   0  -7   24.20    6.10
  14   0  -7    5.90    9.60
  14   0  -7   21.30    6.50
 -14   0   7   11.50    4.40
  12   0  -7  147.69   13.90
  12   0  -7  153.38   14.80
 -12   0   7  107.29   27.50
 -12   0   7  134.59   12.70
  12   0  -7  159.98   23.30
 -10   0   7  622.44   42.50
  10   0  -7  646.64   54.89
 -10   0   7  618.54   44.50
  10   0  -7  574.04   43.50
   8   0  -7   27.50    7.00
   8   0  -7   28.10   14.60
  -8   0   7   24.10    7.10
  -8   0   7   30.40    6.00
  -6   0   7   93.39   10.60
   6   0  -7  101.29   21.80
   6   0  -7   97.49   12.20
  -6   0   7  107.19   13.40
   6   0  -7   90.79   16.80
  -4   0   7  122.39   14.20
   4   0  -7  130.39   13.30
   4   0  -7  143.99   20.50
  -4   0   7  151.98   12.90
   4   0  -7  109.79   24.10
  -2   0   7  580.44   40.50
   2   0  -7  599.14   50.09
  -2   0   7  579.04   43.50
   0   0  -7   22.90   11.80
   0   0   7   22.50    7.40
   0   0  -7   30.10   15.80
   0   0   7   37.30    6.40
  -2   0  -7  194.88   28.40
   2   0   7  166.08   17.50
  -2   0  -7  112.79   22.60
   2   0   7  161.68   14.00
  -4   0  -7  195.48   34.90
   4   0   7  267.07   22.70
  -4   0  -7  248.18   30.30
   4   0   7  253.07   19.70
   6   0   7   18.40    7.30
   6   0   7   25.10    7.30
  19  -1  -7   87.59   17.20
 -17  -1   7    3.40   11.50
  17  -1  -7    1.90    9.80
 -17  -1   7    1.60    4.00
  17  -1  -7    2.50    5.40
  17  -1  -7    1.00    5.10
 -17   1   7   -0.30    9.30
 -17   1   7   -8.00    6.00
  17   1  -7    5.30    6.10
 -17   1   7    2.80    4.40
  17   1  -7    3.50    5.20
 -15  -1   7  307.27   44.50
 -15  -1   7  320.87   25.60
  15  -1  -7  350.56   27.70
  15  -1  -7  376.06   27.40
  15  -1  -7  403.86   37.30
  15   1  -7  365.96   36.50
  15   1  -7  333.37   27.40
 -15   1   7  381.46   29.50
  15   1  -7  336.87   27.60
 -15   1   7  355.26   26.30
 -15   1   7  343.07   43.50
 -13  -1   7  114.19   10.90
 -13  -1   7   83.89   25.40
  13  -1  -7  127.29   22.80
  13  -1  -7   90.89   12.80
 -13   1   7  109.39   11.80
  13   1  -7   91.59   20.20
  13   1  -7  108.89   12.80
 -13   1   7  121.59   15.20
  13   1  -7  124.89   14.00
  11  -1  -7  157.18   14.90
  11  -1  -7  123.09   23.40
 -11  -1   7  123.99   27.10
 -11  -1   7  155.78   13.10
 -11   1   7  155.88   13.80
 -11   1   7  164.88   16.30
  11   1  -7  138.39   25.00
  11   1  -7  161.68   14.80
  11   1  -7  118.59   14.80
  -9  -1   7   26.50    5.10
   9  -1  -7   21.90   12.90
  -9  -1   7   26.60    5.50
   9  -1  -7   38.50    7.70
   9   1  -7   29.90    7.70
  -9   1   7   24.10    7.30
   9   1  -7   17.40    7.20
  -9   1   7   32.80    6.00
   9   1  -7   15.00   12.40
  -7  -1   7  108.79   10.40
   7  -1  -7  108.59   12.70
   7  -1  -7   70.99   20.30
  -7  -1   7  114.89   11.20
   7   1  -7  101.39   22.20
   7   1  -7  134.29   19.10
  -7   1   7  124.59   13.80
  -7   1   7  140.79   11.70
   7   1  -7  110.39   13.30
  -5  -1   7  266.27   19.90
   5  -1  -7  245.88   21.00
   5  -1  -7  191.98   26.40
  -5  -1   7  245.78   19.40
   5  -1  -7  240.88   31.30
   5   1  -7  266.07   21.50
  -5   1   7  293.77   20.70
   5   1  -7  280.47   28.40
   5   1  -7  266.77   32.20
  -5   1   7  293.47   23.50
  -3  -1   7   81.09    9.20
   3  -1  -7   71.59   20.00
  -3  -1   7   71.19    9.20
   3  -1  -7   91.49   18.30
  -3   1   7   82.09   12.60
   3   1  -7   97.49   11.70
   3   1  -7   77.99   20.50
  -3   1   7   75.99    9.70
   3   1  -7   72.39   16.50
   1  -1  -7   98.89   23.90
  -1  -1   7  127.69   11.90
  -1  -1   7  127.69   11.90
   1  -1  -7  140.99   22.90
   1   1  -7  138.59   23.30
   1   1  -7  119.49   25.60
  -1   1   7  149.29   13.10
  -1  -1  -7   73.59   18.50
  -1  -1  -7   50.19   18.10
   1  -1   7   57.69    8.00
  -1   1  -7   63.49   17.10
  -1   1  -7   99.59   23.00
   1   1   7   46.40   10.50
  -3  -1  -7  186.18   29.70
   3  -1   7  206.18   17.20
  -3  -1  -7  223.28   28.40
  -3   1  -7  234.18   28.50
   3   1   7  210.88   20.60
  -3   1  -7  216.18   31.50
   5  -1   7  331.57   25.80
   5   1   7  291.47   29.10
  18  -2  -7    9.40   16.90
 -18  -2   7    4.80    3.90
  18  -2  -7    1.00    5.90
  16  -2  -7    7.90   10.10
 -16  -2   7    4.90   11.40
  16  -2  -7    6.60    6.60
  16  -2  -7   13.90    8.20
 -16  -2   7    4.90    3.80
 -16  -2   7    6.50    4.10
 -16   2   7   -2.70    5.80
 -16   2   7    2.70    5.90
  16   2  -7    6.50    5.40
 -14  -2   7  179.18   15.50
  14  -2  -7  195.58   26.00
  14  -2  -7  187.18   17.70
 -14  -2   7  145.59   30.20
 -14   2   7  192.68   16.00
  14   2  -7  205.98   18.10
 -14   2   7  223.28   20.50
  14   2  -7  181.98   25.30
  14   2  -7  176.58   17.00
 -12  -2   7  107.99   10.70
  12  -2  -7   97.19   20.70
 -12  -2   7   85.79   26.00
  12  -2  -7  136.59   14.60
 -12  -2   7  103.19   11.10
 -12   2   7  124.49   16.10
  12   2  -7  102.69   13.10
  12   2  -7   91.09   20.60
  12   2  -7  107.59   13.30
 -12   2   7  118.29   11.20
 -10  -2   7  101.59   10.60
  10  -2  -7   94.89   21.00
 -10  -2   7   77.49   24.10
 -10  -2   7  105.59   10.90
  10  -2  -7  111.09   13.00
  10   2  -7  111.09   13.40
  10   2  -7   87.79   11.90
 -10   2   7  107.99   11.50
  10   2  -7   98.69   22.40
 -10   2   7   92.19   13.90
   8  -2  -7  593.64   41.20
  -8  -2   7  588.04   39.30
  -8  -2   7  577.94   38.90
   8  -2  -7  521.05   50.59
  -8   2   7  612.64   39.90
   8   2  -7  572.14   41.10
   8   2  -7  590.74   41.00
  -8   2   7  610.84   43.10
   8   2  -7  433.86   49.70
   6  -2  -7  253.87   33.40
  -6  -2   7  337.37   23.60
  -6  -2   7  343.47   23.40
  -6   2   7  306.97   26.40
  -6   2   7  332.17   23.90
   6   2  -7  286.27   32.20
   6   2  -7  306.37   35.90
   6   2  -7  332.57   25.40
   4  -2  -7    0.00    8.90
   4  -2  -7   -4.70    9.10
  -4  -2   7    2.00    3.40
  -4  -2   7   -2.00    3.70
  -4   2   7    0.60    3.40
   4   2  -7    1.90    9.80
   4   2  -7    5.50   12.60
  -4   2   7    2.10    5.70
   4   2  -7   -7.90    4.30
   2  -2  -7   38.90   14.40
   2  -2  -7   86.09   21.20
  -2  -2   7   65.49    8.40
   2   2  -7   66.59   10.20
   2   2  -7   71.09   20.00
  -2   2   7   56.69   11.40
   2   2  -7   61.79   16.30
  -2   2   7   46.60    7.60
   0  -2   7  329.17   22.60
   0  -2   7  289.37   23.20
   0  -2  -7  309.97   35.60
   0  -2  -7  220.08   29.60
   0   2  -7  279.67   35.20
   0   2   7  290.37   25.90
   0   2   7  289.77   22.30
   0   2  -7  290.27   32.80
  -2  -2  -7   68.69   20.30
   2  -2   7   92.09   10.40
   2  -2   7   88.99   11.70
  -2  -2  -7   93.49   20.70
  -2   2  -7   75.69   26.90
   2   2   7   67.09   12.80
  -2   2  -7   64.69   18.50
 -15  -3   7  278.47   25.40
  15  -3  -7  210.78   48.70
  13  -3  -7  113.99   14.50
 -13  -3   7  121.39   11.90
  13  -3  -7  127.29   24.60
  13   3  -7  114.19   23.50
 -13   3   7  123.59   17.40
  13   3  -7  110.89   14.60
 -13   3   7  126.69   18.60
 -11  -3   7  107.29   11.60
 -11  -3   7   79.89   24.70
  11  -3  -7  100.19   12.90
  11  -3  -7  147.19   26.30
  11   3  -7  123.09   23.80
  11   3  -7  122.89   14.50
 -11   3   7   99.99   15.20
 -11   3   7  109.79   12.10
  11   3  -7  107.89   13.60
  -9  -3   7   57.89    7.80
   9  -3  -7   51.39   17.70
   9  -3  -7   29.60    8.20
   9  -3  -7   54.49    9.40
   9   3  -7   40.60    9.10
  -9   3   7   54.59    7.90
  -9   3   7   54.99   11.00
   9   3  -7   28.40   15.60
   9   3  -7   40.50    9.00
  -7  -3   7  150.78   13.00
   7  -3  -7  118.99   24.40
   7   3  -7  113.29   23.50
  -7   3   7  150.68   17.20
  -7   3   7  132.39   12.80
   7   3  -7  139.99   15.70
   7   3  -7  130.59   22.50
  -5  -3   7  192.18   15.70
   5  -3  -7  159.98   25.40
   5   3  -7  168.68   17.10
   5   3  -7  148.19   28.80
  -5   3   7  213.38   19.50
   5   3  -7  146.69   24.90
  -5   3   7  201.28   15.80
   3  -3  -7   41.20   14.70
  -3  -3   7   48.10    7.30
   3  -3  -7   63.69   18.80
  -3   3   7   53.49    7.70
  -3   3   7   47.30   10.70
   3   3  -7   37.90   14.90
   3   3  -7   47.10    9.30
   3   3  -7   48.10   18.20
   1  -3  -7   78.69   18.50
  -1  -3   7   70.49   11.00
  -1  -3   7   55.39    8.50
   1  -3  -7   84.39   25.00
  -1   3   7   78.49   15.70
   1   3  -7   73.19   24.30
   1   3  -7   66.89   11.00
  -1   3   7   64.69   12.00
  -1  -3  -7   81.69   19.20
   1  -3   7   96.69   12.40
  -1   3  -7   46.10   14.30
  12   4  -7   67.69   21.70
  10  -4  -7  428.16   29.20
  10   4  -7  281.97   59.09
   8  -4  -7   15.20    6.20
   6  -4  -7   41.70   10.10
   6   4  -7   63.39   15.60
   4   4  -7   94.79   32.10
   2  -4  -7  294.57   38.40
   0   0   0    0.00    0.00
_computing_structure_solution     'SHELXT 2014/5 (Sheldrick, 2014)'
;
_shelx_hkl_checksum     35993
_shelx_res_file
;
TITL 8e_a.res in C2/m
    Ni3(TeO3)2(PO4)2(OH)4.res
    created by SHELXL-2016/6 at 15:10:26 on 23-Mar-2020
REM Old TITL 8e in C2
REM SHELXT solution in C2/m
REM R1 0.032,  Rweak 0.010,  Alpha 0.048,  Orientation as input
REM Formula found by SHELXT:  Ni3 O14 P2 Te2
CELL  0.71073  19.2409   5.9434   4.7808   90.000  104.094   90.000
ZERR    2.000   0.0069   0.0022   0.0018    0.000    0.008    0.000
LATT  7
SYMM -X, Y, -Z
SFAC NI O P TE H
UNIT 6 28 4 4 8
TEMP 26.840
L.S. 10
LIST 6
FMAP 2
acta
size 0.08 0.06 0.03
PLAN 20
WGHT    0.026400    2.892900
FVAR       0.27536
TE1   4    0.393293    0.500000    0.849421    10.50000    0.00681    0.00738 =
         0.00868    0.00000   -0.00009    0.00000
NI1   1    0.250000    0.250000    0.500000    10.50000    0.00630    0.00493 =
         0.00686   -0.00027    0.00132    0.00020
NI2   1    0.500000    1.000000    1.000000    10.25000    0.00627    0.00618 =
         0.00815    0.00000    0.00213    0.00000
P1    3    0.338752    0.000000    0.090676    10.50000    0.00613    0.00507 =
         0.00493    0.00000    0.00262    0.00000
O1    2    0.301749    0.000000    0.341750    10.50000    0.00948    0.00622 =
         0.00838    0.00000    0.00515    0.00000
O2    2    0.317138    0.210927    0.900561    11.00000    0.00941    0.00707 =
         0.00844    0.00225    0.00093   -0.00106
O3    2    0.326310    0.500000    0.494016    10.50000    0.00851    0.00596 =
         0.00744    0.00000    0.00075    0.00000
O4    2    0.420021    0.000000    0.218911    10.50000    0.00620    0.01372 =
         0.00773    0.00000    0.00135    0.00000
O5    2    0.452429    0.739323    0.725063    11.00000    0.00983    0.01178 =
         0.01085   -0.00042    0.00168   -0.00457
H1    5    0.441413    0.789884    0.564610    11.00000    0.04286
HKLF 4
REM  8e_a.res in C2/m
REM R1 =  0.0219 for    1212 Fo > 4sig(Fo)  and  0.0240 for all    1292 data
REM     63 parameters refined using      0 restraints
END
WGHT      0.0264      2.8929
REM Highest difference peak  3.844,  deepest hole -1.391,  1-sigma level  0.235
Q1    1   0.3723  0.0000  0.1655  10.50000  0.05    3.84
Q2    1   0.3289  0.0000  0.1486  10.50000  0.05    1.70
Q3    1   0.3356  0.0662  0.0442  11.00000  0.05    1.39
Q4    1   0.3497  0.5000  0.7521  10.50000  0.05    1.12
Q5    1   0.3221  0.0000  0.3010  10.50000  0.05    1.05
Q6    1   0.4087  0.5000  0.7453  10.50000  0.05    1.00
Q7    1   0.4439  0.5000  0.9279  10.50000  0.05    0.94
Q8    1   0.4873  1.0000  0.8603  10.50000  0.05    0.91
Q9    1   0.2766  0.2526  0.4314  11.00000  0.05    0.89
Q10   1   0.3885  0.5000  1.0241  10.50000  0.05    0.86
Q11   1   0.4600  1.0000  0.9174  10.50000  0.05    0.82
Q12   1   0.4219  0.5000  1.0152  10.50000  0.05    0.82
Q13   1   0.3595  0.5000  0.9071  10.50000  0.05    0.79
Q14   1   0.2914  0.2498  0.5667  11.00000  0.05    0.70
Q15   1   0.3524  0.0000  0.4547  10.50000  0.05    0.70
Q16   1   0.3462  0.5000  0.4488  10.50000  0.05    0.68
Q17   1   0.4722  0.5000  0.6324  10.50000  0.05    0.64
Q18   1   0.4057  0.0000  0.3369  10.50000  0.05    0.64
Q19   1   0.4540  0.0000  0.1991  10.50000  0.05    0.63
Q20   1   0.4517  1.0000  0.5060  10.50000  0.05    0.62
;
_shelx_res_checksum     91241
_iucr_refine_instructions_details
;
TITL 8e_a.res in C2/m
    Ni3(TeO3)2(PO4)2(OH)4.res
    created by SHELXL-2016/6 at 15:10:26 on 23-Mar-2020
REM Old TITL 8e in C2
REM SHELXT solution in C2/m
REM R1 0.032,  Rweak 0.010,  Alpha 0.048,  Orientation as input
REM Formula found by SHELXT:  Ni3 O14 P2 Te2
CELL  0.71073  19.2409   5.9434   4.7808   90.000  104.094   90.000
ZERR    2.000   0.0069   0.0022   0.0018    0.000    0.008    0.000
LATT  7
SYMM -X, Y, -Z
SFAC NI O P TE H
UNIT 6 28 4 4 8
TEMP 26.840
L.S. 10
LIST 6
FMAP 2
acta
size 0.08 0.06 0.03
PLAN 20
WGHT    0.026400    2.892900
FVAR       0.27536
TE1   4    0.393293    0.500000    0.849421    10.50000    0.00681    0.00738 =
         0.00868    0.00000   -0.00009    0.00000
NI1   1    0.250000    0.250000    0.500000    10.50000    0.00630    0.00493 =
         0.00686   -0.00027    0.00132    0.00020
NI2   1    0.500000    1.000000    1.000000    10.25000    0.00627    0.00618 =
         0.00815    0.00000    0.00213    0.00000
P1    3    0.338752    0.000000    0.090676    10.50000    0.00613    0.00507 =
         0.00493    0.00000    0.00262    0.00000
O1    2    0.301749    0.000000    0.341750    10.50000    0.00948    0.00622 =
         0.00838    0.00000    0.00515    0.00000
O2    2    0.317138    0.210927    0.900561    11.00000    0.00941    0.00707 =
         0.00844    0.00225    0.00093   -0.00106
O3    2    0.326310    0.500000    0.494016    10.50000    0.00851    0.00596 =
         0.00744    0.00000    0.00075    0.00000
O4    2    0.420021    0.000000    0.218911    10.50000    0.00620    0.01372 =
         0.00773    0.00000    0.00135    0.00000
O5    2    0.452429    0.739323    0.725063    11.00000    0.00983    0.01178 =
         0.01085   -0.00042    0.00168   -0.00457
H1    5    0.441413    0.789884    0.564610    11.00000    0.04286
HKLF 4
REM  8e_a.res in C2/m
REM R1 =  0.0219 for    1212 Fo > 4sig(Fo)  and  0.0240 for all    1292 data
REM     63 parameters refined using      0 restraints
END
WGHT      0.0264      2.8929
REM Highest difference peak  3.844,  deepest hole -1.391,  1-sigma level  0.235
Q1    1   0.3723  0.0000  0.1655  10.50000  0.05    3.84
Q2    1   0.3289  0.0000  0.1486  10.50000  0.05    1.70
Q3    1   0.3356  0.0662  0.0442  11.00000  0.05    1.39
Q4    1   0.3497  0.5000  0.7521  10.50000  0.05    1.12
Q5    1   0.3221  0.0000  0.3010  10.50000  0.05    1.05
Q6    1   0.4087  0.5000  0.7453  10.50000  0.05    1.00
Q7    1   0.4439  0.5000  0.9279  10.50000  0.05    0.94
Q8    1   0.4873  1.0000  0.8603  10.50000  0.05    0.91
Q9    1   0.2766  0.2526  0.4314  11.00000  0.05    0.89
Q10   1   0.3885  0.5000  1.0241  10.50000  0.05    0.86
Q11   1   0.4600  1.0000  0.9174  10.50000  0.05    0.82
Q12   1   0.4219  0.5000  1.0152  10.50000  0.05    0.82
Q13   1   0.3595  0.5000  0.9071  10.50000  0.05    0.79
Q14   1   0.2914  0.2498  0.5667  11.00000  0.05    0.70
Q15   1   0.3524  0.0000  0.4547  10.50000  0.05    0.70
Q16   1   0.3462  0.5000  0.4488  10.50000  0.05    0.68
Q17   1   0.4722  0.5000  0.6324  10.50000  0.05    0.64
Q18   1   0.4057  0.0000  0.3369  10.50000  0.05    0.64
Q19   1   0.4540  0.0000  0.1991  10.50000  0.05    0.63
Q20   1   0.4517  1.0000  0.5060  10.50000  0.05    0.62
;
