# Supplementary material for: Ni3Te2O2(PO4)2(OH)4, an open-framework structure isotypic with Co3Te2O2(PO4)2(OH)4
Source: Acta Crystallogr E Crystallogr Commun. 2020 Apr 3;76(Pt 5):625–8. doi: 10.1107/S2056989020004466 (PMC7199271; doi:10.1107/S2056989020004466)
Supplement: Supplementary file 2 [file e-76-00625-Isup2.hkl]

data_I                                                                          
_shelx_title ' 8e_a.res in C2/m'                                                
_shelx_refln_list_code          4                                               
_shelx_F_calc_maximum      342.33                                               
_exptl_crystal_F_000       668.00                                               
_reflns_d_resolution_high  0.6098                                               
                                                                                
loop_                                                                           
 _space_group_symop_operation_xyz                                               
 'x, y, z'                                                                      
 '-x, y, -z'                                                                    
 'x+1/2, y+1/2, z'                                                              
 '-x+1/2, y+1/2, -z'                                                            
 '-x, -y, -z'                                                                   
 'x, -y, z'                                                                     
 '-x+1/2, -y+1/2, -z'                                                           
 'x+1/2, -y+1/2, z'                                                             
                                                                                
_cell_length_a    19.2409                                                       
_cell_length_b     5.9434                                                       
_cell_length_c     4.7808                                                       
_cell_angle_alpha  90.000                                                       
_cell_angle_beta  104.094                                                       
_cell_angle_gamma  90.000                                                       
                                                                                
_shelx_F_squared_multiplier     1.000                                           
                                                                                
loop_                                                                           
 _refln_index_h                                                                 
 _refln_index_k                                                                 
 _refln_index_l                                                                 
 _refln_F_squared_calc                                                          
 _refln_F_squared_meas                                                          
 _refln_F_squared_sigma                                                         
 _refln_observed_status                                                         
   4   0   0       1998.63       2063.48        41.87 o                         
   6   0   0       6026.80       5013.20       113.80 o                         
   8   0   0       8612.58       6709.05       161.50 o                         
  10   0   0       4403.88       3824.44        93.88 o                         
  12   0   0      11916.14      12634.74       291.35 o                         
  14   0   0      33914.89      31939.03      1091.76 o                         
  16   0   0       2964.99       2923.34        86.43 o                         
  18   0   0       6084.00       5672.84       165.67 o                         
  20   0   0      16074.19      15112.95       780.01 o                         
  22   0   0       3816.94       3904.17       135.79 o                         
  24   0   0         14.42         19.81        25.65 o                         
  26   0   0         16.30         46.47        30.86 o                         
  28   0   0       7790.48       7974.69       304.92 o                         
  30   0   0          9.29         42.20        55.39 o                         
   1   1   0       1949.79       1741.43        27.48 o                         
   3   1   0       5035.24       4481.93        84.21 o                         
   5   1   0      52585.88      52388.95       798.99 o                         
   7   1   0       1025.25       1079.18        19.41 o                         
   9   1   0      15289.33      15011.55       227.16 o                         
  11   1   0         50.75         48.88         5.11 o                         
  13   1   0      22308.05      21093.07       339.82 o                         
  15   1   0      13633.67      12542.05       283.35 o                         
  17   1   0       1037.39        897.74        27.26 o                         
  19   1   0       2986.94       2908.89        88.83 o                         
  21   1   0         21.52         26.70        13.90 o                         
  23   1   0       6003.34       6399.52       199.76 o                         
  25   1   0       5932.53       5940.51       165.23 o                         
  27   1   0       1342.13       1380.58        63.69 o                         
  29   1   0       2154.78       2278.26        82.47 o                         
   0   2   0      21060.33      24038.14       479.08 o                         
   2   2   0      15312.74      16290.42       250.87 o                         
   4   2   0      55853.73      58701.16       922.32 o                         
   6   2   0       2969.76       3336.77        60.55 o                         
   8   2   0       3112.07       3215.02        53.42 o                         
  10   2   0      55867.08      55138.54       775.66 o                         
  12   2   0          9.25         29.70         4.49 o                         
  14   2   0          0.36         19.35         6.36 o                         
  16   2   0       7548.49       7332.54       138.75 o                         
  18   2   0      23948.24      24980.45       477.35 o                         
  20   2   0        708.61        675.72        31.48 o                         
  22   2   0        853.54        836.56        39.88 o                         
  24   2   0       3644.30       3698.79       113.56 o                         
  26   2   0       3756.73       3842.11       118.76 o                         
  28   2   0        802.20        746.79        45.59 o                         
   1   3   0       2251.61       2137.14        36.56 o                         
   3   3   0       9091.83       9817.60       164.94 o                         
   5   3   0      25713.60      26321.45       431.89 o                         
   7   3   0       1237.63       1354.10        27.27 o                         
   9   3   0       9326.50       9374.79       145.50 o                         
  11   3   0       1221.23       1352.00        27.82 o                         
  13   3   0      19122.26      19422.61       303.83 o                         
  15   3   0       9781.19       9903.49       171.24 o                         
  17   3   0       1550.52       1437.18        37.20 o                         
  19   3   0       1281.90       1348.20        41.20 o                         
  21   3   0          4.31         35.29        15.95 o                         
  23   3   0       5061.88       5764.85       169.52 o                         
  25   3   0       6635.41       6878.37       178.64 o                         
  27   3   0       1643.40       1815.91        70.72 o                         
   0   4   0     117192.77     124789.52      2615.45 o                         
   2   4   0        407.27        432.75        12.60 o                         
   4   4   0        864.14        984.08        22.40 o                         
   6   4   0       4632.17       4582.27        78.72 o                         
   8   4   0       9772.25      10195.06       163.54 o                         
  10   4   0       2273.44       2261.61        44.15 o                         
  12   4   0       6330.41       6423.19       117.15 o                         
  14   4   0      17818.58      17252.88       289.91 o                         
  16   4   0       1151.44       1184.27        32.25 o                         
  18   4   0       4271.62       4390.66        99.37 o                         
  20   4   0      11475.17      11228.31       269.60 o                         
  22   4   0       3331.92       3271.52        97.27 o                         
  24   4   0         24.01         60.79        22.60 o                         
  26   4   0          8.02         22.38        21.20 o                         
   1   5   0       1082.55       1066.38        26.28 o                         
   3   5   0        702.78        710.14        19.56 o                         
   5   5   0      22026.72      22701.30       377.12 o                         
   7   5   0        761.51        816.95        23.60 o                         
   9   5   0       8202.63       8226.11       149.01 o                         
  11   5   0         33.11         74.11        13.02 o                         
  13   5   0       9965.59       9648.95       191.16 o                         
  15   5   0       6680.96       6947.17       142.53 o                         
  17   5   0        292.95        323.43        22.38 o                         
  19   5   0       2490.38       2517.97        67.68 o                         
  21   5   0         20.74          5.86        23.63 o                         
  23   5   0       3667.60       3641.53       123.00 o                         
  25   5   0       2942.39       2881.25       110.73 o                         
   0   6   0      10123.57      10480.73       286.74 o                         
   2   6   0       4081.92       4174.07        84.76 o                         
   4   6   0      16308.68      17451.15       315.36 o                         
   6   6   0       1580.79       1661.94        40.60 o                         
   8   6   0        336.47        382.40        21.84 o                         
  10   6   0      19048.97      18750.15       387.58 o                         
  12   6   0          7.10         15.72        13.21 o                         
  14   6   0        230.81        222.65        22.27 o                         
  16   6   0       2610.93       2443.80        75.83 o                         
  18   6   0      11478.99      10790.88       278.40 o                         
  20   6   0        267.72        220.57        29.76 o                         
  22   6   0        190.48        148.38        31.46 o                         
  24   6   0       2529.30       2239.12       444.45 o                         
   1   7   0        767.03        751.26        30.31 o                         
   3   7   0       2382.65       2444.33        64.33 o                         
   5   7   0       7877.49       7965.61       166.89 o                         
   7   7   0        526.51        532.05        27.00 o                         
   9   7   0       3723.59       3655.17        96.47 o                         
  11   7   0        740.47        771.16        38.13 o                         
  13   7   0       7043.06       7148.11       199.02 o                         
  15   7   0       3595.29       3797.96       120.87 o                         
  17   7   0        752.92        677.24        47.37 o                         
  19   7   0        434.23        486.96        42.42 o                         
   0   8   0      23938.03      25835.64       840.60 o                         
   2   8   0         41.76         56.03        16.56 o                         
   4   8   0        383.80        369.19        25.42 o                         
   6   8   0       1934.59       1988.50        68.54 o                         
   8   8   0       4637.62       4686.40       130.22 o                         
  10   8   0        620.83        621.99        43.63 o                         
  12   8   0       1859.73       1725.71        81.77 o                         
  14   8   0       5193.75       5207.23       156.58 o                         
  16   8   0        203.90        196.17        57.11 o                         
   1   9   0        489.75        485.14        35.43 o                         
   3   9   0        213.45        233.79        27.05 o                         
   5   9   0       6069.17       6099.58       171.44 o                         
   7   9   0        270.76        283.13        33.28 o                         
   9   9   0       2383.81       2322.24       151.53 o                         
 -30   0   1       9268.98       9598.26       363.50 o                         
 -28   0   1        321.02        253.98        42.95 o                         
 -26   0   1          2.93         22.30        23.58 o                         
 -24   0   1       2552.66       2465.23        99.05 o                         
 -22   0   1       7781.71       7976.68       256.65 o                         
 -20   0   1       2018.86       1839.06        75.45 o                         
 -18   0   1      10229.66      10475.20       339.37 o                         
 -16   0   1      31423.10      31037.79       753.54 o                         
 -14   0   1        319.69        330.58        15.81 o                         
 -12   0   1       8699.36       8886.43       193.60 o                         
 -10   0   1      62709.67      59401.59      1242.35 o                         
  -8   0   1       3662.25       3388.40        83.43 o                         
  -6   0   1       3326.02       3942.71       106.70 o                         
  -4   0   1       4882.78       4754.94       103.51 o                         
  -2   0   1      84627.66      77699.59      1539.29 o                         
   0   0   1       8929.17       9127.31       184.03 o                         
   2   0   1         61.27        173.76         6.13 o                         
   4   0   1      67637.72      64521.41      1122.90 o                         
   6   0   1      26729.42      25444.28       508.38 o                         
   8   0   1       4327.38       3942.39        92.04 o                         
  10   0   1      11716.79      12135.04       276.65 o                         
  12   0   1      13957.33      12921.65       288.66 o                         
  14   0   1       2243.85       2251.47        63.71 o                         
  16   0   1       3259.80       3059.67       107.53 o                         
  18   0   1      23992.00      25251.48       725.93 o                         
  20   0   1        636.85        654.27        51.47 o                         
  22   0   1       1630.58       1546.87        82.95 o                         
  24   0   1       3226.06       3148.47       154.74 o                         
  26   0   1      13877.05      13915.87       494.03 o                         
  28   0   1        106.30        142.83        38.00 o                         
 -29   1   1       1227.35       1172.31        80.45 o                         
 -27   1   1          4.47        -17.94        17.94 o                         
 -25   1   1       8531.28       8331.74       204.60 o                         
 -23   1   1       4804.46       4844.17       118.86 o                         
 -21   1   1       5867.06       5586.23       129.67 o                         
 -19   1   1        732.90        768.15        29.43 o                         
 -17   1   1       9202.63       9504.70       206.07 o                         
 -15   1   1       6801.47       6441.81       113.91 o                         
 -13   1   1       2000.44       1972.22        39.86 o                         
 -11   1   1       3420.10       3281.99        61.17 o                         
  -9   1   1       2065.43       2263.05        36.31 o                         
  -7   1   1      35794.67      35717.03       501.40 o                         
  -5   1   1      37638.73      37347.86       500.46 o                         
  -3   1   1      14370.81      15889.71       224.81 o                         
  -1   1   1      18140.22      18275.51       235.66 o                         
   1   1   1      19699.89      21851.90       300.40 o                         
   3   1   1      29800.91      29541.36       450.39 o                         
   5   1   1      15184.43      15325.34       260.16 o                         
   7   1   1       1310.72       1074.55        23.07 o                         
   9   1   1      17503.48      17864.68       277.12 o                         
  11   1   1       8651.11       8521.73       136.61 o                         
  13   1   1      28308.86      26742.27       414.41 o                         
  15   1   1        115.36        107.25         9.53 o                         
  17   1   1       3995.93       3802.35        88.96 o                         
  19   1   1        102.00        125.09        16.63 o                         
  21   1   1       4823.83       4399.59       149.26 o                         
  23   1   1       3853.70       4125.60       119.80 o                         
  25   1   1         12.42         16.95        20.67 o                         
  27   1   1       1326.94       1573.51        85.21 o                         
  29   1   1         13.78         49.18        39.63 o                         
 -30   2   1       2048.83       1813.93       218.86 o                         
 -28   2   1       1728.91       1946.82        75.12 o                         
 -26   2   1       4938.42       5320.75       150.37 o                         
 -24   2   1        111.43        120.95        21.84 o                         
 -22   2   1        252.68        205.64        20.19 o                         
 -20   2   1      26749.24      26796.93       553.54 o                         
 -18   2   1        323.23        322.33        19.14 o                         
 -16   2   1       1484.26       1433.48        32.64 o                         
 -14   2   1       3695.57       3585.03        66.89 o                         
 -12   2   1      36906.67      36941.38       523.21 o                         
 -10   2   1       5149.21       4907.14        78.22 o                         
  -8   2   1       6298.51       6456.18        97.85 o                         
  -6   2   1      74151.53      75654.43      1149.31 o                         
  -4   2   1       8156.70       8672.97       132.25 o                         
  -2   2   1       2529.56       2214.04        37.68 o                         
   0   2   1      43927.45      45442.58       715.88 o                         
   2   2   1        544.72        263.29         9.10 o                         
   4   2   1        422.55        495.95        14.73 o                         
   6   2   1       1228.66       1283.59        25.02 o                         
   8   2   1      83443.92      82538.55      1296.47 o                         
  10   2   1       6074.03       6383.08       107.67 o                         
  12   2   1         42.37         47.09         6.56 o                         
  14   2   1       6125.52       6166.35       108.43 o                         
  16   2   1       7821.43       7979.26       150.74 o                         
  18   2   1       4078.57       4290.70        90.66 o                         
  20   2   1       2346.69       2374.81        71.24 o                         
  22   2   1      12739.21      13238.54       329.72 o                         
  24   2   1       1772.30       1919.73        70.08 o                         
  26   2   1       4166.37       4459.63       172.92 o                         
  28   2   1       4877.15       4773.02       255.88 o                         
 -29   3   1       1080.08        986.48       117.84 o                         
 -27   3   1          4.37         19.62        22.76 o                         
 -25   3   1       8997.20       9200.52       245.08 o                         
 -23   3   1       3061.28       2998.80        93.97 o                         
 -21   3   1       5103.84       5165.19       139.01 o                         
 -19   3   1        378.79        414.71        23.03 o                         
 -17   3   1       4539.67       4586.83        94.43 o                         
 -15   3   1       6571.26       6713.69       120.70 o                         
 -13   3   1       1509.58       1655.05        34.06 o                         
 -11   3   1       4734.09       4833.26        77.78 o                         
  -9   3   1        188.44        223.07         9.26 o                         
  -7   3   1      22190.18      22060.39       322.81 o                         
  -5   3   1      23296.26      24901.04       372.72 o                         
  -3   3   1       2711.05       3033.78        51.74 o                         
  -1   3   1      16696.34      18451.95       315.75 o                         
   1   3   1      11628.52      13299.35       208.63 o                         
   3   3   1      23335.58      24196.82       412.56 o                         
   5   3   1       4068.92       3852.58        67.16 o                         
   7   3   1        458.09        432.42        12.81 o                         
   9   3   1      12886.83      13079.53       195.15 o                         
  11   3   1       4143.55       4200.93        77.90 o                         
  13   3   1      27918.72      27672.62       471.14 o                         
  15   3   1         29.27         32.18         8.83 o                         
  17   3   1       3326.96       3286.34        63.01 o                         
  19   3   1         15.94          3.59        11.28 o                         
  21   3   1       3080.03       2904.52        83.69 o                         
  23   3   1       3591.57       3655.96       108.73 o                         
  25   3   1          2.68        -10.85        21.03 o                         
  27   3   1       1914.10       1877.39        79.94 o                         
 -28   4   1        145.09        132.23        38.15 o                         
 -26   4   1          4.78         10.40        21.10 o                         
 -24   4   1       1872.76       1877.97        68.72 o                         
 -22   4   1       4798.58       4754.97       163.32 o                         
 -20   4   1       1855.25       1804.67        60.22 o                         
 -18   4   1       6531.47       6177.56       126.83 o                         
 -16   4   1      19366.07      18542.10       336.67 o                         
 -14   4   1         36.32         31.83         8.93 o                         
 -12   4   1       4234.79       4219.66        75.50 o                         
 -10   4   1      31885.43      32534.31       535.76 o                         
  -8   4   1       2602.05       2612.03        48.82 o                         
  -6   4   1        169.80        234.54         8.87 o                         
  -4   4   1       1810.22       1931.43        37.38 o                         
  -2   4   1      36369.12      37719.95       597.98 o                         
   0   4   1       2910.13       2976.00        52.14 o                         
   2   4   1        455.87        627.48        17.64 o                         
   4   4   1      31693.22      33643.00       570.70 o                         
   6   4   1      14127.23      14455.25       250.34 o                         
   8   4   1       4622.51       4734.19        78.03 o                         
  10   4   1       4886.35       4847.18        83.10 o                         
  12   4   1       8269.15       8487.65       144.42 o                         
  14   4   1       1370.80       1397.40        31.63 o                         
  16   4   1       1339.94       1344.27        33.98 o                         
  18   4   1      17030.47      17067.93       299.59 o                         
  20   4   1        459.06        482.20        24.41 o                         
  22   4   1       1415.74       1365.99        54.98 o                         
  24   4   1       2043.08       1870.18        62.55 o                         
  26   4   1      10252.08      10244.42       350.37 o                         
 -25   5   1       4485.65       4312.64       158.50 o                         
 -23   5   1       3458.61       3570.87       127.46 o                         
 -21   5   1       3439.17       3415.87       112.46 o                         
 -19   5   1        572.13        619.67        35.05 o                         
 -17   5   1       6709.29       6398.10       148.00 o                         
 -15   5   1       3209.93       3155.99        77.70 o                         
 -13   5   1        821.37        794.85        27.59 o                         
 -11   5   1       1263.53       1363.64        33.57 o                         
  -9   5   1       2319.65       2311.73        49.79 o                         
  -7   5   1      13748.65      14353.62       262.92 o                         
  -5   5   1      14679.79      15326.10       279.08 o                         
  -3   5   1       6192.46       6741.93       128.17 o                         
  -1   5   1       4497.62       4799.49        94.35 o                         
   1   5   1       4979.42       5342.15        94.93 o                         
   3   5   1      10040.05      10515.51       185.64 o                         
   5   5   1       7687.14       7647.84       139.38 o                         
   7   5   1        914.07        925.29        25.66 o                         
   9   5   1       6856.39       6590.57       133.36 o                         
  11   5   1       4734.24       4646.75        90.78 o                         
  13   5   1      11932.44      12092.07       223.02 o                         
  15   5   1         64.34         51.05        13.09 o                         
  17   5   1       2523.97       2475.23        63.95 o                         
  19   5   1        275.74        278.50        29.13 o                         
  21   5   1       3654.61       3481.52       125.64 o                         
  23   5   1       2389.63       2378.34       100.95 o                         
  25   5   1         20.74         30.21        43.35 o                         
 -24   6   1         37.91        -18.48        66.45 o                         
 -22   6   1         44.37         59.41        27.73 o                         
 -20   6   1      11507.23      11372.49       305.70 o                         
 -18   6   1        210.09        241.38        27.46 o                         
 -16   6   1        646.53        651.90        35.73 o                         
 -14   6   1       2946.23       2745.80        76.57 o                         
 -12   6   1      16982.39      17302.50       413.43 o                         
 -10   6   1       1845.85       1817.03        54.20 o                         
  -8   6   1       1008.22       1007.99        32.98 o                         
  -6   6   1      14189.50      14608.04       278.75 o                         
  -4   6   1       1851.20       1980.65        50.50 o                         
  -2   6   1       1064.16       1038.37        30.35 o                         
   0   6   1      17428.88      17973.25       311.68 o                         
   2   6   1       2616.01       2644.83        60.20 o                         
   4   6   1        421.72        468.96        20.91 o                         
   6   6   1        509.54        494.02        19.64 o                         
   8   6   1      25156.49      25748.41       502.89 o                         
  10   6   1       1233.08       1229.83        42.66 o                         
  12   6   1         58.09        101.54        17.05 o                         
  14   6   1       3193.43       3156.02        92.93 o                         
  16   6   1       4845.08       4832.31       133.11 o                         
  18   6   1       1659.02       1719.94        66.29 o                         
  20   6   1       1289.99       1239.16        57.16 o                         
  22   6   1       6278.46       6158.51       379.10 o                         
 -21   7   1       2600.59       2442.22       243.98 o                         
 -19   7   1        176.96        150.65        48.44 o                         
 -17   7   1       1521.27       1471.89        62.04 o                         
 -15   7   1       2654.25       2614.75        83.93 o                         
 -13   7   1        489.48        593.48        37.55 o                         
 -11   7   1       1965.78       1982.47        79.59 o                         
  -9   7   1         96.96         95.94        15.10 o                         
  -7   7   1       7092.38       7430.59       154.72 o                         
  -5   7   1       7640.22       7906.24       157.68 o                         
  -3   7   1        720.28        736.37        28.14 o                         
  -1   7   1       4969.86       5070.87       112.36 o                         
   1   7   1       2688.86       2802.27        69.47 o                         
   3   7   1       6342.53       6494.06       133.13 o                         
   5   7   1        899.78        831.51        33.48 o                         
   7   7   1        184.95        198.22        23.46 o                         
   9   7   1       4357.34       4213.95       109.93 o                         
  11   7   1       1341.08       1310.82        58.86 o                         
  13   7   1      11653.94      11257.18       260.76 o                         
  15   7   1          7.42          9.06        23.56 o                         
  17   7   1       1471.85       1562.10        93.53 o                         
  19   7   1         31.71         38.08        34.91 o                         
 -18   8   1       2440.02       2082.17       205.74 o                         
 -16   8   1       7583.69       7035.97       197.97 o                         
 -14   8   1         37.17         26.38        25.48 o                         
 -12   8   1        928.75        939.10        64.36 o                         
 -10   8   1       9693.78       9576.81       300.99 o                         
  -8   8   1        773.98        774.91        44.45 o                         
  -6   8   1         73.21         62.30        19.80 o                         
  -4   8   1        327.97        387.83        31.97 o                         
  -2   8   1       9686.93      10093.08       249.28 o                         
   0   8   1        554.97        542.37        30.73 o                         
   2   8   1        364.08        422.61        29.83 o                         
   4   8   1      10000.09      10546.68       261.07 o                         
   6   8   1       4158.03       4027.08       115.94 o                         
   8   8   1       2627.41       2673.81        86.81 o                         
  10   8   1       1027.65       1117.69        62.26 o                         
  12   8   1       2884.06       2926.26        94.26 o                         
  14   8   1        578.94        518.29        46.01 o                         
  -9   9   1        752.45        724.46        86.54 o                         
  -7   9   1       3676.66       3770.67       141.42 o                         
  -5   9   1       4078.64       4152.01       126.14 o                         
  -3   9   1       1649.65       1618.31        61.25 o                         
  -1   9   1       1482.61       1520.80        60.69 o                         
   1   9   1       1362.43       1281.95        60.52 o                         
   3   9   1       3011.72       3051.92        96.48 o                         
   5   9   1       2100.76       2064.12        75.27 o                         
   7   9   1        240.10        270.95        40.11 o                         
   9   9   1       2130.70       1978.86       151.39 o                         
 -30   0   2       2414.94       2404.04       139.06 o                         
 -28   0   2        664.64        573.64        53.14 o                         
 -26   0   2      12672.49      13598.71       478.96 o                         
 -24   0   2       3141.09       3139.84       134.74 o                         
 -22   0   2       3229.84       3019.98       110.70 o                         
 -20   0   2       3695.63       3585.11       123.76 o                         
 -18   0   2       2619.83       2495.34        89.55 o                         
 -16   0   2         31.12         37.46        13.25 o                         
 -14   0   2       2172.87       2227.76        60.38 o                         
 -12   0   2      97354.09      95739.76      2125.10 o                         
 -10   0   2        295.25        397.64        12.55 o                         
  -8   0   2       1571.93       1662.58        40.60 o                         
  -6   0   2        577.06        309.56        14.72 o                         
  -4   0   2      25033.41      23829.67       479.33 o                         
  -2   0   2        455.04        314.27        17.13 o                         
   0   0   2       4239.58       4410.96        91.15 o                         
   2   0   2      60050.98      59052.41      1120.61 o                         
   4   0   2      13537.63      12902.60       275.66 o                         
   6   0   2      14308.01      13668.60       292.05 o                         
   8   0   2      43705.49      42072.03       998.99 o                         
  10   0   2      10828.53      10779.70       278.47 o                         
  12   0   2        359.69        322.91        19.32 o                         
  14   0   2        581.62        480.19        30.76 o                         
  16   0   2      20854.71      19813.15       578.00 o                         
  18   0   2        288.89        256.10        33.92 o                         
  20   0   2         44.94         71.73        27.70 o                         
  22   0   2       6021.94       5981.02       275.75 o                         
  24   0   2       4773.09       4405.83       573.69 o                         
  26   0   2       2599.29       2972.45       177.29 o                         
 -31   1   2        682.27        846.46       119.10 o                         
 -29   1   2          2.26         28.59        23.35 o                         
 -27   1   2       3120.65       3175.81       101.91 o                         
 -25   1   2       3453.01       3318.49       101.50 o                         
 -23   1   2        120.27        153.35        21.14 o                         
 -21   1   2       3946.06       3760.61       100.07 o                         
 -19   1   2       1525.98       1449.26        40.76 o                         
 -17   1   2      23320.99      22870.04       444.16 o                         
 -15   1   2        826.56        767.07        23.58 o                         
 -13   1   2       7287.27       6521.85       125.06 o                         
 -11   1   2        838.72        733.77        21.36 o                         
  -9   1   2       7304.03       6533.57       117.08 o                         
  -7   1   2      38193.57      38479.00       589.49 o                         
  -5   1   2       2464.33       2782.94        43.57 o                         
  -3   1   2      15469.20      15525.09       217.22 o                         
  -1   1   2       1206.32       1264.03        22.79 o                         
   1   1   2      25795.08      24604.12       347.88 o                         
   3   1   2      29509.09      29348.17       425.96 o                         
   5   1   2       2793.03       2947.49        46.50 o                         
   7   1   2       4006.20       3868.63        60.05 o                         
   9   1   2       3087.97       2949.94        51.20 o                         
  11   1   2       7429.13       7383.05       121.14 o                         
  13   1   2       6704.06       6979.74       130.72 o                         
  15   1   2       1986.27       2206.12        55.43 o                         
  17   1   2       4663.45       4888.92       115.86 o                         
  19   1   2       6811.62       7500.50       173.20 o                         
  21   1   2       8692.00       8749.32       246.81 o                         
  23   1   2        108.91        155.69        54.74 o                         
  25   1   2       1594.65       1707.71       104.98 o                         
 -30   2   2       8194.88       8870.29       436.33 o                         
 -28   2   2       2325.41       2204.09        85.66 o                         
 -26   2   2        542.05        570.90        36.25 o                         
 -24   2   2         18.48          6.98        17.21 o                         
 -22   2   2      20415.24      20533.35       473.63 o                         
 -20   2   2        384.24        387.13        21.64 o                         
 -18   2   2        928.38        845.81        28.14 o                         
 -16   2   2      10521.29      10584.40       286.10 o                         
 -14   2   2       4099.82       4215.39        78.21 o                         
 -12   2   2       5563.35       5814.39       106.35 o                         
 -10   2   2      11176.85      10976.32       168.81 o                         
  -8   2   2      40146.18      41970.85       608.99 o                         
  -6   2   2       6873.92       7579.55       111.52 o                         
  -4   2   2      10898.87      11183.06       157.80 o                         
  -2   2   2      44565.20      44540.89       682.81 o                         
   0   2   2       2874.65       2895.61        47.12 o                         
   2   2   2        535.42        836.97        17.42 o                         
   4   2   2       8306.07       8660.96       142.06 o                         
   6   2   2      52891.98      51539.13       787.91 o                         
   8   2   2       2716.20       2814.93        57.75 o                         
  10   2   2       3820.78       3782.20        79.18 o                         
  12   2   2      14208.52      13825.90       239.79 o                         
  14   2   2      11841.68      11983.89       201.26 o                         
  16   2   2       1907.45       1853.50        49.01 o                         
  18   2   2      10576.29      11679.16       384.09 o                         
  20   2   2       4513.29       4660.24       126.33 o                         
  22   2   2          3.66          4.20        23.31 o                         
  24   2   2        959.57        995.57       108.14 o                         
  26   2   2       6745.45       7188.23       360.10 o                         
 -29   3   2         23.17         43.58        32.93 o                         
 -27   3   2       2642.46       2487.71        92.88 o                         
 -25   3   2       3334.43       3372.00       112.96 o                         
 -23   3   2        535.15        508.67        33.30 o                         
 -21   3   2       2775.23       2591.32        81.94 o                         
 -19   3   2       1212.57       1275.41        40.67 o                         
 -17   3   2      16057.51      16025.81       307.92 o                         
 -15   3   2       1821.82       1805.72        42.20 o                         
 -13   3   2       6031.11       6044.45       112.69 o                         
 -11   3   2        705.35        712.31        19.26 o                         
  -9   3   2       9314.46       9107.38       153.37 o                         
  -7   3   2      19918.43      19795.70       299.69 o                         
  -5   3   2       2173.12       2388.78        42.84 o                         
  -3   3   2       9333.84       9773.98       171.92 o                         
  -1   3   2       3835.70       4438.40        76.58 o                         
   1   3   2      22908.15      22861.23       396.88 o                         
   3   3   2      18462.54      19373.60       332.03 o                         
   5   3   2       4060.08       4259.21        82.48 o                         
   7   3   2       1023.04        982.24        24.33 o                         
   9   3   2       1749.56       1826.10        37.27 o                         
  11   3   2       6191.78       6340.14       110.44 o                         
  13   3   2       7966.45       7981.54       138.01 o                         
  15   3   2       2648.71       2868.21        67.26 o                         
  17   3   2       3556.45       3672.22        81.74 o                         
  19   3   2       6024.21       6237.52       149.38 o                         
  21   3   2       5535.75       5371.33       176.03 o                         
  23   3   2         28.19         58.40        30.40 o                         
  25   3   2       1568.50       1501.75        97.54 o                         
 -28   4   2        416.21        451.75       147.71 o                         
 -26   4   2       8630.88       8513.43       250.29 o                         
 -24   4   2       2146.32       2009.77        74.35 o                         
 -22   4   2       2198.35       2309.32        96.42 o                         
 -20   4   2       3022.23       2916.16        76.83 o                         
 -18   4   2       2261.60       2263.77        63.13 o                         
 -16   4   2          8.48         34.27        10.91 o                         
 -14   4   2        985.66        897.42        28.69 o                         
 -12   4   2      49222.05      48391.80       863.74 o                         
 -10   4   2         42.00         82.88         8.93 o                         
  -8   4   2       1321.30       1417.97        29.41 o                         
  -6   4   2       1299.78       1264.89        26.97 o                         
  -4   4   2      19843.46      20501.98       353.62 o                         
  -2   4   2        339.57        295.85        13.39 o                         
   0   4   2       2295.72       2284.54        48.14 o                         
   2   4   2      24107.97      24178.09       401.87 o                         
   4   4   2       4016.40       4133.82        82.84 o                         
   6   4   2       8054.67       7551.44       139.00 o                         
   8   4   2      25815.94      26433.62       455.55 o                         
  10   4   2       8648.01       8914.15       152.22 o                         
  12   4   2        135.45        147.71        12.27 o                         
  14   4   2        383.42        372.75        17.59 o                         
  16   4   2      13087.18      13359.67       208.61 o                         
  18   4   2         87.40         64.48        16.31 o                         
  20   4   2         74.31         62.62        19.24 o                         
  22   4   2       4500.06       4752.34       182.54 o                         
  24   4   2       4156.71       3992.33       225.23 o                         
 -25   5   2       2045.37       1834.63        97.07 o                         
 -23   5   2          0.54         29.64        24.57 o                         
 -21   5   2       2733.55       2554.86        84.05 o                         
 -19   5   2        800.45        782.71        39.58 o                         
 -17   5   2      13854.50      13410.26       306.91 o                         
 -15   5   2        101.31        146.78        15.49 o                         
 -13   5   2       3497.01       3232.53        72.63 o                         
 -11   5   2        331.55        302.67        18.90 o                         
  -9   5   2       1772.09       1808.43        43.32 o                         
  -7   5   2      16818.76      17315.06       292.72 o                         
  -5   5   2       1049.47       1119.70        28.73 o                         
  -3   5   2       7408.91       7521.06       132.86 o                         
  -1   5   2         48.51         68.96         9.44 o                         
   1   5   2      11470.96      11899.08       202.96 o                         
   3   5   2      11101.02      11689.04       225.07 o                         
   5   5   2        999.71       1142.25        31.87 o                         
   7   5   2       3204.43       3404.49        78.28 o                         
   9   5   2       1446.04       1525.59        40.08 o                         
  11   5   2       3940.75       3989.91        81.64 o                         
  13   5   2       2621.33       2596.44        57.48 o                         
  15   5   2        787.01        875.98        31.57 o                         
  17   5   2       3072.34       3104.47        74.60 o                         
  19   5   2       3978.99       4028.37       110.10 o                         
  21   5   2       6853.41       6739.60       202.64 o                         
  23   5   2        111.24         38.25       185.96 o                         
 -24   6   2          6.09       -131.88       131.88 o                         
 -22   6   2      11187.22      11397.40       307.45 o                         
 -20   6   2         31.08         27.97        24.15 o                         
 -18   6   2        694.41        609.42        45.96 o                         
 -16   6   2       4969.04       4817.30       123.78 o                         
 -14   6   2       1544.68       1607.00        50.88 o                         
 -12   6   2       4257.16       4360.66       103.58 o                         
 -10   6   2       3516.04       3396.58        86.02 o                         
  -8   6   2      15363.16      15155.91       304.22 o                         
  -6   6   2       2445.23       2463.44        59.04 o                         
  -4   6   2       2116.43       2340.71        55.06 o                         
  -2   6   2      15127.45      15588.86       283.76 o                         
   0   6   2        946.46       1051.88        31.78 o                         
   2   6   2         22.95         14.01        10.12 o                         
   4   6   2       2161.27       2238.28        53.75 o                         
   6   6   2      19007.82      18350.82       397.52 o                         
   8   6   2       1004.79        962.09        36.46 o                         
  10   6   2        857.92        825.00        33.82 o                         
  12   6   2       7351.28       7393.78       197.43 o                         
  14   6   2       5839.48       5903.01       153.16 o                         
  16   6   2       1335.73       1309.37        64.12 o                         
  18   6   2       4465.57       4262.05       134.91 o                         
  20   6   2       2369.64       2221.44       117.66 o                         
 -21   7   2       1323.49       1281.77       152.98 o                         
 -19   7   2        497.08        515.65        48.05 o                         
 -17   7   2       6453.45       6522.25       181.29 o                         
 -15   7   2        941.87        980.88        52.19 o                         
 -13   7   2       2156.15       2043.55        73.09 o                         
 -11   7   2        242.30        217.45        23.29 o                         
  -9   7   2       3278.51       3120.78        88.31 o                         
  -7   7   2       5701.59       5854.24       134.47 o                         
  -5   7   2        664.46        724.56        35.15 o                         
  -3   7   2       3436.03       3493.00        79.00 o                         
  -1   7   2       1449.35       1561.29        43.81 o                         
   1   7   2       8168.85       8295.10       166.32 o                         
   3   7   2       5452.41       5653.08       131.50 o                         
   5   7   2       1744.31       1725.35        58.52 o                         
   7   7   2        310.74        319.44        32.16 o                         
   9   7   2        603.67        566.36        40.39 o                         
  11   7   2       2700.36       2688.17        84.72 o                         
  13   7   2       3840.81       3683.72       107.30 o                         
  15   7   2       1398.43       1317.69       135.74 o                         
  17   7   2       1700.06       1754.06       148.55 o                         
 -16   8   2          3.78          4.16        32.40 o                         
 -14   8   2        216.20        164.24        28.54 o                         
 -12   8   2      14182.03      13620.86       417.56 o                         
 -10   8   2          2.82         49.30        22.28 o                         
  -8   8   2        622.44        626.75        36.36 o                         
  -6   8   2        898.12        914.95        42.96 o                         
  -4   8   2       8205.79       8150.68       222.57 o                         
  -2   8   2         86.01         81.52        22.06 o                         
   0   8   2        656.77        623.32        39.53 o                         
   2   8   2       5542.44       5483.51       158.12 o                         
   4   8   2        535.23        577.81        41.60 o                         
   6   8   2       2781.96       2743.84        95.18 o                         
   8   8   2       9250.19       9183.21       270.09 o                         
  10   8   2       4436.36       4398.06       136.95 o                         
  12   8   2          6.43         38.50        41.00 o                         
  -9   9   2        559.86        529.76        94.30 o                         
  -7   9   2       4821.02       4556.73       206.76 o                         
  -5   9   2        325.10        301.78        38.44 o                         
  -3   9   2       2135.10       2031.45        87.82 o                         
  -1   9   2         20.77         57.53        29.64 o                         
   1   9   2       3833.23       3836.01       122.00 o                         
   3   9   2       3336.72       3317.05       228.93 o                         
   5   9   2        419.00        443.13       116.06 o                         
 -30   0   3       2837.42       2804.84       133.14 o                         
 -28   0   3       5206.41       5094.98       203.49 o                         
 -26   0   3         67.09         72.31        31.10 o                         
 -24   0   3       1985.96       2023.30        85.06 o                         
 -22   0   3      12357.77      11743.81       361.54 o                         
 -20   0   3       3799.89       3726.00       136.69 o                         
 -18   0   3        289.95        340.17        26.36 o                         
 -16   0   3          5.93         13.40        14.99 o                         
 -14   0   3      30335.32      29906.07       779.94 o                         
 -12   0   3        343.60        386.94        15.68 o                         
 -10   0   3         18.49         31.07         7.19 o                         
  -8   0   3      31442.13      31837.73       612.38 o                         
  -6   0   3      18174.55      18464.44       358.38 o                         
  -4   0   3      10770.93      10101.12       223.07 o                         
  -2   0   3      12356.34      11682.43       230.33 o                         
   0   0   3      27647.48      27585.40       620.08 o                         
   2   0   3       3631.22       3924.85        98.63 o                         
   4   0   3       6174.04       6120.03       140.37 o                         
   6   0   3      30118.98      28735.92       692.71 o                         
   8   0   3        476.88        459.61        25.54 o                         
  10   0   3        323.94        334.43        37.27 o                         
  12   0   3       7580.12       7855.10       358.33 o                         
  14   0   3      26037.46      25868.54       843.99 o                         
  16   0   3         31.99         36.34        25.88 o                         
  18   0   3       1172.60       1039.84        70.17 o                         
  20   0   3       1142.46       1053.55       122.08 o                         
  22   0   3       3682.89       3640.23       440.49 o                         
  24   0   3       1320.15       1329.01       181.86 o                         
 -31   1   3        308.67        495.88       105.51 o                         
 -29   1   3       5260.13       5210.56       147.79 o                         
 -27   1   3       2589.27       2771.08       108.77 o                         
 -25   1   3          8.37         19.58        19.12 o                         
 -23   1   3       1291.03       1344.45        46.64 o                         
 -21   1   3        365.19        374.64        22.28 o                         
 -19   1   3       7650.73       7756.48       164.93 o                         
 -17   1   3      13355.81      13296.64       280.18 o                         
 -15   1   3       1485.74       1610.48        38.62 o                         
 -13   1   3       8778.62       8271.90       131.26 o                         
 -11   1   3       6011.37       6492.54       104.77 o                         
  -9   1   3      15852.27      14798.86       238.97 o                         
  -7   1   3       2031.80       1892.08        36.15 o                         
  -5   1   3        220.40        153.00         8.62 o                         
  -3   1   3       3937.16       3737.30        59.21 o                         
  -1   1   3       7988.46       7423.12       112.82 o                         
   1   1   3      27011.97      25702.59       386.18 o                         
   3   1   3        103.91        119.62         7.52 o                         
   5   1   3       9073.77       9094.25       157.31 o                         
   7   1   3         60.11         89.58         8.94 o                         
   9   1   3      16675.12      15819.91       338.93 o                         
  11   1   3       6257.84       6276.95       138.18 o                         
  13   1   3        905.56        839.82        36.57 o                         
  15   1   3       2350.94       2412.77        74.10 o                         
  17   1   3         40.96         32.06        21.80 o                         
  19   1   3       8500.76       8300.23       241.72 o                         
  21   1   3       3098.12       3279.63       174.74 o                         
  23   1   3       2429.05       2677.59       170.53 o                         
 -28   2   3         45.70         50.33        23.39 o                         
 -26   2   3       1228.56       1322.48        58.90 o                         
 -24   2   3      10031.00       9697.05       246.20 o                         
 -22   2   3       1153.63       1156.85        49.39 o                         
 -20   2   3        302.92        333.76        22.64 o                         
 -18   2   3      15083.65      15088.75       305.26 o                         
 -16   2   3       7661.83       7512.32       157.97 o                         
 -14   2   3       2112.90       2054.12        42.25 o                         
 -12   2   3      10179.52      10320.19       172.99 o                         
 -10   2   3       3100.41       2929.60        49.87 o                         
  -8   2   3        526.30        590.30        14.74 o                         
  -6   2   3        779.11        846.66        18.35 o                         
  -4   2   3      89938.23      90395.61      1271.19 o                         
  -2   2   3       4471.30       4641.33        78.25 o                         
   0   2   3       1151.12       1144.93        23.42 o                         
   2   2   3       6754.22       6431.88       102.54 o                         
   4   2   3      11728.78      11570.06       184.60 o                         
   6   2   3       2725.89       2439.53        53.65 o                         
   8   2   3       4927.04       4774.95        90.24 o                         
  10   2   3      15718.34      15288.90       261.50 o                         
  12   2   3       2956.77       3191.48        77.48 o                         
  14   2   3       6937.57       7018.11       165.55 o                         
  16   2   3       8815.23       8078.23       306.95 o                         
  18   2   3       5355.36       5262.74       212.18 o                         
  20   2   3         49.11         83.16        33.04 o                         
  22   2   3          0.90          9.15        47.75 o                         
  24   2   3       5870.85       4372.86       830.73 o                         
 -29   3   3       3396.32       3668.60       284.87 o                         
 -27   3   3       2628.11       2760.30        91.71 o                         
 -25   3   3          8.35         -1.08        20.52 o                         
 -23   3   3       1530.80       1580.54        61.08 o                         
 -21   3   3         31.51         34.79        17.00 o                         
 -19   3   3       5954.26       6178.05       145.02 o                         
 -17   3   3      10555.75      10524.11       214.10 o                         
 -15   3   3        402.60        470.75        19.45 o                         
 -13   3   3       9418.86       9234.37       169.21 o                         
 -11   3   3       5091.20       5387.83        88.01 o                         
  -9   3   3      13372.00      13344.46       200.95 o                         
  -7   3   3        194.24        170.18         9.17 o                         
  -5   3   3         55.19         43.34         7.40 o                         
  -3   3   3       3292.35       3116.45        56.43 o                         
  -1   3   3       3784.50       3612.16        61.86 o                         
   1   3   3      28001.48      26966.73       462.10 o                         
   3   3   3        143.51        149.12        11.27 o                         
   5   3   3       7174.26       6821.93       126.82 o                         
   7   3   3        534.61        479.60        21.93 o                         
   9   3   3      10435.02      10098.05       251.06 o                         
  11   3   3       5446.26       5490.81       107.85 o                         
  13   3   3        612.93        598.58        29.68 o                         
  15   3   3       3357.31       3526.04        88.60 o                         
  17   3   3        129.59        109.25        24.50 o                         
  19   3   3       6798.53       6812.42       214.03 o                         
  21   3   3       2138.55       2047.06       105.51 o                         
  23   3   3       1386.19       1340.05       185.21 o                         
 -26   4   3         15.36         38.36        30.14 o                         
 -24   4   3       1188.30       1141.47        58.83 o                         
 -22   4   3       8978.20       8990.50       247.04 o                         
 -20   4   3       2509.78       2303.11        68.21 o                         
 -18   4   3         34.67         27.74        13.07 o                         
 -16   4   3         22.99         30.55        11.15 o                         
 -14   4   3      18305.75      18156.55       328.42 o                         
 -12   4   3        157.33        191.32        13.60 o                         
 -10   4   3         61.58         90.79        10.39 o                         
  -8   4   3      19304.85      18865.26       317.17 o                         
  -6   4   3      10273.83      10342.42       174.10 o                         
  -4   4   3       8122.70       8430.70       154.54 o                         
  -2   4   3       4809.20       4849.17        91.27 o                         
   0   4   3      15260.49      15711.96       279.23 o                         
   2   4   3       2391.77       2521.02        62.98 o                         
   4   4   3       2356.43       2330.78        59.78 o                         
   6   4   3      19440.73      18501.19       384.66 o                         
   8   4   3        380.56        438.35        22.76 o                         
  10   4   3        474.77        486.58        24.97 o                         
  12   4   3       4134.74       4298.81        92.30 o                         
  14   4   3      17405.05      17609.82       487.57 o                         
  16   4   3         27.57         35.10        21.64 o                         
  18   4   3        648.74        646.79        46.75 o                         
  20   4   3       1119.37       1066.13        63.48 o                         
  22   4   3       2981.12       3299.33       312.56 o                         
 -25   5   3          4.37        -26.01        26.01 o                         
 -23   5   3        623.45        697.61        43.53 o                         
 -21   5   3        525.18        474.44        36.03 o                         
 -19   5   3       4442.98       4535.83       113.02 o                         
 -17   5   3       7434.81       7218.54       148.71 o                         
 -15   5   3       1567.46       1558.42        43.66 o                         
 -13   5   3       3688.93       3774.01        81.53 o                         
 -11   5   3       3016.43       3030.49        64.21 o                         
  -9   5   3       7653.77       7658.24       144.47 o                         
  -7   5   3       1718.95       1627.81        39.65 o                         
  -5   5   3        415.41        450.23        18.73 o                         
  -3   5   3       1785.48       1707.02        39.09 o                         
  -1   5   3       4154.77       3961.25        87.51 o                         
   1   5   3      10587.39      10340.21       202.80 o                         
   3   5   3          2.35          5.16        12.50 o                         
   5   5   3       5340.35       5327.06       114.82 o                         
   7   5   3         27.31         42.80        15.26 o                         
   9   5   3      10235.99      10087.01       195.68 o                         
  11   5   3       3148.22       3164.06        83.42 o                         
  13   5   3        586.57        580.81        33.04 o                         
  15   5   3        826.29        852.99        42.81 o                         
  17   5   3          6.39         22.07        25.89 o                         
  19   5   3       5778.69       5719.98       176.59 o                         
 -22   6   3        581.44        608.26        47.06 o                         
 -20   6   3        100.50         92.12        31.42 o                         
 -18   6   3       6206.26       6100.93       200.49 o                         
 -16   6   3       2882.91       2699.12        86.72 o                         
 -14   6   3        974.73        991.96        41.48 o                         
 -12   6   3       5543.48       5544.68       130.89 o                         
 -10   6   3       2356.13       2245.41        61.16 o                         
  -8   6   3        236.15        240.08        18.97 o                         
  -6   6   3        301.72        338.75        24.81 o                         
  -4   6   3      29244.21      29281.12       572.55 o                         
  -2   6   3        999.70       1047.70        38.70 o                         
   0   6   3        705.83        808.53        32.83 o                         
   2   6   3       2720.88       2720.72        66.48 o                         
   4   6   3       6837.17       6731.98       147.12 o                         
   6   6   3        804.38        689.95        37.24 o                         
   8   6   3       2226.45       2189.12        67.90 o                         
  10   6   3       6761.46       6619.90       163.46 o                         
  12   6   3        840.46        924.30        46.00 o                         
  14   6   3       4132.40       4012.35       110.53 o                         
  16   6   3       4854.49       4859.81       141.25 o                         
 -19   7   3       2891.57       2794.46       113.80 o                         
 -17   7   3       4502.39       4562.19       170.60 o                         
 -15   7   3        110.47        105.84        25.61 o                         
 -13   7   3       4204.27       4069.57       112.39 o                         
 -11   7   3       1953.73       1930.68        74.14 o                         
  -9   7   3       5142.99       5255.27       141.55 o                         
  -7   7   3         17.03         27.40        17.71 o                         
  -5   7   3         66.61         72.73        19.54 o                         
  -3   7   3       1267.28       1330.74        50.16 o                         
  -1   7   3       1106.49       1120.57        43.10 o                         
   1   7   3      11162.49      11061.85       257.72 o                         
   3   7   3         32.50         47.83        18.77 o                         
   5   7   3       2945.74       2855.83        87.54 o                         
   7   7   3        285.48        224.72        26.30 o                         
   9   7   3       4005.87       3811.60       123.07 o                         
  11   7   3       2426.65       2473.68        96.45 o                         
  13   7   3        296.30        237.62        35.38 o                         
 -14   8   3       7035.17       6732.03       247.89 o                         
 -12   8   3          5.29         12.36        22.75 o                         
 -10   8   3        199.21        207.31        29.22 o                         
  -8   8   3       7235.23       7412.58       229.03 o                         
  -6   8   3       3300.95       3186.92        99.36 o                         
  -4   8   3       3788.13       3749.45       112.14 o                         
  -2   8   3        900.93        925.63        50.83 o                         
   0   8   3       4930.34       5019.54       162.04 o                         
   2   8   3        958.35       1036.54        56.82 o                         
   4   8   3        352.41        325.95        34.02 o                         
   6   8   3       8004.07       7299.27       195.12 o                         
   8   8   3        238.02        206.09        46.38 o                         
 -28   0   4        452.00        413.02        49.41 o                         
 -26   0   4         62.24        102.85        30.45 o                         
 -24   0   4      18235.60      18551.88       594.43 o                         
 -22   0   4         12.12         25.09        32.04 o                         
 -20   0   4       1710.67       1720.32        67.64 o                         
 -18   0   4       1203.33       1184.78        47.26 o                         
 -16   0   4      16633.65      16960.04       399.10 o                         
 -14   0   4        801.46        697.51        32.64 o                         
 -12   0   4        748.39        815.73        33.41 o                         
 -10   0   4      18307.57      17464.98       371.92 o                         
  -8   0   4       5133.37       4643.68       101.54 o                         
  -6   0   4       2959.78       2781.09        69.63 o                         
  -4   0   4      28626.35      28250.90       574.47 o                         
  -2   0   4       5683.47       5705.81       133.41 o                         
   0   0   4        107.89        112.38        14.23 o                         
   2   0   4       2335.03       2449.76        68.46 o                         
   4   0   4      24656.23      23695.52       541.10 o                         
   6   0   4       3875.84       3707.94       108.82 o                         
   8   0   4         82.03        118.25        25.92 o                         
  10   0   4       4887.03       4902.16       174.10 o                         
  12   0   4       9443.76       9210.07       296.12 o                         
  14   0   4       3579.99       3787.43       156.82 o                         
  16   0   4        666.64        630.31        68.33 o                         
  18   0   4       8005.47       7893.55       340.27 o                         
  20   0   4       2633.00       3128.64       217.84 o                         
 -29   1   4       6003.67       5876.40       314.91 o                         
 -27   1   4        564.24        561.14        36.23 o                         
 -25   1   4       2273.20       2373.49        68.76 o                         
 -23   1   4         27.04         39.82        15.77 o                         
 -21   1   4       2566.37       2454.57        69.51 o                         
 -19   1   4       4707.30       4772.40       103.24 o                         
 -17   1   4        187.85        241.15        16.57 o                         
 -15   1   4       2403.90       2531.01        52.00 o                         
 -13   1   4          1.56          1.38         7.98 o                         
 -11   1   4      12076.31      12194.50       186.60 o                         
  -9   1   4      11211.28      10813.26       158.04 o                         
  -7   1   4       5233.89       5541.73        88.35 o                         
  -5   1   4       5272.89       5104.36        82.05 o                         
  -3   1   4       8592.88       8649.54       131.47 o                         
  -1   1   4       9427.64       9221.88       150.46 o                         
   1   1   4       3519.60       3482.98        61.49 o                         
   3   1   4       1297.64       1258.12        29.80 o                         
   5   1   4       7044.29       6777.07       127.88 o                         
   7   1   4       6428.66       6669.64       137.52 o                         
   9   1   4      16152.36      15696.48       335.14 o                         
  11   1   4        121.07        192.99        25.86 o                         
  13   1   4       2912.09       2879.51        88.84 o                         
  15   1   4        108.86        107.61        27.18 o                         
  17   1   4       2700.92       2688.02       117.11 o                         
  19   1   4       2349.69       2532.08       130.08 o                         
  21   1   4          8.74         -2.71        38.10 o                         
 -28   2   4        892.78        876.88        46.37 o                         
 -26   2   4       2232.67       2270.56        74.36 o                         
 -24   2   4       1246.55       1288.69        50.09 o                         
 -22   2   4       3278.88       3179.22        76.64 o                         
 -20   2   4      14803.93      15172.35       294.74 o                         
 -18   2   4        613.85        705.40        28.91 o                         
 -16   2   4       6046.66       6054.35       122.99 o                         
 -14   2   4      15784.18      15124.49       293.35 o                         
 -12   2   4       2309.95       2204.01        47.34 o                         
 -10   2   4        488.12        584.94        22.29 o                         
  -8   2   4       3361.72       3272.03        60.96 o                         
  -6   2   4      23303.70      22678.76       346.47 o                         
  -4   2   4       1841.85       1820.49        35.57 o                         
  -2   2   4       1332.97       1211.16        26.86 o                         
   0   2   4      12891.06      12644.37       202.27 o                         
   2   2   4      16932.22      16340.18       259.34 o                         
   4   2   4       1595.11       1560.00        39.93 o                         
   6   2   4       6405.75       6193.89       142.80 o                         
   8   2   4       6893.80       7151.29       170.37 o                         
  10   2   4        865.04        837.13        39.50 o                         
  12   2   4       2522.83       2517.33        75.07 o                         
  14   2   4      10445.73      10564.06       289.68 o                         
  16   2   4       1638.76       1666.08        88.10 o                         
  18   2   4       1577.97       1654.23        93.84 o                         
  20   2   4       1103.56        915.26        69.70 o                         
 -27   3   4        938.26        926.98        48.37 o                         
 -25   3   4       2083.14       2029.28        69.91 o                         
 -23   3   4         29.61         41.71        18.21 o                         
 -21   3   4       3229.51       3174.25        87.45 o                         
 -19   3   4       2831.93       2940.39        71.12 o                         
 -17   3   4        202.73        204.44        17.99 o                         
 -15   3   4       1829.28       1852.49        47.30 o                         
 -13   3   4        330.25        323.99        16.90 o                         
 -11   3   4      11233.49      11254.87       195.58 o                         
  -9   3   4       8513.28       8594.43       144.41 o                         
  -7   3   4       5496.29       5611.96        97.01 o                         
  -5   3   4       2035.43       1953.91        41.71 o                         
  -3   3   4       5656.64       5681.36       105.23 o                         
  -1   3   4       7629.33       7562.74       140.08 o                         
   1   3   4       4503.41       4347.27        90.76 o                         
   3   3   4       2043.66       2000.27        45.75 o                         
   5   3   4       5129.58       4863.09       120.34 o                         
   7   3   4       5560.81       5442.03       118.89 o                         
   9   3   4      10180.53       9332.41       232.71 o                         
  11   3   4         14.35         36.71        20.31 o                         
  13   3   4       2833.49       2903.88       135.51 o                         
  15   3   4         15.84        -17.68        25.91 o                         
  17   3   4       3414.42       3182.09       117.26 o                         
  19   3   4       1761.56       1751.43       108.34 o                         
 -26   4   4         36.06         48.93        47.36 o                         
 -24   4   4      12695.65      12800.46       352.07 o                         
 -22   4   4          2.46         -1.15        19.75 o                         
 -20   4   4       1268.77       1297.90        48.64 o                         
 -18   4   4       1034.96        983.73        49.40 o                         
 -16   4   4      12598.32      12197.07       263.59 o                         
 -14   4   4        399.42        440.75        23.85 o                         
 -12   4   4        409.16        414.88        21.41 o                         
 -10   4   4      10003.93       9555.31       182.52 o                         
  -8   4   4       2431.29       2297.02        52.78 o                         
  -6   4   4       2167.40       2124.72        51.20 o                         
  -4   4   4      18182.65      18294.76       324.84 o                         
  -2   4   4       5068.29       4928.87        98.77 o                         
   0   4   4         50.53         73.90        14.10 o                         
   2   4   4       1415.52       1355.12        44.80 o                         
   4   4   4      15154.28      15982.61       325.73 o                         
   6   4   4       1913.98       1982.09        57.52 o                         
   8   4   4        122.34        173.38        19.95 o                         
  10   4   4       3397.92       3413.63        90.00 o                         
  12   4   4       7421.28       7626.72       209.32 o                         
  14   4   4       2191.00       2479.40       133.03 o                         
  16   4   4        587.47        556.74        52.90 o                         
  18   4   4       5917.95       5541.14       348.13 o                         
 -23   5   4         19.77         14.72        23.62 o                         
 -21   5   4       1113.94       1127.05        53.59 o                         
 -19   5   4       3628.58       3626.96        99.34 o                         
 -17   5   4         86.69        120.96        22.42 o                         
 -15   5   4       1586.23       1604.00        47.08 o                         
 -13   5   4         47.68         50.41        14.65 o                         
 -11   5   4       6128.78       5953.88       127.98 o                         
  -9   5   4       6091.95       6094.96       118.58 o                         
  -7   5   4       2237.10       2276.14        57.64 o                         
  -5   5   4       3964.25       4188.30        91.49 o                         
  -3   5   4       4468.11       4765.20        99.29 o                         
  -1   5   4       4609.20       4508.17        96.38 o                         
   1   5   4       1134.41       1072.59        37.45 o                         
   3   5   4        395.15        419.67        26.52 o                         
   5   5   4       4141.37       4030.62        95.31 o                         
   7   5   4       3504.90       3501.06       117.33 o                         
   9   5   4      11393.87      11664.08       333.71 o                         
  11   5   4        174.78        198.00        28.13 o                         
  13   5   4       1687.03       1797.95        75.85 o                         
  15   5   4        137.74        114.95        30.71 o                         
 -20   6   4       7967.65       7375.84       248.01 o                         
 -18   6   4        495.75        397.84        36.82 o                         
 -16   6   4       2177.08       2096.42        79.08 o                         
 -14   6   4       8150.80       8394.41       201.39 o                         
 -12   6   4       1176.84       1168.30        50.84 o                         
 -10   6   4         29.85         46.74        22.86 o                         
  -8   6   4        899.96        878.18        43.55 o                         
  -6   6   4       9850.66       9492.63       207.27 o                         
  -4   6   4        731.18        786.92        39.33 o                         
  -2   6   4        259.85        234.97        23.79 o                         
   0   6   4       7129.64       7221.99       154.32 o                         
   2   6   4       8216.30       7713.66       181.13 o                         
   4   6   4       1191.76       1204.84        52.10 o                         
   6   6   4       2149.28       2188.04        73.92 o                         
   8   6   4       3141.12       3229.14        98.84 o                         
  10   6   4        384.54        369.19        34.02 o                         
  12   6   4        939.26        992.17        54.10 o                         
  14   6   4       6801.13       7666.91       627.76 o                         
 -17   7   4         68.46        154.30        45.07 o                         
 -15   7   4        903.08        873.92        48.24 o                         
 -13   7   4        295.94        329.85        31.75 o                         
 -11   7   4       4790.16       4758.59       164.06 o                         
  -9   7   4       3592.81       3429.62       100.41 o                         
  -7   7   4       2484.30       2445.47        76.41 o                         
  -5   7   4        645.53        687.65        40.17 o                         
  -3   7   4       2164.10       2277.18        72.64 o                         
  -1   7   4       3126.57       3164.96        90.74 o                         
   1   7   4       2131.41       2066.10        69.32 o                         
   3   7   4       1030.03       1034.50        47.35 o                         
   5   7   4       2226.23       2145.09        72.32 o                         
   7   7   4       2544.42       2346.54        94.31 o                         
   9   7   4       4066.23       3928.07       341.67 o                         
 -10   8   4       3132.96       2873.47       263.77 o                         
  -8   8   4        565.46        504.52        62.29 o                         
  -6   8   4       1008.31        976.18        67.28 o                         
  -4   8   4       7095.06       7235.35       285.79 o                         
  -2   8   4       3028.83       2888.84       128.34 o                         
   0   8   4          1.41         58.50        37.14 o                         
   2   8   4        446.58        295.54        67.92 o                         
 -28   0   5         12.73        -41.48        43.00 o                         
 -26   0   5       8769.55       9362.48       325.30 o                         
 -24   0   5          5.53         10.71        26.23 o                         
 -22   0   5         87.04         73.95        27.78 o                         
 -20   0   5       5305.74       5783.22       196.67 o                         
 -18   0   5       2882.06       2894.74       102.60 o                         
 -16   0   5       2631.05       2831.63        92.79 o                         
 -14   0   5       3212.98       3158.93       119.55 o                         
 -12   0   5      11718.74      11912.51       306.38 o                         
 -10   0   5       3806.56       3976.45       110.73 o                         
  -8   0   5       5351.03       4970.60       127.04 o                         
  -6   0   5      10165.28       9590.75       219.83 o                         
  -4   0   5       2038.73       1959.36        71.81 o                         
  -2   0   5          6.85         15.96        12.64 o                         
   0   0   5       4779.52       4666.94       116.07 o                         
   2   0   5      26162.66      26803.48       617.19 o                         
   4   0   5        366.01        337.98        37.82 o                         
   6   0   5       3381.51       3434.06       134.67 o                         
   8   0   5       2632.35       2455.10       108.83 o                         
  10   0   5       7484.75       7736.29       322.85 o                         
  12   0   5       1238.00       1244.73       114.40 o                         
  14   0   5       6419.29       6497.50       294.78 o                         
  16   0   5       4648.70       4691.03       232.11 o                         
 -27   1   5        222.43        236.01        32.48 o                         
 -25   1   5       1970.38       2026.03        64.21 o                         
 -23   1   5       2314.25       2304.47        64.92 o                         
 -21   1   5       7281.80       7178.37       156.12 o                         
 -19   1   5          5.46         29.21        16.53 o                         
 -17   1   5       1174.14       1178.74        40.87 o                         
 -15   1   5        289.32        336.02        21.41 o                         
 -13   1   5       2885.26       2767.31        66.84 o                         
 -11   1   5      11175.60      11206.48       207.12 o                         
  -9   1   5         75.21         96.11        11.58 o                         
  -7   1   5       6010.07       5988.24        97.67 o                         
  -5   1   5         29.55         29.28         9.78 o                         
  -3   1   5      11926.60      11891.91       193.76 o                         
  -1   1   5       4465.40       4518.38        82.33 o                         
   1   1   5       1327.15       1382.00        34.54 o                         
   3   1   5        627.74        639.89        27.43 o                         
   5   1   5        541.41        547.20        29.63 o                         
   7   1   5       5758.09       6250.03       152.23 o                         
   9   1   5       2287.21       2290.85        97.32 o                         
  11   1   5       2927.55       3103.60       104.74 o                         
  13   1   5        830.60        722.32        51.88 o                         
  15   1   5       4010.81       4447.22       165.35 o                         
  17   1   5       3749.15       3805.82       162.63 o                         
 -26   2   5        988.34       1097.17        55.27 o                         
 -24   2   5       1823.17       2096.18        62.88 o                         
 -22   2   5        641.34        726.58        34.23 o                         
 -20   2   5          3.94        -14.06        17.00 o                         
 -18   2   5          1.47         30.51        15.53 o                         
 -16   2   5      23887.81      24206.79       489.59 o                         
 -14   2   5       1204.82       1316.38        42.95 o                         
 -12   2   5        677.45        650.97        27.12 o                         
 -10   2   5        856.61        851.43        31.12 o                         
  -8   2   5      10288.07      10202.54       188.20 o                         
  -6   2   5        119.65        120.75        13.22 o                         
  -4   2   5        760.84        769.31        26.16 o                         
  -2   2   5       8811.01       8726.65       156.96 o                         
   0   2   5       3369.78       3340.39        64.63 o                         
   2   2   5       6999.05       6949.49       135.65 o                         
   4   2   5      12483.62      12206.68       253.18 o                         
   6   2   5       9297.13       9126.23       258.83 o                         
   8   2   5          8.39         -1.00        19.07 o                         
  10   2   5        283.48        298.21        30.96 o                         
  12   2   5       6926.48       7386.03       212.02 o                         
  14   2   5        130.84        106.72        37.23 o                         
  16   2   5        101.95         65.99        36.58 o                         
 -25   3   5       2363.43       2581.77       116.90 o                         
 -23   3   5       2125.32       1925.84        64.90 o                         
 -21   3   5       6428.69       6727.45       212.79 o                         
 -19   3   5        136.76        134.99        20.55 o                         
 -17   3   5        697.55        659.61        32.92 o                         
 -15   3   5        288.64        303.83        23.47 o                         
 -13   3   5       1781.44       1743.96        50.57 o                         
 -11   3   5      11977.43      11817.47       223.89 o                         
  -9   3   5         10.91         12.37        12.13 o                         
  -7   3   5       4758.37       4838.28        99.70 o                         
  -5   3   5         42.47         61.40        14.65 o                         
  -3   3   5       7802.50       7926.99       162.90 o                         
  -1   3   5       4021.42       4208.35        88.59 o                         
   1   3   5       1006.48        992.76        39.58 o                         
   3   3   5       1348.91       1334.80        46.34 o                         
   5   3   5        801.21        885.37        46.06 o                         
   7   3   5       4405.89       4378.30       134.23 o                         
   9   3   5       1510.31       1597.60        81.73 o                         
  11   3   5       1599.54       1786.25       124.04 o                         
  13   3   5        951.56        926.35        72.14 o                         
  15   3   5       3701.32       3841.45       159.32 o                         
 -24   4   5          0.12         24.82        48.72 o                         
 -22   4   5        133.84        117.70        26.03 o                         
 -20   4   5       4187.60       4432.30       127.54 o                         
 -18   4   5       2130.56       2245.59        89.56 o                         
 -16   4   5       2268.61       2230.44        79.35 o                         
 -14   4   5       1811.38       1910.60        70.83 o                         
 -12   4   5       7937.37       7666.28       176.80 o                         
 -10   4   5       2628.09       2494.76        72.28 o                         
  -8   4   5       2949.98       3013.74        76.32 o                         
  -6   4   5       7529.15       7239.55       162.07 o                         
  -4   4   5       1479.23       1523.01        45.12 o                         
  -2   4   5          5.24         17.11        15.17 o                         
   0   4   5       2661.54       2748.02        74.74 o                         
   2   4   5      17232.79      15929.14       324.30 o                         
   4   4   5        282.36        326.14        35.03 o                         
   6   4   5       2027.85       2044.63        87.93 o                         
   8   4   5       2303.27       2306.12        87.79 o                         
  10   4   5       5815.02       5988.27       219.74 o                         
  12   4   5        965.56        966.05        69.00 o                         
  14   4   5       4356.87       4947.46       446.36 o                         
 -21   5   5       4634.79       4243.45       213.26 o                         
 -19   5   5         54.85         27.13        23.07 o                         
 -17   5   5        900.57        878.13        49.10 o                         
 -15   5   5        175.99        195.47        31.35 o                         
 -13   5   5       2091.72       2043.97        67.49 o                         
 -11   5   5       5110.22       5085.20       134.79 o                         
  -9   5   5         71.15         60.81        20.04 o                         
  -7   5   5       3706.89       3668.84        90.48 o                         
  -5   5   5        131.33        193.13        22.31 o                         
  -3   5   5       8125.66       8091.36       186.19 o                         
  -1   5   5       2374.18       2348.70        67.83 o                         
   1   5   5        918.41       1032.88        53.59 o                         
   3   5   5        127.65        113.28        26.20 o                         
   5   5   5        200.45        175.76        27.90 o                         
   7   5   5       3950.53       4012.96       149.10 o                         
   9   5   5       1724.63       1577.06        98.82 o                         
  11   5   5       2604.59       2593.55       170.45 o                         
 -18   6   5          0.35        -26.10        44.40 o                         
 -16   6   5      11777.65      10409.54       373.16 o                         
 -14   6   5        369.54        303.11        36.12 o                         
 -12   6   5        508.74        516.89        42.90 o                         
 -10   6   5        563.36        610.58        39.63 o                         
  -8   6   5       6530.86       6873.42       168.12 o                         
  -6   6   5         11.02         13.77        18.95 o                         
  -4   6   5        466.78        480.18        32.03 o                         
  -2   6   5       3994.11       3805.30       102.70 o                         
   0   6   5       1050.20       1002.16        52.72 o                         
   2   6   5       4093.26       3835.48       112.17 o                         
   4   6   5       6461.27       5982.29       224.85 o                         
   6   6   5       5995.42       5900.26       183.93 o                         
   8   6   5         22.01         76.49        68.58 o                         
 -13   7   5        743.43        797.76       135.84 o                         
 -11   7   5       6191.86       5797.47       756.29 o                         
  -9   7   5          1.48        -13.37        28.66 o                         
  -7   7   5       2104.26       2053.84        82.84 o                         
  -5   7   5         65.68         39.94        24.42 o                         
  -3   7   5       3314.35       3149.00       100.16 o                         
  -1   7   5       1854.26       1920.66       144.08 o                         
   1   7   5        499.51        681.75       106.26 o                         
 -24   0   6          6.63         78.15        58.74 o                         
 -22   0   6       3500.05       3545.21       157.50 o                         
 -20   0   6       3712.99       3490.27       154.49 o                         
 -18   0   6        540.69        578.10        56.72 o                         
 -16   0   6       5987.97       6200.91       222.84 o                         
 -14   0   6       2388.02       2533.50       109.85 o                         
 -12   0   6        265.01        212.14        32.11 o                         
 -10   0   6       1778.32       1768.80        61.96 o                         
  -8   0   6      16822.86      16857.88       412.73 o                         
  -6   0   6       2913.00       3060.78        84.66 o                         
  -4   0   6        234.70        231.94        24.17 o                         
  -2   0   6       2692.25       2708.99        86.18 o                         
   0   0   6       6493.02       7130.99       262.25 o                         
   2   0   6       1726.90       1874.25       107.52 o                         
   4   0   6       1129.24       1124.99        85.90 o                         
   6   0   6       5711.70       5230.24       327.40 o                         
   8   0   6       2583.67       2488.70       132.14 o                         
  10   0   6       2824.28       2795.08       146.79 o                         
  12   0   6       2709.26       2540.54       252.79 o                         
 -23   1   6       2645.86       2805.25        94.83 o                         
 -21   1   6       4076.63       3880.77       120.49 o                         
 -19   1   6        950.52       1020.47        53.94 o                         
 -17   1   6       2636.94       2777.82        96.18 o                         
 -15   1   6       3471.59       3489.08        93.12 o                         
 -13   1   6       3199.87       3009.09       104.91 o                         
 -11   1   6        168.38        191.41        21.02 o                         
  -9   1   6         74.31         99.43        16.21 o                         
  -7   1   6       1183.69       1170.60        36.73 o                         
  -5   1   6       2755.07       2755.48        59.59 o                         
  -3   1   6       8875.19       8671.53       196.61 o                         
  -1   1   6        348.44        329.18        20.09 o                         
   1   1   6       3679.15       3678.71        85.84 o                         
   3   1   6        724.02        733.50        43.94 o                         
   5   1   6       5357.39       5717.34       167.41 o                         
   7   1   6       1225.02       1250.24        67.23 o                         
   9   1   6        207.31        191.85        32.75 o                         
  11   1   6       1919.91       1944.10        98.05 o                         
  13   1   6        148.28        178.04       100.23 o                         
 -24   2   6       1521.74       1527.08       150.35 o                         
 -22   2   6        346.77        342.53        30.95 o                         
 -20   2   6         20.45         57.44        22.51 o                         
 -18   2   6       6461.16       6474.90       160.94 o                         
 -16   2   6        107.35        103.22        21.67 o                         
 -14   2   6        458.00        451.52        30.43 o                         
 -12   2   6       6497.41       6687.30       153.05 o                         
 -10   2   6       8933.49       9119.00       204.37 o                         
  -8   2   6       2158.29       2248.97        84.88 o                         
  -6   2   6       2363.64       2261.88        78.24 o                         
  -4   2   6       5652.93       5816.13       123.10 o                         
  -2   2   6       1041.97       1002.66        39.67 o                         
   0   2   6       1680.59       1851.35        60.74 o                         
   2   2   6       7089.64       6886.04       200.97 o                         
   4   2   6        862.95        921.27        72.25 o                         
   6   2   6        610.92        652.47        56.27 o                         
   8   2   6       1505.75       1366.36        81.41 o                         
  10   2   6      11520.79      11921.34       371.26 o                         
  12   2   6         31.28         -7.79        74.21 o                         
 -21   3   6       3417.90       3533.27       132.54 o                         
 -19   3   6       1104.50       1027.29        53.97 o                         
 -17   3   6       1413.88       1564.40        66.67 o                         
 -15   3   6       2596.77       2637.54        88.33 o                         
 -13   3   6       2921.22       3144.55        95.17 o                         
 -11   3   6        402.41        363.47        30.85 o                         
  -9   3   6        284.19        342.12        28.17 o                         
  -7   3   6        848.59        789.54        36.21 o                         
  -5   3   6       2478.09       2440.52        70.36 o                         
  -3   3   6       5673.53       5833.36       155.32 o                         
  -1   3   6        111.06         54.31        23.72 o                         
   1   3   6       3560.89       3756.24       112.56 o                         
   3   3   6        406.22        411.13        41.14 o                         
   5   3   6       6038.94       6216.23       234.07 o                         
   7   3   6        825.93        905.29        66.79 o                         
   9   3   6        134.10        139.63        38.72 o                         
 -18   4   6        482.12        514.26        43.98 o                         
 -16   4   6       4560.48       4598.03       146.09 o                         
 -14   4   6       2150.40       2025.94       122.55 o                         
 -12   4   6        117.12        143.97        28.87 o                         
 -10   4   6       1170.45       1229.21        59.45 o                         
  -8   4   6      11654.12      11932.47       284.97 o                         
  -6   4   6       1697.49       1650.59        62.05 o                         
  -4   4   6        255.06        254.82        29.51 o                         
  -2   4   6       1900.60       1984.31        74.56 o                         
   0   4   6       5326.39       5350.24       147.68 o                         
   2   4   6        984.30       1028.83        62.78 o                         
   4   4   6        933.32        982.29        78.61 o                         
   6   4   6       4265.03       4233.10       151.37 o                         
   8   4   6       1659.27       1188.14       273.00 o                         
 -15   5   6       2456.85       2519.04       234.43 o                         
 -13   5   6       2000.61       2054.67        93.68 o                         
 -11   5   6         21.27         32.94        24.78 o                         
  -9   5   6          8.73         30.07        22.82 o                         
  -7   5   6        853.96        776.81        46.80 o                         
  -5   5   6       1681.50       1556.69        62.72 o                         
  -3   5   6       6935.94       6523.12       169.35 o                         
  -1   5   6        357.34        287.90        31.87 o                         
   1   5   6       2158.99       2093.83        81.47 o                         
   3   5   6        576.13        422.84        54.54 o                         
   5   5   6       2748.73       2741.59       253.22 o                         
 -10   6   6       5279.54       4932.17       249.09 o                         
  -8   6   6       1376.59       1681.66       117.91 o                         
  -6   6   6        896.99        881.78       121.99 o                         
  -4   6   6       2815.41       3065.17       201.50 o                         
  -2   6   6        532.43        568.42       201.78 o                         
 -18   0   7       3531.07       3528.90       226.91 o                         
 -16   0   7       1225.51       1106.50        76.38 o                         
 -14   0   7        180.63        210.51        46.64 o                         
 -12   0   7       1826.98       1904.12        98.64 o                         
 -10   0   7       7778.81       8088.76       301.06 o                         
  -8   0   7        386.27        368.66        48.91 o                         
  -6   0   7       1281.49       1290.96        80.51 o                         
  -4   0   7       1628.20       1793.53        91.61 o                         
  -2   0   7       7346.96       7714.28       336.43 o                         
   0   0   7        357.06        408.95        56.83 o                         
   2   0   7       2263.23       2129.49       165.45 o                         
   4   0   7       3122.39       3310.32       164.50 o                         
   6   0   7        292.85        289.85        68.08 o                         
 -19   1   7        954.70       1155.17       226.84 o                         
 -17   1   7         19.94         18.56        23.76 o                         
 -15   1   7       4655.80       4661.52       120.88 o                         
 -13   1   7       1407.14       1463.27        63.48 o                         
 -11   1   7       1932.78       1986.20        72.91 o                         
  -9   1   7        288.21        365.91        30.78 o                         
  -7   1   7       1522.23       1553.97        71.56 o                         
  -5   1   7       3160.39       3475.42        97.18 o                         
  -3   1   7       1001.00       1063.89        54.11 o                         
  -1   1   7       1673.35       1753.31        80.30 o                         
   1   1   7        982.24        801.94        80.99 o                         
   3   1   7       2765.28       2798.13       129.64 o                         
   5   1   7       4003.13       4156.75       264.43 o                         
 -18   2   7         70.09         53.19        42.13 o                         
 -16   2   7         49.34         70.41        25.07 o                         
 -14   2   7       2288.89       2517.36        84.62 o                         
 -12   2   7       1331.14       1470.29        58.39 o                         
 -10   2   7       1287.54       1346.09        56.45 o                         
  -8   2   7       7399.98       7618.21       185.65 o                         
  -6   2   7       4182.44       4240.77       125.78 o                         
  -4   2   7          2.83         -8.93        21.61 o                         
  -2   2   7        900.90        791.47        55.35 o                         
   0   2   7       3881.36       3865.95       125.84 o                         
   2   2   7       1175.90       1098.42        74.05 o                         
 -15   3   7       3252.02       3520.13       446.36 o                         
 -13   3   7       1403.25       1571.75        81.53 o                         
 -11   3   7       1600.32       1452.44        66.26 o                         
  -9   3   7        647.59        643.39        44.28 o                         
  -7   3   7       1773.87       1834.09        83.54 o                         
  -5   3   7       2439.67       2453.04       130.22 o                         
  -3   3   7        672.72        646.88        49.53 o                         
  -1   3   7        877.15        889.86        60.46 o                         
   1   3   7       1079.53       1094.63       161.33 o                         
 -12   4   7       1124.70        892.72       286.19 o                         
 -10   4   7       5647.84       5379.62       964.00 o                         
  -8   4   7        305.36        200.46        81.77 o                         
  -6   4   7        817.26        661.29       143.03 o                         
  -4   4   7       1525.72       1250.12       423.35 o                         
  -2   4   7       5934.65       3884.89       506.43 o                         
                                                                                
